# Supplementary material for: A Case Study of the Glycoside Hydrolase Enzyme Mechanism Using an Automated QM-Cluster Model Building Toolkit
Source: Front Chem. 2022 Mar 24;10:854318. doi: 10.3389/fchem.2022.854318 (PMC8987026; doi:10.3389/fchem.2022.854318)
Supplement: Supplementary file 1 [file DataSheet2.zip]

Archive with 89 entries (89 files):
- Res23-QC-TS1.xyz
- Res23-QC-R1.xyz
- Res23-QC-P1.xyz
- Res23-QB-TS2.xyz
- Res23-QB-TS1.xyz
- Res23-QB-R2.xyz
- Res23-QB-R1.xyz
- Res23-QB-P2.xyz
- Res23-QB-P1.xyz
- Res23-QA-TS2.xyz
- Res23-QA-TS1.xyz
- Res23-QA-R2.xyz
- Res23-QA-R1.xyz
- Res23-QA-P2.xyz
- Res23-QA-P1.xyz
- Res21-QC-TS1.xyz
- Res21-QC-R1.xyz
- Res21-QC-P1.xyz
- Res21-QB-TS2.xyz
- Res21-QB-TS1.xyz
- Res21-QB-R2.xyz
- Res21-QB-R1.xyz
- Res21-QB-P2.xyz
- Res21-QB-P1.xyz
- Res21-QA-TS2.xyz
- Res21-QA-TS1.xyz
- Res21-QA-R2.xyz
- Res21-QA-R1.xyz
- Res21-QA-P2.xyz
- Res21-QA-P1.xyz
- Res20-QC-TS1.xyz
- Res20-QC-R1.xyz
- Res20-QC-P1.xyz
- Res20-QB-TS2.xyz
- Res20-QB-TS1.xyz
- Res20-QB-R2.xyz
- Res20-QB-R1.xyz
- Res20-QB-P2.xyz
- Res20-QB-P1.xyz
- Res20-QA-TS2.xyz
- Res20-QA-TS1.xyz
- Res20-QA-R2.xyz
- Res20-QA-R1.xyz
- Res20-QA-P2.xyz
- Res20-QA-P1.xyz
- Res16-QB-TS2.xyz
- Res16-QB-TS1.xyz
- Res16-QB-R2.xyz
- Res16-QB-R1.xyz
- Res16-QB-P2.xyz
- Res16-QB-P1.xyz
- Res16-QA-TS2.xyz
- Res16-QA-TS1.xyz
- Res16-QA-R2.xyz
- Res16-QA-R1.xyz
- Res16-QA-P2.xyz
- Res16-QA-P1.xyz
- Res21-EC-TS3.xyz
- Res21-EC-TS2.xyz
- Res21-EC-TS1.xyz
- Res21-EC-R2.xyz
- Res21-EC-R1.xyz
- Res21-EC-P3.xyz
- Res21-EC-P1.xyz
- Res21-EC-INT23.xyz
- Res21-EB-TS2.xyz
- Res21-EB-TS1.xyz
- Res21-EB-R2.xyz
- Res21-EB-R1.xyz
- Res21-EB-P2.xyz
- Res21-EB-P1.xyz
- Res21-EA-TS2.xyz
- Res21-EA-TS1.xyz
- Res21-EA-R2.xyz
- Res21-EA-R1.xyz
- Res21-EA-P2.xyz
- Res21-EA-P1.xyz
- Res16-EC-TS1.xyz
- Res16-EC-R1.xyz
- Res16-EC-P1.xyz
- Res16-EB-TS1.xyz
- Res16-EB-R1.xyz
- Res16-EB-P1.xyz
- Res16-EA-TS2.xyz
- Res16-EA-TS1.xyz
- Res16-EA-R2.xyz
- Res16-EA-R1.xyz
- Res16-EA-P2.xyz
- Res16-EA-P1.xyz
