# Supplementary material for: A Case Study of the Glycoside Hydrolase Enzyme Mechanism Using an Automated QM-Cluster Model Building Toolkit
Source: Front Chem. 2022 Mar 24;10:854318. doi: 10.3389/fchem.2022.854318 (PMC8987026; doi:10.3389/fchem.2022.854318)
Supplement: Supplementary file 1 [file DataSheet2.zip › Res23-QC-TS1.xyz]

     C     -1   12.135  -17.374  -35.516
     C      0   10.675  -17.044  -35.275
     O      0   10.237  -16.775  -34.150
     C     -1   12.445  -18.702  -34.849
     H      0   12.748  -16.578  -35.080
     H      0   12.359  -17.412  -36.588
     H      0   11.827  -19.512  -35.251
     H      0   13.493  -18.984  -34.994
     H      0   12.256  -18.647  -33.773
     N      0    9.873  -17.136  -36.379
     C     -1    8.431  -17.229  -36.231
     C      0    7.965  -18.585  -36.723
     O      0    8.433  -19.093  -37.750
     H      0    7.931  -16.446  -36.816
     H      0   10.248  -17.558  -37.220
     H      0    8.202  -17.059  -35.177
     N      0    7.027  -19.172  -35.946
     C     -1    6.662  -20.567  -36.146
     C     -1    7.799  -21.567  -35.875
     C      0    8.451  -21.526  -34.508
     C      0    9.152  -20.394  -34.048
     C      0    8.492  -22.678  -33.708
     C      0    9.861  -20.411  -32.848
     C      0    9.219  -22.722  -32.516
     C      0    9.925  -21.586  -32.085
     O      0   10.711  -21.580  -30.960
     H      0    5.807  -20.773  -35.496
     H      0    6.843  -18.766  -35.040
     H      0    6.330  -20.689  -37.182
     H      0    7.414  -22.574  -36.062
     H      0    8.575  -21.388  -36.624
     H      0    9.188  -19.494  -34.644
     H      0    7.978  -23.572  -34.044
     H      0   10.408  -19.536  -32.519
     H      0    9.281  -23.643  -31.949
     H      0   10.993  -22.502  -30.766
     C     -1    8.074  -28.590  -30.358
     C      0    8.488  -29.948  -30.878
     O      0    8.211  -30.988  -30.266
     C     -1    8.987  -27.368  -30.653
     C      0   10.330  -27.487  -29.944
     O      0   10.765  -28.637  -29.667
     O      0   10.970  -26.399  -29.679
     H      0    7.953  -28.698  -29.277
     H      0    7.074  -28.381  -30.766
     H      0    9.169  -27.251  -31.727
     H      0    8.493  -26.450  -30.320
     N      0    9.099  -29.969  -32.096
     C     -1    9.496  -31.227  -32.698
     C      0   10.859  -31.748  -32.215
     O      0   11.320  -32.801  -32.699
     C     -1    9.543  -31.103  -34.215
     O      0   10.614  -30.276  -34.684
     H      0    9.352  -29.107  -32.571
     H      0    8.754  -31.982  -32.418
     H      0    9.724  -32.097  -34.629
     H      0    8.571  -30.744  -34.574
     H      0   10.350  -29.342  -34.574
     N      0   11.479  -31.000  -31.286
     C     -1   12.703  -31.455  -30.650
     C     -1   13.625  -30.310  -30.231
     C      0   14.116  -29.439  -31.388
     C      0   14.829  -30.211  -32.469
     N      0   14.311  -30.087  -33.697
     O      0   15.844  -30.915  -32.212
     H      0   12.459  -32.064  -29.767
     H      0   11.011  -30.191  -30.879
     H      0   13.216  -32.114  -31.356
     H      0   13.135  -29.658  -29.506
     H      0   14.489  -30.761  -29.724
     H      0   13.287  -28.878  -31.808
     H      0   14.821  -28.701  -30.994
     H      0   13.569  -29.404  -33.852
     H      0   14.759  -30.507  -34.507
     C     -1    5.945  -27.794  -35.509
     C     -1    7.338  -27.870  -34.895
     C      0    8.133  -26.560  -34.949
     C      0    9.547  -26.652  -34.375
     O      0    9.963  -27.773  -33.905
     O      0   10.270  -25.614  -34.362
     H      0    5.434  -28.761  -35.442
     H      0    5.991  -27.511  -36.568
     H      0    5.323  -27.051  -34.995
     H      0    7.265  -28.198  -33.850
     H      0    7.925  -28.646  -35.401
     H      0    8.226  -26.203  -35.984
     H      0    7.606  -25.766  -34.404
     C     -1    8.763  -23.354  -38.869
     C     -1   10.193  -23.879  -38.735
     C      0   10.406  -24.612  -37.437
     O      0   10.080  -23.888  -36.357
     O      0   10.795  -25.777  -37.360
     H      0    8.608  -22.931  -39.868
     H      0    8.029  -24.157  -38.731
     H      0    8.556  -22.576  -38.137
     H      0   10.441  -24.568  -39.544
     H      0   10.912  -23.056  -38.780
     H      0   10.145  -24.461  -35.536
     C     -1   14.096  -19.352  -39.076
     C     -1   14.490  -20.809  -38.889
     C      0   13.453  -21.564  -38.024
     C      0   13.871  -22.970  -37.582
     N      0   14.799  -23.125  -36.646
     O      0   13.273  -23.965  -38.133
     H      0   14.817  -18.816  -39.703
     H      0   13.111  -19.267  -39.552
     H      0   14.043  -18.835  -38.109
     H      0   14.586  -21.314  -39.859
     H      0   15.478  -20.866  -38.409
     H      0   13.249  -20.967  -37.123
     H      0   12.514  -21.643  -38.579
     H      0   15.271  -22.238  -36.462
     H      0   15.054  -24.587  -35.873
     C     -1   10.504  -26.212  -42.348
     C     -1   11.758  -26.424  -41.470
     C      0   11.946  -27.892  -41.076
     O      0   12.874  -25.951  -42.247
     H      0    9.597  -26.554  -41.836
     H      0   10.394  -25.152  -42.597
     H      0   10.615  -26.777  -43.280
     H      0   11.667  -25.826  -40.550
     H      0   13.564  -25.646  -41.616
     H      0   12.835  -28.014  -40.449
     H      0   11.078  -28.265  -40.519
     H      0   12.073  -28.503  -41.977
     C     -1    8.055  -31.122  -38.775
     C     -1    8.757  -30.695  -37.492
     C      0   10.033  -29.925  -37.621
     C      0   10.298  -28.575  -37.696
     N      0   11.270  -30.543  -37.516
     C      0   12.244  -29.625  -37.489
     N      0   11.671  -28.424  -37.607
     H      0    7.136  -31.667  -38.537
     H      0    7.788  -30.257  -39.392
     H      0    8.692  -31.780  -39.378
     H      0    8.062  -30.092  -36.897
     H      0    8.971  -31.586  -36.893
     H      0   11.410  -31.547  -37.337
     H      0    9.650  -27.723  -37.773
     H      0   13.291  -29.825  -37.360
     H      0   12.215  -27.539  -37.613
     C     -1   18.491  -31.595  -29.672
     C     -1   18.286  -30.060  -29.705
     C      0   19.531  -29.294  -29.274
     O      0   17.956  -29.611  -31.061
     H      0   18.626  -31.935  -28.640
     H      0   17.618  -32.107  -30.092
     H      0   19.388  -31.872  -30.238
     H      0   17.442  -29.798  -29.053
     H      0   17.090  -30.007  -31.330
     H      0   19.359  -28.217  -29.336
     H      0   19.802  -29.554  -28.246
     H      0   20.373  -29.549  -29.928
     C     -1   18.228  -37.294  -31.952
     C     -1   18.827  -36.190  -32.835
     C      0   17.924  -34.979  -33.145
     C      0   18.580  -34.090  -34.228
     N      0   17.811  -32.897  -34.638
     C      0   17.987  -31.657  -34.122
     N      0   18.731  -31.520  -33.000
     N      0   17.521  -30.581  -34.754
     H      0   17.943  -36.908  -30.966
     H      0   17.331  -37.726  -32.413
     H      0   18.954  -38.100  -31.802
     H      0   19.756  -35.825  -32.372
     H      0   19.130  -36.641  -33.792
     H      0   16.953  -35.325  -33.509
     H      0   17.730  -34.398  -32.233
     H      0   19.573  -33.761  -33.899
     H      0   18.732  -34.687  -35.132
     H      0   17.287  -32.949  -35.500
     H      0   18.762  -32.329  -32.396
     H      0   18.626  -30.651  -32.464
     H      0   17.001  -30.677  -35.619
     H      0   17.359  -29.695  -34.251
     C     -1   10.963  -35.483  -36.659
     C      0   11.779  -34.224  -36.578
     O      0   11.473  -33.221  -37.266
     H      0   10.555  -35.749  -35.678
     H      0   10.140  -35.320  -37.354
     H      0   11.561  -36.332  -37.007
     N      0   12.866  -34.242  -35.773
     C     -1   13.572  -33.002  -35.375
     C      0   14.423  -32.379  -36.468
     O      0   15.012  -31.298  -36.248
     C      0   14.334  -33.412  -34.091
     C      0   14.506  -34.934  -34.235
     C      0   13.184  -35.375  -34.865
     H      0   12.824  -32.239  -35.121
     H      0   15.267  -32.868  -33.955
     H      0   13.680  -33.190  -33.244
     H      0   15.336  -35.175  -34.910
     H      0   14.687  -35.429  -33.278
     H      0   13.260  -36.309  -35.424
     H      0   12.398  -35.470  -34.107
     N      0   14.455  -32.980  -37.672
     C     -1   15.051  -32.322  -38.825
     C      0   14.097  -31.530  -39.707
     O      0   14.481  -30.502  -40.287
     H      0   15.542  -33.075  -39.451
     H      0   14.013  -33.883  -37.762
     H      0   15.813  -31.625  -38.469
     N      0   12.887  -32.086  -39.902
     C     -1   11.964  -31.536  -40.879
     H      0   12.537  -31.057  -41.672
     H      0   12.559  -32.809  -39.274
     H      0   11.357  -32.342  -41.298
     H      0   11.300  -30.785  -40.437
     C     -1   17.955  -17.354  -29.822
     C     -1   17.280  -18.708  -29.587
     C      0   16.895  -19.412  -30.865
     C      0   15.665  -19.373  -31.498
     C      0   17.755  -20.218  -31.706
     C      0   16.972  -20.639  -32.831
     C      0   19.098  -20.631  -31.623
     N      0   15.714  -20.095  -32.683
     C      0   17.498  -21.450  -33.847
     C      0   19.628  -21.429  -32.638
     C      0   18.837  -21.832  -33.744
     H      0   17.282  -16.675  -30.358
     H      0   18.862  -17.468  -30.427
     H      0   18.236  -16.880  -28.874
     H      0   17.953  -19.354  -29.005
     H      0   16.385  -18.564  -28.969
     H      0   14.756  -18.880  -31.190
     H      0   14.934  -20.331  -33.292
     H      0   19.718  -20.326  -30.786
     H      0   16.887  -21.755  -34.688
     H      0   20.671  -21.728  -32.596
     H      0   19.290  -22.407  -34.545
     C     -1   22.918  -25.839  -39.701
     C     -1   22.020  -26.716  -38.833
     C      0   21.109  -25.960  -37.906
     C      0   21.250  -25.755  -36.549
     C      0   19.883  -25.296  -38.292
     C      0   19.341  -24.684  -37.118
     C      0   19.170  -25.225  -39.504
     N      0   20.201  -24.972  -36.069
     C      0   18.124  -23.986  -37.153
     C      0   17.947  -24.559  -39.530
     C      0   17.438  -23.938  -38.367
     H      0   22.324  -25.157  -40.320
     H      0   23.583  -25.227  -39.081
     H      0   23.539  -26.448  -40.368
     H      0   21.410  -27.358  -39.486
     H      0   22.647  -27.398  -38.243
     H      0   22.022  -26.108  -35.882
     H      0   19.985  -24.859  -35.080
     H      0   19.560  -25.701  -40.399
     H      0   17.697  -23.541  -36.260
     H      0   17.352  -24.532  -40.435
     H      0   16.476  -23.447  -38.404
     O      0   12.684  -27.833  -27.799
     H      0   12.424  -26.934  -28.046
     H      0   12.044  -28.353  -28.323
     O      0   14.631  -25.226  -40.310
     H      0   14.803  -26.135  -39.997
     H      0   14.134  -24.762  -39.607
     O      0   18.226  -26.761  -31.086
     H      0   18.706  -26.302  -31.799
     H      0   18.211  -27.720  -31.284
     O      0   15.691  -26.446  -31.856
     H      0   16.534  -26.430  -31.341
     H      0   14.911  -26.592  -31.286
     O      0   19.559  -24.897  -33.025
     H      0   19.062  -24.068  -32.907
     H      0   20.412  -24.744  -32.592
     O      0   17.245  -29.468  -38.295
     H      0   18.210  -29.549  -38.309
     C      0   16.920  -28.182  -37.811
     C      0   15.423  -27.961  -38.030
     O      0   15.119  -27.888  -39.423
     C      0   14.985  -26.654  -37.363
     O      0   13.569  -26.479  -37.490
     C      0   15.401  -26.634  -35.887
     O      0   15.016  -25.401  -35.254
     C      0   16.915  -26.888  -35.783
     O      0   17.217  -28.162  -36.409
     C      0   17.458  -26.964  -34.371
     O      0   16.883  -28.057  -33.630
     H      0   15.064  -28.792  -39.791
     H      0   13.389  -25.511  -37.687
     H      0   16.269  -27.661  -32.968
     H      0   17.497  -27.398  -38.326
     H      0   14.916  -28.807  -37.554
     H      0   15.491  -25.824  -37.874
     H      0   14.884  -27.438  -35.354
     H      0   17.443  -26.090  -36.315
     H      0   17.257  -26.019  -33.862
     H      0   18.541  -27.112  -34.420
     C      0   12.803  -25.452  -34.593
     C      0   13.087  -26.438  -33.501
     O      0   12.642  -27.729  -33.907
     C      0   12.483  -25.995  -32.169
     O      0   13.103  -26.744  -31.122
     C      0   12.678  -24.506  -31.854
     O      0   11.654  -24.083  -30.931
     C      0   12.693  -23.550  -33.055
     O      0   12.603  -24.203  -34.409
     C      0   13.977  -22.735  -33.104
     O      0   13.964  -21.780  -34.170
     H      0   11.649  -27.749  -33.862
     H      0   12.481  -26.746  -30.353
     H      0   14.029  -22.276  -35.013
     H      0   12.633  -25.812  -35.602
     H      0   14.173  -26.483  -33.383
     H      0   11.410  -26.194  -32.211
     H      0   13.656  -24.435  -31.360
     H      0   11.814  -22.910  -33.063
     H      0   14.837  -23.413  -33.180
     H      0   14.062  -22.176  -32.170
     H      0   11.294  -24.864  -30.440
