# Supplementary material for: A Case Study of the Glycoside Hydrolase Enzyme Mechanism Using an Automated QM-Cluster Model Building Toolkit
Source: Front Chem. 2022 Mar 24;10:854318. doi: 10.3389/fchem.2022.854318 (PMC8987026; doi:10.3389/fchem.2022.854318)
Supplement: Supplementary file 1 [file DataSheet2.zip › Res23-QC-R1.xyz]

     C     -1   12.135  -17.374  -35.516
     C      0   10.675  -17.043  -35.277
     O      0   10.236  -16.774  -34.152
     C     -1   12.445  -18.702  -34.849
     H      0   12.746  -16.577  -35.079
     H      0   12.360  -17.410  -36.588
     H      0   11.845  -19.518  -35.265
     H      0   13.497  -18.975  -34.971
     H      0   12.234  -18.657  -33.777
     N      0    9.873  -17.130  -36.382
     C     -1    8.431  -17.229  -36.231
     C      0    7.971  -18.589  -36.717
     O      0    8.443  -19.099  -37.741
     H      0    7.927  -16.451  -36.819
     H      0   10.247  -17.559  -37.219
     H      0    8.203  -17.055  -35.178
     N      0    7.031  -19.174  -35.942
     C     -1    6.662  -20.567  -36.146
     C     -1    7.799  -21.567  -35.875
     C      0    8.409  -21.565  -34.489
     C      0    9.069  -20.441  -33.956
     C      0    8.447  -22.752  -33.742
     C      0    9.734  -20.502  -32.730
     C      0    9.131  -22.839  -32.528
     C      0    9.787  -21.708  -32.018
     O      0   10.523  -21.745  -30.856
     H      0    5.805  -20.775  -35.498
     H      0    6.838  -18.763  -35.040
     H      0    6.333  -20.685  -37.184
     H      0    7.424  -22.570  -36.100
     H      0    8.592  -21.362  -36.600
     H      0    9.112  -19.514  -34.510
     H      0    7.969  -23.640  -34.141
     H      0   10.256  -19.634  -32.344
     H      0    9.201  -23.784  -32.006
     H      0   10.896  -22.653  -30.754
     C     -1    8.074  -28.590  -30.358
     C      0    8.479  -29.946  -30.888
     O      0    8.183  -30.988  -30.288
     C     -1    8.987  -27.368  -30.653
     C      0   10.346  -27.513  -29.975
     O      0   10.757  -28.671  -29.691
     O      0   11.012  -26.439  -29.729
     H      0    7.963  -28.705  -29.277
     H      0    7.070  -28.377  -30.755
     H      0    9.149  -27.231  -31.729
     H      0    8.508  -26.453  -30.291
     N      0    9.101  -29.966  -32.100
     C     -1    9.496  -31.227  -32.698
     C      0   10.859  -31.750  -32.215
     O      0   11.320  -32.803  -32.700
     C     -1    9.543  -31.103  -34.215
     O      0   10.613  -30.268  -34.674
     H      0    9.383  -29.104  -32.560
     H      0    8.752  -31.978  -32.414
     H      0    9.731  -32.095  -34.632
     H      0    8.570  -30.747  -34.575
     H      0   10.368  -29.331  -34.530
     N      0   11.477  -31.003  -31.284
     C     -1   12.703  -31.455  -30.650
     C     -1   13.625  -30.310  -30.231
     C      0   14.099  -29.444  -31.397
     C      0   14.819  -30.217  -32.470
     N      0   14.285  -30.125  -33.696
     O      0   15.848  -30.899  -32.209
     H      0   12.461  -32.067  -29.768
     H      0   11.009  -30.194  -30.875
     H      0   13.216  -32.112  -31.357
     H      0   13.140  -29.659  -29.502
     H      0   14.495  -30.759  -29.734
     H      0   13.258  -28.902  -31.821
     H      0   14.790  -28.688  -31.017
     H      0   13.561  -29.424  -33.863
     H      0   14.755  -30.529  -34.502
     C     -1    5.945  -27.794  -35.509
     C     -1    7.338  -27.870  -34.895
     C      0    8.156  -26.575  -34.994
     C      0    9.572  -26.627  -34.395
     O      0   10.029  -27.731  -33.925
     O      0   10.250  -25.559  -34.369
     H      0    5.419  -28.750  -35.406
     H      0    5.992  -27.550  -36.578
     H      0    5.336  -27.022  -35.021
     H      0    7.261  -28.160  -33.839
     H      0    7.913  -28.674  -35.372
     H      0    8.263  -26.267  -36.044
     H      0    7.625  -25.753  -34.496
     C     -1    8.763  -23.354  -38.869
     C     -1   10.193  -23.879  -38.735
     C      0   10.423  -24.619  -37.442
     O      0   10.081  -23.916  -36.357
     O      0   10.855  -25.769  -37.388
     H      0    8.609  -22.927  -39.866
     H      0    8.030  -24.159  -38.735
     H      0    8.555  -22.580  -38.133
     H      0   10.441  -24.562  -39.549
     H      0   10.904  -23.048  -38.783
     H      0   10.135  -24.507  -35.532
     C     -1   14.096  -19.352  -39.076
     C     -1   14.490  -20.809  -38.889
     C      0   13.450  -21.524  -37.989
     C      0   13.866  -22.912  -37.556
     N      0   14.789  -22.974  -36.575
     O      0   13.386  -23.942  -38.083
     H      0   14.801  -18.826  -39.729
     H      0   13.099  -19.267  -39.525
     H      0   14.074  -18.826  -38.113
     H      0   14.552  -21.328  -39.853
     H      0   15.486  -20.872  -38.431
     H      0   13.272  -20.916  -37.093
     H      0   12.502  -21.606  -38.526
     H      0   15.216  -22.128  -36.228
     H      0   15.035  -23.874  -36.151
     C     -1   10.504  -26.212  -42.348
     C     -1   11.758  -26.424  -41.470
     C      0   11.923  -27.879  -41.022
     O      0   12.878  -26.000  -42.269
     H      0    9.592  -26.509  -41.817
     H      0   10.421  -25.159  -42.636
     H      0   10.592  -26.815  -43.259
     H      0   11.684  -25.793  -40.571
     H      0   13.599  -25.747  -41.651
     H      0   12.819  -27.993  -40.404
     H      0   11.058  -28.212  -40.435
     H      0   12.023  -28.528  -41.899
     C     -1    8.055  -31.122  -38.775
     C     -1    8.757  -30.695  -37.492
     C      0   10.035  -29.936  -37.599
     C      0   10.301  -28.586  -37.621
     N      0   11.266  -30.562  -37.491
     C      0   12.239  -29.648  -37.407
     N      0   11.669  -28.444  -37.495
     H      0    7.131  -31.658  -38.535
     H      0    7.796  -30.258  -39.397
     H      0    8.687  -31.788  -39.374
     H      0    8.061  -30.088  -36.903
     H      0    8.956  -31.588  -36.889
     H      0   11.401  -31.571  -37.339
     H      0    9.656  -27.731  -37.682
     H      0   13.283  -29.854  -37.258
     H      0   12.215  -27.563  -37.483
     C     -1   18.491  -31.595  -29.672
     C     -1   18.286  -30.060  -29.705
     C      0   19.523  -29.306  -29.232
     O      0   17.994  -29.609  -31.069
     H      0   18.601  -31.939  -28.638
     H      0   17.629  -32.106  -30.114
     H      0   19.402  -31.869  -30.217
     H      0   17.424  -29.799  -29.077
     H      0   17.116  -29.975  -31.344
     H      0   19.363  -28.226  -29.278
     H      0   19.765  -29.588  -28.202
     H      0   20.380  -29.556  -29.868
     C     -1   18.228  -37.294  -31.952
     C     -1   18.827  -36.190  -32.835
     C      0   17.915  -34.992  -33.163
     C      0   18.573  -34.107  -34.248
     N      0   17.816  -32.902  -34.642
     C      0   17.996  -31.676  -34.095
     N      0   18.736  -31.570  -32.968
     N      0   17.542  -30.583  -34.705
     H      0   17.926  -36.903  -30.973
     H      0   17.342  -37.739  -32.421
     H      0   18.960  -38.091  -31.786
     H      0   19.746  -35.812  -32.363
     H      0   19.147  -36.644  -33.785
     H      0   16.950  -35.349  -33.531
     H      0   17.707  -34.405  -32.258
     H      0   19.572  -33.792  -33.924
     H      0   18.710  -34.701  -35.156
     H      0   17.285  -32.934  -35.500
     H      0   18.755  -32.387  -32.376
     H      0   18.646  -30.703  -32.423
     H      0   17.037  -30.653  -35.581
     H      0   17.364  -29.718  -34.174
     C     -1   10.963  -35.483  -36.659
     C      0   11.788  -34.230  -36.588
     O      0   11.499  -33.239  -37.300
     H      0   10.543  -35.732  -35.678
     H      0   10.148  -35.324  -37.364
     H      0   11.557  -36.342  -36.989
     N      0   12.862  -34.242  -35.768
     C     -1   13.572  -33.002  -35.375
     C      0   14.428  -32.385  -36.467
     O      0   15.023  -31.307  -36.247
     C      0   14.329  -33.407  -34.086
     C      0   14.486  -34.932  -34.213
     C      0   13.160  -35.364  -34.838
     H      0   12.826  -32.235  -35.125
     H      0   15.268  -32.871  -33.956
     H      0   13.678  -33.168  -33.242
     H      0   15.312  -35.190  -34.885
     H      0   14.661  -35.418  -33.251
     H      0   13.223  -36.308  -35.382
     H      0   12.370  -35.432  -34.082
     N      0   14.459  -32.984  -37.673
     C     -1   15.051  -32.322  -38.825
     C      0   14.094  -31.531  -39.704
     O      0   14.479  -30.503  -40.288
     H      0   15.540  -33.073  -39.455
     H      0   14.009  -33.883  -37.767
     H      0   15.815  -31.628  -38.469
     N      0   12.885  -32.085  -39.900
     C     -1   11.964  -31.536  -40.879
     H      0   12.538  -31.086  -41.689
     H      0   12.554  -32.804  -39.267
     H      0   11.337  -32.339  -41.273
     H      0   11.321  -30.762  -40.446
     C     -1   17.955  -17.354  -29.822
     C     -1   17.280  -18.708  -29.587
     C      0   16.900  -19.428  -30.859
     C      0   15.657  -19.453  -31.464
     C      0   17.776  -20.206  -31.710
     C      0   16.988  -20.673  -32.814
     C      0   19.136  -20.564  -31.648
     N      0   15.708  -20.187  -32.643
     C      0   17.533  -21.468  -33.831
     C      0   19.680  -21.353  -32.662
     C      0   18.887  -21.797  -33.750
     H      0   17.286  -16.677  -30.365
     H      0   18.868  -17.468  -30.419
     H      0   18.227  -16.878  -28.873
     H      0   17.950  -19.348  -28.996
     H      0   16.380  -18.562  -28.975
     H      0   14.733  -19.001  -31.139
     H      0   14.908  -20.449  -33.225
     H      0   19.756  -20.226  -30.824
     H      0   16.927  -21.806  -34.665
     H      0   20.734  -21.614  -32.632
     H      0   19.350  -22.363  -34.553
     C     -1   22.918  -25.839  -39.701
     C     -1   22.020  -26.716  -38.833
     C      0   21.100  -25.973  -37.904
     C      0   21.249  -25.760  -36.548
     C      0   19.853  -25.344  -38.278
     C      0   19.308  -24.742  -37.100
     C      0   19.129  -25.287  -39.484
     N      0   20.185  -25.005  -36.059
     C      0   18.087  -24.051  -37.129
     C      0   17.898  -24.635  -39.503
     C      0   17.394  -24.010  -38.340
     H      0   22.324  -25.161  -40.325
     H      0   23.580  -25.223  -39.081
     H      0   23.542  -26.450  -40.364
     H      0   21.415  -27.362  -39.487
     H      0   22.650  -27.396  -38.243
     H      0   22.036  -26.091  -35.888
     H      0   19.980  -24.883  -35.068
     H      0   19.518  -25.757  -40.381
     H      0   17.684  -23.585  -36.235
     H      0   17.296  -24.617  -40.403
     H      0   16.441  -23.502  -38.391
     O      0   12.613  -27.904  -27.749
     H      0   12.415  -27.006  -28.055
     H      0   11.988  -28.417  -28.298
     O      0   14.694  -25.369  -40.340
     H      0   14.878  -26.277  -40.021
     H      0   14.192  -24.917  -39.643
     O      0   18.471  -26.786  -31.036
     H      0   18.827  -26.296  -31.800
     H      0   18.395  -27.731  -31.276
     O      0   15.888  -26.532  -31.593
     H      0   16.708  -26.489  -31.055
     H      0   15.062  -26.578  -31.072
     O      0   19.562  -24.873  -33.065
     H      0   19.034  -24.063  -32.952
     H      0   20.407  -24.685  -32.630
     O      0   17.334  -29.538  -38.175
     H      0   18.300  -29.600  -38.144
     C      0   16.960  -28.255  -37.723
     C      0   15.475  -28.059  -38.034
     O      0   15.270  -27.958  -39.444
     C      0   14.975  -26.776  -37.360
     O      0   13.584  -26.596  -37.622
     C      0   15.274  -26.806  -35.856
     O      0   14.886  -25.536  -35.273
     C      0   16.795  -26.964  -35.693
     O      0   17.181  -28.220  -36.306
     C      0   17.325  -26.977  -34.276
     O      0   16.808  -28.090  -33.527
     H      0   15.123  -28.852  -39.814
     H      0   13.383  -25.636  -37.647
     H      0   16.354  -27.706  -32.737
     H      0   17.552  -27.465  -38.210
     H      0   14.953  -28.928  -37.621
     H      0   15.525  -25.930  -37.795
     H      0   14.751  -27.629  -35.366
     H      0   17.283  -26.138  -36.225
     H      0   17.051  -26.039  -33.786
     H      0   18.417  -27.043  -34.321
     C      0   13.633  -25.409  -34.550
     C      0   13.442  -26.494  -33.472
     O      0   12.811  -27.657  -34.048
     C      0   12.683  -26.022  -32.210
     O      0   13.235  -26.733  -31.083
     C      0   12.753  -24.529  -31.877
     O      0   11.661  -24.161  -31.008
     C      0   12.748  -23.648  -33.117
     O      0   13.829  -24.120  -33.969
     C      0   13.154  -22.214  -32.798
     O      0   13.519  -21.510  -34.010
     H      0   11.828  -27.573  -34.003
     H      0   12.548  -26.747  -30.373
     H      0   13.873  -22.200  -34.598
     H      0   12.786  -25.408  -35.244
     H      0   14.436  -26.805  -33.159
     H      0   11.629  -26.281  -32.344
     H      0   13.708  -24.365  -31.360
     H      0   11.791  -23.703  -33.646
     H      0   14.016  -22.240  -32.117
     H      0   12.345  -21.667  -32.320
     H      0   11.313  -24.953  -30.528
