# Supplementary material for: A Case Study of the Glycoside Hydrolase Enzyme Mechanism Using an Automated QM-Cluster Model Building Toolkit
Source: Front Chem. 2022 Mar 24;10:854318. doi: 10.3389/fchem.2022.854318 (PMC8987026; doi:10.3389/fchem.2022.854318)
Supplement: Supplementary file 1 [file DataSheet2.zip › Res23-QC-P1.xyz]

     C     -1   12.135  -17.374  -35.516
     C      0   10.676  -17.043  -35.276
     O      0   10.238  -16.767  -34.153
     C     -1   12.445  -18.702  -34.849
     H      0   12.748  -16.578  -35.079
     H      0   12.360  -17.412  -36.588
     H      0   11.834  -19.513  -35.260
     H      0   13.496  -18.979  -34.983
     H      0   12.245  -18.648  -33.775
     N      0    9.874  -17.142  -36.379
     C     -1    8.431  -17.229  -36.231
     C      0    7.959  -18.583  -36.723
     O      0    8.411  -19.084  -37.760
     H      0    7.934  -16.445  -36.817
     H      0   10.249  -17.562  -37.220
     H      0    8.203  -17.057  -35.177
     N      0    7.032  -19.175  -35.935
     C     -1    6.662  -20.567  -36.146
     C     -1    7.799  -21.567  -35.875
     C      0    8.422  -21.526  -34.499
     C      0    9.182  -20.423  -34.065
     C      0    8.351  -22.641  -33.651
     C      0    9.846  -20.434  -32.839
     C      0    9.029  -22.678  -32.432
     C      0    9.796  -21.574  -32.025
     O      0   10.536  -21.574  -30.868
     H      0    5.804  -20.777  -35.500
     H      0    6.871  -18.781  -35.020
     H      0    6.335  -20.680  -37.184
     H      0    7.419  -22.574  -36.075
     H      0    8.583  -21.378  -36.613
     H      0    9.299  -19.558  -34.704
     H      0    7.781  -23.509  -33.967
     H      0   10.439  -19.584  -32.525
     H      0    9.006  -23.571  -31.821
     H      0   10.784  -22.505  -30.666
     C     -1    8.074  -28.590  -30.358
     C      0    8.487  -29.949  -30.876
     O      0    8.208  -30.988  -30.266
     C     -1    8.987  -27.368  -30.653
     C      0   10.320  -27.490  -29.917
     O      0   10.760  -28.644  -29.662
     O      0   10.942  -26.405  -29.607
     H      0    7.953  -28.696  -29.277
     H      0    7.074  -28.382  -30.767
     H      0    9.183  -27.260  -31.726
     H      0    8.489  -26.448  -30.333
     N      0    9.098  -29.970  -32.095
     C     -1    9.496  -31.227  -32.698
     C      0   10.858  -31.750  -32.213
     O      0   11.317  -32.804  -32.696
     C     -1    9.543  -31.103  -34.215
     O      0   10.628  -30.293  -34.686
     H      0    9.362  -29.109  -32.562
     H      0    8.753  -31.981  -32.419
     H      0    9.709  -32.100  -34.629
     H      0    8.577  -30.729  -34.574
     H      0   10.366  -29.359  -34.606
     N      0   11.479  -31.000  -31.287
     C     -1   12.703  -31.455  -30.650
     C     -1   13.625  -30.310  -30.231
     C      0   14.117  -29.433  -31.383
     C      0   14.836  -30.195  -32.468
     N      0   14.349  -30.025  -33.705
     O      0   15.829  -30.927  -32.210
     H      0   12.459  -32.063  -29.767
     H      0   11.011  -30.192  -30.877
     H      0   13.216  -32.113  -31.356
     H      0   13.135  -29.661  -29.504
     H      0   14.489  -30.762  -29.725
     H      0   13.290  -28.869  -31.803
     H      0   14.819  -28.695  -30.984
     H      0   13.625  -29.325  -33.858
     H      0   14.788  -30.458  -34.514
     C     -1    5.945  -27.794  -35.509
     C     -1    7.338  -27.870  -34.895
     C      0    8.114  -26.545  -34.900
     C      0    9.540  -26.657  -34.363
     O      0    9.970  -27.776  -33.938
     O      0   10.252  -25.595  -34.339
     H      0    5.453  -28.772  -35.478
     H      0    5.988  -27.472  -36.557
     H      0    5.309  -27.082  -34.970
     H      0    7.270  -28.239  -33.863
     H      0    7.938  -28.615  -35.431
     H      0    8.183  -26.134  -35.916
     H      0    7.593  -25.784  -34.303
     C     -1    8.763  -23.354  -38.869
     C     -1   10.193  -23.879  -38.735
     C      0   10.386  -24.588  -37.422
     O      0   10.055  -23.827  -36.363
     O      0   10.749  -25.756  -37.305
     H      0    8.599  -22.958  -39.877
     H      0    8.028  -24.151  -38.703
     H      0    8.566  -22.556  -38.157
     H      0   10.438  -24.584  -39.530
     H      0   10.914  -23.060  -38.790
     H      0   10.097  -24.373  -35.533
     C     -1   14.096  -19.352  -39.076
     C     -1   14.490  -20.809  -38.889
     C      0   13.414  -21.590  -38.098
     C      0   13.849  -22.962  -37.570
     N      0   14.800  -23.050  -36.651
     O      0   13.233  -23.993  -38.034
     H      0   14.845  -18.802  -39.657
     H      0   13.137  -19.265  -39.602
     H      0   13.988  -18.850  -38.106
     H      0   14.650  -21.297  -39.859
     H      0   15.450  -20.862  -38.355
     H      0   13.108  -20.984  -37.232
     H      0   12.532  -21.724  -38.729
     H      0   15.249  -22.140  -36.533
     H      0   15.215  -24.588  -35.843
     C     -1   10.504  -26.212  -42.348
     C     -1   11.758  -26.424  -41.470
     C      0   11.949  -27.899  -41.101
     O      0   12.877  -25.926  -42.224
     H      0    9.601  -26.571  -41.842
     H      0   10.382  -25.150  -42.582
     H      0   10.622  -26.763  -43.289
     H      0   11.654  -25.845  -40.539
     H      0   13.556  -25.640  -41.573
     H      0   12.828  -28.032  -40.465
     H      0   11.074  -28.285  -40.563
     H      0   12.088  -28.493  -42.013
     C     -1    8.055  -31.122  -38.775
     C     -1    8.757  -30.695  -37.492
     C      0   10.033  -29.920  -37.621
     C      0   10.302  -28.569  -37.674
     N      0   11.270  -30.543  -37.542
     C      0   12.247  -29.629  -37.511
     N      0   11.679  -28.423  -37.600
     H      0    7.139  -31.671  -38.536
     H      0    7.784  -30.257  -39.390
     H      0    8.694  -31.776  -39.380
     H      0    8.061  -30.095  -36.896
     H      0    8.976  -31.587  -36.894
     H      0   11.409  -31.549  -37.372
     H      0    9.656  -27.715  -37.731
     H      0   13.295  -29.834  -37.404
     H      0   12.230  -27.541  -37.568
     C     -1   18.491  -31.595  -29.672
     C     -1   18.286  -30.060  -29.705
     C      0   19.531  -29.291  -29.282
     O      0   17.952  -29.613  -31.059
     H      0   18.633  -31.936  -28.641
     H      0   17.615  -32.106  -30.086
     H      0   19.384  -31.872  -30.245
     H      0   17.445  -29.798  -29.049
     H      0   17.088  -30.012  -31.326
     H      0   19.355  -28.214  -29.350
     H      0   19.806  -29.544  -28.253
     H      0   20.372  -29.548  -29.937
     C     -1   18.228  -37.294  -31.952
     C     -1   18.827  -36.190  -32.835
     C      0   17.921  -34.985  -33.154
     C      0   18.582  -34.098  -34.233
     N      0   17.810  -32.910  -34.649
     C      0   17.985  -31.667  -34.139
     N      0   18.722  -31.524  -33.012
     N      0   17.523  -30.597  -34.778
     H      0   17.936  -36.906  -30.969
     H      0   17.336  -37.732  -32.417
     H      0   18.956  -38.096  -31.795
     H      0   19.751  -35.819  -32.368
     H      0   19.138  -36.643  -33.789
     H      0   16.955  -35.337  -33.524
     H      0   17.717  -34.403  -32.245
     H      0   19.571  -33.764  -33.896
     H      0   18.743  -34.697  -35.134
     H      0   17.298  -32.964  -35.517
     H      0   18.744  -32.327  -32.401
     H      0   18.615  -30.650  -32.483
     H      0   17.014  -30.694  -35.649
     H      0   17.382  -29.697  -34.288
     C     -1   10.963  -35.483  -36.659
     C      0   11.779  -34.223  -36.579
     O      0   11.473  -33.222  -37.270
     H      0   10.557  -35.750  -35.677
     H      0   10.139  -35.321  -37.353
     H      0   11.560  -36.332  -37.009
     N      0   12.865  -34.242  -35.773
     C     -1   13.572  -33.002  -35.375
     C      0   14.420  -32.377  -36.468
     O      0   15.003  -31.293  -36.250
     C      0   14.336  -33.412  -34.092
     C      0   14.508  -34.934  -34.238
     C      0   13.185  -35.374  -34.865
     H      0   12.824  -32.239  -35.120
     H      0   15.269  -32.867  -33.958
     H      0   13.684  -33.191  -33.244
     H      0   15.336  -35.173  -34.915
     H      0   14.691  -35.430  -33.282
     H      0   13.260  -36.308  -35.425
     H      0   12.400  -35.470  -34.106
     N      0   14.455  -32.980  -37.672
     C     -1   15.051  -32.322  -38.825
     C      0   14.098  -31.542  -39.716
     O      0   14.485  -30.520  -40.308
     H      0   15.552  -33.073  -39.445
     H      0   14.017  -33.886  -37.760
     H      0   15.804  -31.617  -38.468
     N      0   12.884  -32.092  -39.904
     C     -1   11.964  -31.536  -40.879
     H      0   12.539  -31.076  -41.683
     H      0   12.554  -32.812  -39.273
     H      0   11.338  -32.335  -41.283
     H      0   11.319  -30.767  -40.440
     C     -1   17.955  -17.354  -29.822
     C     -1   17.280  -18.708  -29.587
     C      0   16.938  -19.449  -30.855
     C      0   15.700  -19.515  -31.468
     C      0   17.843  -20.212  -31.690
     C      0   17.074  -20.717  -32.790
     C      0   19.212  -20.531  -31.620
     N      0   15.782  -20.261  -32.636
     C      0   17.637  -21.518  -33.793
     C      0   19.780  -21.318  -32.622
     C      0   19.001  -21.804  -33.704
     H      0   17.298  -16.688  -30.393
     H      0   18.884  -17.471  -30.392
     H      0   18.199  -16.863  -28.872
     H      0   17.938  -19.335  -28.967
     H      0   16.363  -18.558  -29.002
     H      0   14.762  -19.082  -31.154
     H      0   15.015  -20.583  -33.224
     H      0   19.822  -20.165  -30.799
     H      0   17.031  -21.890  -34.611
     H      0   20.840  -21.550  -32.587
     H      0   19.482  -22.368  -34.497
     C     -1   22.918  -25.839  -39.701
     C     -1   22.020  -26.716  -38.833
     C      0   21.118  -25.956  -37.899
     C      0   21.276  -25.741  -36.545
     C      0   19.888  -25.295  -38.275
     C      0   19.360  -24.674  -37.101
     C      0   19.159  -25.238  -39.479
     N      0   20.234  -24.952  -36.059
     C      0   18.138  -23.984  -37.124
     C      0   17.932  -24.577  -39.493
     C      0   17.436  -23.950  -38.328
     H      0   22.324  -25.151  -40.313
     H      0   23.589  -25.233  -39.081
     H      0   23.533  -26.447  -40.375
     H      0   21.403  -27.351  -39.485
     H      0   22.646  -27.404  -38.249
     H      0   22.056  -26.087  -35.885
     H      0   20.024  -24.838  -35.069
     H      0   19.539  -25.719  -40.374
     H      0   17.717  -23.541  -36.228
     H      0   17.325  -24.560  -40.391
     H      0   16.469  -23.467  -38.353
     O      0   12.710  -27.817  -27.828
     H      0   12.385  -26.926  -28.027
     H      0   12.070  -28.354  -28.334
     O      0   14.562  -25.271  -40.204
     H      0   14.711  -26.184  -39.891
     H      0   14.059  -24.803  -39.506
     O      0   18.178  -26.732  -31.096
     H      0   18.687  -26.269  -31.787
     H      0   18.180  -27.690  -31.301
     O      0   15.657  -26.497  -31.998
     H      0   16.486  -26.433  -31.464
     H      0   14.877  -26.626  -31.424
     O      0   19.578  -24.862  -33.002
     H      0   19.080  -24.030  -32.918
     H      0   20.423  -24.695  -32.561
     O      0   17.141  -29.496  -38.338
     H      0   18.101  -29.580  -38.432
     C      0   16.861  -28.215  -37.812
     C      0   15.355  -27.983  -37.916
     O      0   14.931  -27.934  -39.279
     C      0   14.983  -26.658  -37.245
     O      0   13.561  -26.466  -37.275
     C      0   15.510  -26.611  -35.806
     O      0   15.244  -25.345  -35.190
     C      0   17.014  -26.933  -35.794
     O      0   17.249  -28.215  -36.437
     C      0   17.622  -27.030  -34.409
     O      0   17.042  -28.095  -33.630
     H      0   14.982  -28.828  -39.675
     H      0   13.386  -25.503  -37.500
     H      0   16.337  -27.695  -33.066
     H      0   17.408  -27.429  -38.357
     H      0   14.884  -28.812  -37.376
     H      0   15.460  -25.846  -37.812
     H      0   14.988  -27.372  -35.216
     H      0   17.541  -26.152  -36.351
     H      0   17.490  -26.075  -33.897
     H      0   18.692  -27.232  -34.503
     C      0   12.389  -25.356  -34.473
     C      0   12.921  -26.322  -33.465
     O      0   12.639  -27.658  -33.858
     C      0   12.391  -25.980  -32.074
     O      0   13.107  -26.729  -31.095
     C      0   12.480  -24.482  -31.718
     O      0   11.324  -24.114  -30.945
     C      0   12.656  -23.517  -32.898
     O      0   12.339  -24.090  -34.258
     C      0   14.090  -23.012  -33.030
     O      0   14.189  -22.042  -34.075
     H      0   11.656  -27.777  -33.823
     H      0   12.541  -26.767  -30.290
     H      0   14.218  -22.508  -34.943
     H      0   12.304  -25.668  -35.508
     H      0   14.013  -26.198  -33.488
     H      0   11.333  -26.251  -32.069
     H      0   13.380  -24.381  -31.096
     H      0   11.961  -22.684  -32.832
     H      0   14.780  -23.851  -33.190
     H      0   14.365  -22.512  -32.097
     H      0   11.056  -24.887  -30.382
