# Supplementary material for: A Case Study of the Glycoside Hydrolase Enzyme Mechanism Using an Automated QM-Cluster Model Building Toolkit
Source: Front Chem. 2022 Mar 24;10:854318. doi: 10.3389/fchem.2022.854318 (PMC8987026; doi:10.3389/fchem.2022.854318)
Supplement: Supplementary file 1 [file DataSheet2.zip › Res23-QB-TS2.xyz]

     C     -1   12.135  -17.374  -35.516
     C      0   10.674  -17.044  -35.281
     O      0   10.236  -16.777  -34.156
     C     -1   12.445  -18.702  -34.849
     H      0   12.743  -16.576  -35.075
     H      0   12.366  -17.410  -36.587
     H      0   11.865  -19.507  -35.311
     H      0   13.502  -18.965  -34.936
     H      0   12.191  -18.666  -33.785
     N      0    9.873  -17.128  -36.386
     C     -1    8.431  -17.229  -36.231
     C      0    7.971  -18.598  -36.680
     O      0    8.411  -19.111  -37.718
     H      0    7.925  -16.469  -36.841
     H      0   10.247  -17.552  -37.226
     H      0    8.205  -17.027  -35.183
     N      0    7.060  -19.193  -35.875
     C     -1    6.662  -20.567  -36.146
     C     -1    7.799  -21.567  -35.875
     C      0    8.018  -21.907  -34.420
     C      0    8.762  -21.090  -33.553
     C      0    7.502  -23.112  -33.911
     C      0    9.041  -21.501  -32.245
     C      0    7.794  -23.544  -32.618
     C      0    8.603  -22.755  -31.792
     O      0    8.972  -23.249  -30.557
     H      0    5.783  -20.799  -35.538
     H      0    6.870  -18.792  -34.968
     H      0    6.375  -20.625  -37.200
     H      0    7.568  -22.494  -36.405
     H      0    8.717  -21.179  -36.324
     H      0    9.154  -20.141  -33.909
     H      0    6.905  -23.739  -34.564
     H      0    9.634  -20.879  -31.583
     H      0    7.455  -24.506  -32.254
     H      0    9.949  -23.194  -30.505
     C     -1    8.074  -28.590  -30.358
     C      0    8.486  -29.948  -30.879
     O      0    8.218  -30.990  -30.266
     C     -1    8.987  -27.368  -30.653
     C      0   10.364  -27.418  -29.991
     O      0   10.958  -28.531  -29.855
     O      0   10.850  -26.291  -29.644
     H      0    7.947  -28.701  -29.277
     H      0    7.075  -28.379  -30.768
     H      0    9.146  -27.253  -31.732
     H      0    8.492  -26.452  -30.319
     N      0    9.090  -29.969  -32.102
     C     -1    9.496  -31.227  -32.698
     C      0   10.855  -31.744  -32.202
     O      0   11.345  -32.771  -32.712
     C     -1    9.543  -31.103  -34.215
     O      0   10.619  -30.231  -34.635
     H      0    9.372  -29.103  -32.553
     H      0    8.755  -31.982  -32.414
     H      0    9.762  -32.081  -34.646
     H      0    8.577  -30.747  -34.586
     H      0   10.339  -29.297  -34.513
     N      0   11.449  -31.016  -31.237
     C     -1   12.703  -31.455  -30.650
     C     -1   13.625  -30.310  -30.231
     C      0   13.688  -29.186  -31.298
     C      0   14.347  -29.607  -32.579
     N      0   13.616  -30.067  -33.594
     O      0   15.622  -29.537  -32.666
     H      0   12.507  -32.102  -29.782
     H      0   10.995  -30.190  -30.834
     H      0   13.192  -32.083  -31.400
     H      0   13.290  -29.842  -29.304
     H      0   14.628  -30.717  -30.046
     H      0   12.685  -28.811  -31.485
     H      0   14.279  -28.355  -30.908
     H      0   12.599  -30.045  -33.573
     H      0   14.047  -30.289  -34.492
     C     -1    5.945  -27.794  -35.509
     C     -1    7.338  -27.870  -34.895
     C      0    8.162  -26.598  -35.056
     C      0    9.523  -26.621  -34.368
     O      0    9.990  -27.712  -33.880
     O      0   10.158  -25.531  -34.287
     H      0    5.398  -28.732  -35.365
     H      0    5.994  -27.596  -36.588
     H      0    5.355  -26.989  -35.053
     H      0    7.257  -28.109  -33.826
     H      0    7.896  -28.706  -35.335
     H      0    8.328  -26.371  -36.119
     H      0    7.621  -25.735  -34.654
     C     -1    8.763  -23.354  -38.869
     C     -1   10.193  -23.879  -38.735
     C      0   10.436  -24.576  -37.414
     O      0    9.886  -23.945  -36.370
     O      0   11.045  -25.639  -37.294
     H      0    8.572  -23.044  -39.902
     H      0    8.028  -24.124  -38.610
     H      0    8.596  -22.492  -38.225
     H      0   10.436  -24.593  -39.524
     H      0   10.916  -23.060  -38.820
     H      0   10.003  -24.497  -35.531
     C     -1   14.096  -19.352  -39.076
     C     -1   14.490  -20.809  -38.889
     C      0   13.466  -21.614  -38.062
     C      0   14.012  -22.964  -37.607
     N      0   14.998  -22.975  -36.701
     O      0   13.511  -24.031  -38.082
     H      0   14.836  -18.814  -39.679
     H      0   13.125  -19.262  -39.579
     H      0   14.016  -18.841  -38.108
     H      0   14.621  -21.299  -39.863
     H      0   15.469  -20.854  -38.392
     H      0   13.193  -21.041  -37.164
     H      0   12.558  -21.773  -38.648
     H      0   15.293  -22.023  -36.484
     H      0   16.170  -24.219  -36.290
     C     -1   10.504  -26.212  -42.348
     C     -1   11.758  -26.424  -41.470
     C      0   11.963  -27.907  -41.133
     O      0   12.876  -25.902  -42.201
     H      0    9.604  -26.579  -41.841
     H      0   10.375  -25.149  -42.575
     H      0   10.623  -26.756  -43.292
     H      0   11.639  -25.870  -40.525
     H      0   13.614  -25.872  -41.550
     H      0   12.859  -28.053  -40.524
     H      0   11.103  -28.311  -40.585
     H      0   12.085  -28.480  -42.060
     C     -1    8.055  -31.122  -38.775
     C     -1    8.757  -30.695  -37.492
     C      0    9.992  -29.853  -37.626
     C      0   10.167  -28.491  -37.707
     N      0   11.275  -30.389  -37.552
     C      0   12.191  -29.408  -37.558
     N      0   11.531  -28.251  -37.660
     H      0    7.167  -31.715  -38.535
     H      0    7.737  -30.256  -39.366
     H      0    8.711  -31.735  -39.404
     H      0    8.045  -30.142  -36.870
     H      0    9.031  -31.590  -36.924
     H      0   11.471  -31.381  -37.359
     H      0    9.457  -27.689  -37.767
     H      0   13.253  -29.541  -37.482
     H      0   11.940  -27.314  -37.647
     C     -1   18.491  -31.595  -29.671
     C     -1   18.286  -30.060  -29.706
     C      0   19.537  -29.269  -29.354
     O      0   17.916  -29.735  -31.108
     H      0   18.818  -31.919  -28.678
     H      0   17.558  -32.115  -29.908
     H      0   19.266  -31.874  -30.393
     H      0   17.449  -29.772  -29.062
     H      0   17.021  -29.360  -31.196
     H      0   19.346  -28.195  -29.435
     H      0   19.857  -29.490  -28.331
     H      0   20.353  -29.531  -30.036
     C     -1   18.228  -37.294  -31.952
     C     -1   18.827  -36.190  -32.835
     C      0   17.904  -35.205  -33.550
     C      0   18.785  -34.128  -34.220
     N      0   18.036  -33.009  -34.805
     C      0   17.496  -32.034  -34.030
     N      0   17.445  -32.173  -32.683
     N      0   16.916  -30.989  -34.592
     H      0   17.635  -36.871  -31.132
     H      0   17.574  -37.961  -32.526
     H      0   19.027  -37.900  -31.514
     H      0   19.517  -35.606  -32.204
     H      0   19.468  -36.666  -33.593
     H      0   17.311  -35.713  -34.315
     H      0   17.199  -34.750  -32.845
     H      0   19.528  -33.753  -33.499
     H      0   19.352  -34.584  -35.035
     H      0   18.394  -32.648  -35.684
     H      0   18.104  -32.810  -32.261
     H      0   17.304  -31.320  -32.140
     H      0   16.914  -30.830  -35.599
     H      0   16.469  -30.282  -33.994
     C     -1   10.963  -35.483  -36.659
     C      0   11.747  -34.196  -36.536
     O      0   11.372  -33.145  -37.102
     H      0   10.629  -35.831  -35.676
     H      0   10.091  -35.302  -37.288
     H      0   11.567  -36.280  -37.105
     N      0   12.891  -34.248  -35.808
     C     -1   13.572  -33.002  -35.375
     C      0   14.235  -32.262  -36.517
     O      0   14.458  -31.041  -36.410
     C      0   14.455  -33.468  -34.197
     C      0   14.649  -34.975  -34.437
     C      0   13.292  -35.417  -34.987
     H      0   12.805  -32.315  -35.001
     H      0   15.380  -32.913  -34.134
     H      0   13.885  -33.300  -33.279
     H      0   15.428  -35.144  -35.188
     H      0   14.922  -35.516  -33.530
     H      0   13.347  -36.320  -35.597
     H      0   12.567  -35.574  -34.179
     N      0   14.508  -32.966  -37.636
     C     -1   15.051  -32.322  -38.825
     C      0   14.057  -31.490  -39.616
     O      0   14.345  -30.343  -39.999
     H      0   15.463  -33.098  -39.476
     H      0   14.275  -33.949  -37.639
     H      0   15.861  -31.652  -38.524
     N      0   12.911  -32.114  -39.942
     C     -1   11.964  -31.536  -40.879
     H      0   12.500  -30.861  -41.546
     H      0   12.683  -32.989  -39.490
     H      0   11.496  -32.333  -41.460
     H      0   11.183  -30.962  -40.369
     C     -1   17.954  -17.354  -29.822
     C     -1   17.281  -18.709  -29.588
     C      0   16.791  -19.403  -30.825
     C      0   15.510  -19.369  -31.338
     C      0   17.555  -20.267  -31.699
     C      0   16.662  -20.724  -32.721
     C      0   18.886  -20.727  -31.703
     N      0   15.432  -20.139  -32.489
     C      0   17.073  -21.622  -33.717
     C      0   19.292  -21.626  -32.690
     C      0   18.392  -22.072  -33.687
     H      0   17.259  -16.650  -30.294
     H      0   18.823  -17.455  -30.484
     H      0   18.297  -16.915  -28.877
     H      0   17.986  -19.369  -29.062
     H      0   16.435  -18.568  -28.900
     H      0   14.639  -18.854  -30.960
     H      0   14.569  -20.427  -32.954
     H      0   19.585  -20.394  -30.943
     H      0   16.390  -21.963  -34.483
     H      0   20.314  -21.991  -32.697
     H      0   18.729  -22.775  -34.443
     C     -1   22.918  -25.839  -39.702
     C     -1   22.020  -26.715  -38.832
     C      0   20.724  -26.028  -38.499
     C      0   20.317  -25.532  -37.277
     C      0   19.701  -25.650  -39.454
     C      0   18.705  -24.919  -38.735
     C      0   19.527  -25.866  -40.834
     N      0   19.118  -24.835  -37.416
     C      0   17.554  -24.418  -39.360
     C      0   18.383  -25.368  -41.456
     C      0   17.406  -24.654  -40.726
     H      0   22.416  -25.564  -40.635
     H      0   23.173  -24.910  -39.179
     H      0   23.852  -26.353  -39.959
     H      0   21.818  -27.661  -39.357
     H      0   22.545  -26.983  -37.905
     H      0   20.810  -25.597  -36.318
     H      0   18.464  -24.633  -36.659
     H      0   20.267  -26.419  -41.404
     H      0   16.803  -23.869  -38.802
     H      0   18.232  -25.536  -42.517
     H      0   16.509  -24.312  -41.225
     O      0   13.471  -27.716  -28.314
     H      0   14.160  -27.472  -28.952
     H      0   12.650  -27.845  -28.825
     O      0   14.524  -25.809  -40.101
     H      0   14.829  -26.619  -39.648
     H      0   14.144  -25.204  -39.441
     O      0   19.696  -29.866  -33.277
     H      0   20.408  -29.242  -33.087
     H      0   19.049  -29.775  -32.544
     O      0   15.490  -26.564  -30.295
     H      0   14.665  -26.077  -30.501
     H      0   15.970  -26.652  -31.139
     O      0   19.539  -30.682  -35.934
     H      0   20.470  -30.678  -36.189
     H      0   19.482  -30.287  -35.031
     O      0   17.359  -29.943  -37.282
     H      0   18.278  -30.178  -36.998
     C      0   17.192  -28.572  -37.014
     C      0   15.813  -28.081  -37.441
     O      0   15.608  -28.159  -38.858
     C      0   15.636  -26.601  -37.072
     O      0   14.211  -26.358  -37.026
     C      0   16.283  -26.177  -35.737
     O      0   16.776  -24.812  -35.761
     C      0   17.478  -27.006  -35.257
     O      0   17.279  -28.393  -35.579
     C      0   17.696  -26.873  -33.747
     O      0   16.481  -26.977  -32.974
     H      0   15.319  -29.051  -39.136
     H      0   13.996  -25.460  -37.399
     H      0   16.162  -27.904  -33.000
     H      0   17.987  -27.980  -37.496
     H      0   15.080  -28.677  -36.888
     H      0   16.096  -26.019  -37.880
     H      0   15.498  -26.280  -34.982
     H      0   18.388  -26.659  -35.764
     H      0   18.101  -25.880  -33.538
     H      0   18.419  -27.634  -33.435
     C      0   12.916  -25.015  -34.417
     C      0   13.072  -25.833  -33.146
     O      0   12.658  -27.163  -33.432
     C      0   12.365  -25.172  -31.961
     O      0   12.983  -25.510  -30.719
     C      0   12.426  -23.651  -32.091
     O      0   11.765  -23.049  -30.958
     C      0   11.727  -23.172  -33.358
     O      0   12.187  -23.960  -34.547
     C      0   12.012  -21.738  -33.754
     O      0   13.418  -21.466  -33.871
     H      0   11.674  -27.222  -33.525
     H      0   12.262  -25.926  -30.139
     H      0   13.910  -22.296  -34.024
     H      0   13.151  -25.522  -35.352
     H      0   14.140  -25.901  -32.927
     H      0   11.315  -25.477  -31.947
     H      0   13.474  -23.331  -32.094
     H      0   10.656  -23.361  -33.303
     H      0   11.605  -21.070  -32.997
     H      0   11.504  -21.541  -34.703
     H      0   12.158  -23.504  -30.192
     O      0   14.637  -23.914  -34.333
     H      0   14.719  -23.595  -35.335
     H      0   15.518  -24.273  -34.123
