# Supplementary material for: A Case Study of the Glycoside Hydrolase Enzyme Mechanism Using an Automated QM-Cluster Model Building Toolkit
Source: Front Chem. 2022 Mar 24;10:854318. doi: 10.3389/fchem.2022.854318 (PMC8987026; doi:10.3389/fchem.2022.854318)
Supplement: Supplementary file 1 [file DataSheet2.zip › Res23-QB-TS1.xyz]

     C     -1   12.135  -17.374  -35.516
     C      0   10.673  -17.053  -35.276
     O      0   10.232  -16.811  -34.146
     C     -1   12.445  -18.702  -34.849
     H      0   12.742  -16.574  -35.079
     H      0   12.362  -17.411  -36.587
     H      0   11.829  -19.491  -35.289
     H      0   13.493  -18.992  -34.967
     H      0   12.221  -18.650  -33.779
     N      0    9.873  -17.123  -36.383
     C     -1    8.431  -17.229  -36.231
     C      0    7.974  -18.596  -36.692
     O      0    8.419  -19.105  -37.729
     H      0    7.924  -16.465  -36.835
     H      0   10.250  -17.528  -37.230
     H      0    8.202  -17.036  -35.181
     N      0    7.059  -19.190  -35.892
     C     -1    6.662  -20.567  -36.146
     C     -1    7.799  -21.567  -35.875
     C      0    8.187  -21.731  -34.425
     C      0    9.002  -20.796  -33.761
     C      0    7.776  -22.870  -33.713
     C      0    9.424  -21.016  -32.446
     C      0    8.211  -23.114  -32.409
     C      0    9.065  -22.199  -31.780
     O      0    9.562  -22.504  -30.530
     H      0    5.790  -20.790  -35.525
     H      0    6.877  -18.791  -34.982
     H      0    6.363  -20.643  -37.196
     H      0    7.493  -22.541  -36.267
     H      0    8.668  -21.258  -36.461
     H      0    9.330  -19.899  -34.276
     H      0    7.137  -23.595  -34.207
     H      0   10.060  -20.295  -31.943
     H      0    7.942  -24.024  -31.885
     H      0   10.536  -22.396  -30.571
     C     -1    8.074  -28.590  -30.358
     C      0    8.489  -29.950  -30.872
     O      0    8.225  -30.990  -30.256
     C     -1    8.987  -27.368  -30.653
     C      0   10.360  -27.430  -29.974
     O      0   10.954  -28.544  -29.879
     O      0   10.816  -26.316  -29.560
     H      0    7.947  -28.696  -29.277
     H      0    7.075  -28.384  -30.771
     H      0    9.147  -27.249  -31.730
     H      0    8.485  -26.458  -30.313
     N      0    9.083  -29.973  -32.100
     C     -1    9.496  -31.227  -32.698
     C      0   10.859  -31.742  -32.207
     O      0   11.339  -32.778  -32.711
     C     -1    9.543  -31.103  -34.215
     O      0   10.639  -30.259  -34.642
     H      0    9.367  -29.109  -32.546
     H      0    8.758  -31.986  -32.416
     H      0    9.738  -32.087  -34.644
     H      0    8.586  -30.725  -34.587
     H      0   10.365  -29.325  -34.563
     N      0   11.458  -31.008  -31.253
     C     -1   12.703  -31.455  -30.650
     C     -1   13.625  -30.310  -30.231
     C      0   13.778  -29.214  -31.300
     C      0   14.465  -29.669  -32.557
     N      0   13.731  -30.014  -33.618
     O      0   15.740  -29.726  -32.600
     H      0   12.491  -32.089  -29.777
     H      0   11.014  -30.173  -30.859
     H      0   13.196  -32.095  -31.388
     H      0   13.258  -29.812  -29.333
     H      0   14.605  -30.740  -29.977
     H      0   12.804  -28.794  -31.529
     H      0   14.370  -28.396  -30.884
     H      0   12.717  -29.944  -33.606
     H      0   14.173  -30.304  -34.491
     C     -1    5.945  -27.794  -35.509
     C     -1    7.338  -27.870  -34.895
     C      0    8.108  -26.544  -34.951
     C      0    9.505  -26.619  -34.353
     O      0    9.949  -27.727  -33.926
     O      0   10.181  -25.530  -34.275
     H      0    5.437  -28.762  -35.449
     H      0    5.990  -27.503  -36.566
     H      0    5.322  -27.056  -34.989
     H      0    7.270  -28.200  -33.851
     H      0    7.933  -28.635  -35.408
     H      0    8.210  -26.192  -35.987
     H      0    7.564  -25.754  -34.419
     C     -1    8.763  -23.354  -38.869
     C     -1   10.193  -23.879  -38.735
     C      0   10.364  -24.579  -37.414
     O      0    9.951  -23.834  -36.372
     O      0   10.757  -25.734  -37.276
     H      0    8.584  -22.997  -39.889
     H      0    8.027  -24.138  -38.658
     H      0    8.583  -22.524  -38.187
     H      0   10.440  -24.591  -39.524
     H      0   10.917  -23.063  -38.790
     H      0   10.016  -24.373  -35.541
     C     -1   14.096  -19.352  -39.076
     C     -1   14.490  -20.809  -38.889
     C      0   13.413  -21.577  -38.087
     C      0   13.859  -22.916  -37.488
     N      0   14.812  -22.938  -36.567
     O      0   13.247  -23.975  -37.884
     H      0   14.838  -18.804  -39.668
     H      0   13.130  -19.265  -39.589
     H      0   14.002  -18.847  -38.106
     H      0   14.642  -21.302  -39.858
     H      0   15.452  -20.864  -38.360
     H      0   13.086  -20.941  -37.252
     H      0   12.542  -21.751  -38.725
     H      0   15.243  -22.017  -36.478
     H      0   14.960  -24.277  -35.523
     C     -1   10.504  -26.212  -42.348
     C     -1   11.758  -26.424  -41.470
     C      0   12.036  -27.911  -41.220
     O      0   12.866  -25.792  -42.126
     H      0    9.621  -26.663  -41.881
     H      0   10.321  -25.142  -42.495
     H      0   10.657  -26.675  -43.330
     H      0   11.589  -25.946  -40.491
     H      0   13.553  -25.690  -41.428
     H      0   12.919  -28.046  -40.588
     H      0   11.185  -28.393  -40.722
     H      0   12.216  -28.421  -42.175
     C     -1    8.055  -31.122  -38.775
     C     -1    8.757  -30.695  -37.492
     C      0   10.014  -29.889  -37.626
     C      0   10.239  -28.531  -37.669
     N      0   11.275  -30.475  -37.580
     C      0   12.223  -29.528  -37.562
     N      0   11.612  -28.343  -37.625
     H      0    7.150  -31.689  -38.536
     H      0    7.765  -30.256  -39.380
     H      0    8.701  -31.760  -39.390
     H      0    8.053  -30.116  -36.884
     H      0    9.001  -31.589  -36.908
     H      0   11.443  -31.476  -37.414
     H      0    9.562  -27.699  -37.698
     H      0   13.280  -29.698  -37.494
     H      0   12.121  -27.447  -37.547
     C     -1   18.491  -31.595  -29.671
     C     -1   18.286  -30.060  -29.706
     C      0   19.523  -29.277  -29.291
     O      0   17.984  -29.684  -31.109
     H      0   18.718  -31.930  -28.653
     H      0   17.584  -32.111  -30.004
     H      0   19.331  -31.870  -30.318
     H      0   17.425  -29.777  -29.091
     H      0   17.022  -29.591  -31.278
     H      0   19.331  -28.202  -29.347
     H      0   19.812  -29.529  -28.266
     H      0   20.360  -29.518  -29.956
     C     -1   18.228  -37.294  -31.952
     C     -1   18.827  -36.190  -32.835
     C      0   17.868  -35.251  -33.574
     C      0   18.684  -34.241  -34.418
     N      0   17.933  -33.073  -34.903
     C      0   17.720  -31.964  -34.158
     N      0   17.995  -31.993  -32.843
     N      0   17.225  -30.850  -34.692
     H      0   17.607  -36.872  -31.152
     H      0   17.600  -37.978  -32.536
     H      0   19.026  -37.881  -31.487
     H      0   19.494  -35.575  -32.210
     H      0   19.484  -36.662  -33.582
     H      0   17.205  -35.823  -34.229
     H      0   17.223  -34.722  -32.859
     H      0   19.538  -33.874  -33.834
     H      0   19.098  -34.745  -35.295
     H      0   17.641  -33.043  -35.869
     H      0   18.178  -32.863  -32.373
     H      0   17.990  -31.137  -32.279
     H      0   17.184  -30.640  -35.691
     H      0   16.771  -30.181  -34.064
     C     -1   10.963  -35.483  -36.659
     C      0   11.766  -34.211  -36.549
     O      0   11.421  -33.179  -37.163
     H      0   10.580  -35.789  -35.679
     H      0   10.123  -35.307  -37.330
     H      0   11.567  -36.309  -37.050
     N      0   12.890  -34.252  -35.788
     C     -1   13.572  -33.002  -35.375
     C      0   14.281  -32.287  -36.504
     O      0   14.594  -31.089  -36.367
     C      0   14.442  -33.433  -34.169
     C      0   14.597  -34.954  -34.343
     C      0   13.238  -35.385  -34.895
     H      0   12.805  -32.296  -35.032
     H      0   15.386  -32.895  -34.129
     H      0   13.874  -33.212  -33.262
     H      0   15.377  -35.179  -35.077
     H      0   14.845  -35.464  -33.411
     H      0   13.276  -36.322  -35.454
     H      0   12.492  -35.473  -34.096
     N      0   14.511  -32.978  -37.640
     C     -1   15.051  -32.322  -38.825
     C      0   14.061  -31.474  -39.606
     O      0   14.341  -30.310  -39.936
     H      0   15.465  -33.090  -39.484
     H      0   14.211  -33.943  -37.672
     H      0   15.860  -31.656  -38.515
     N      0   12.931  -32.113  -39.964
     C     -1   11.964  -31.536  -40.879
     H      0   12.459  -30.761  -41.464
     H      0   12.725  -33.008  -39.543
     H      0   11.582  -32.312  -41.546
     H      0   11.122  -31.078  -40.348
     C     -1   17.955  -17.354  -29.822
     C     -1   17.280  -18.708  -29.587
     C      0   16.900  -19.528  -30.798
     C      0   15.678  -19.531  -31.451
     C      0   17.685  -20.574  -31.421
     C      0   16.865  -21.177  -32.431
     C      0   18.977  -21.091  -31.203
     N      0   15.660  -20.508  -32.436
     C      0   17.294  -22.278  -33.189
     C      0   19.413  -22.176  -31.962
     C      0   18.577  -22.767  -32.940
     H      0   17.305  -16.685  -30.399
     H      0   18.892  -17.468  -30.381
     H      0   18.185  -16.866  -28.868
     H      0   17.940  -19.321  -28.956
     H      0   16.375  -18.540  -28.987
     H      0   14.807  -18.920  -31.266
     H      0   14.873  -20.776  -33.029
     H      0   19.623  -20.656  -30.446
     H      0   16.641  -22.752  -33.916
     H      0   20.405  -22.584  -31.797
     H      0   18.933  -23.634  -33.490
     C     -1   22.918  -25.839  -39.701
     C     -1   22.020  -26.716  -38.833
     C      0   21.061  -25.941  -37.968
     C      0   21.298  -25.404  -36.715
     C      0   19.737  -25.503  -38.357
     C      0   19.229  -24.682  -37.303
     C      0   18.931  -25.750  -39.485
     N      0   20.197  -24.652  -36.313
     C      0   17.961  -24.087  -37.372
     C      0   17.663  -25.177  -39.546
     C      0   17.192  -24.345  -38.505
     H      0   22.321  -25.200  -40.363
     H      0   23.540  -25.184  -39.081
     H      0   23.581  -26.449  -40.325
     H      0   21.449  -27.400  -39.476
     H      0   22.650  -27.356  -38.200
     H      0   22.175  -25.477  -36.091
     H      0   20.146  -24.105  -35.468
     H      0   19.291  -26.385  -40.289
     H      0   17.573  -23.464  -36.574
     H      0   17.005  -25.375  -40.383
     H      0   16.199  -23.922  -38.575
     O      0   13.465  -27.754  -28.278
     H      0   14.140  -27.395  -28.885
     H      0   12.642  -27.827  -28.794
     O      0   14.415  -25.552  -39.919
     H      0   14.652  -26.385  -39.469
     H      0   13.966  -24.980  -39.264
     O      0   19.636  -28.748  -33.228
     H      0   20.291  -28.155  -32.838
     H      0   19.031  -28.996  -32.499
     O      0   15.280  -26.397  -30.045
     H      0   14.487  -25.893  -30.321
     H      0   15.734  -26.636  -30.876
     O      0   19.842  -28.810  -36.064
     H      0   20.145  -27.927  -36.326
     H      0   19.611  -28.761  -35.110
     O      0   17.424  -29.307  -37.111
     H      0   18.391  -29.240  -36.877
     C      0   16.911  -28.037  -36.787
     C      0   15.433  -27.896  -37.166
     O      0   15.231  -27.954  -38.587
     C      0   14.931  -26.522  -36.701
     O      0   13.514  -26.413  -36.926
     C      0   15.258  -26.269  -35.221
     O      0   14.870  -24.966  -34.793
     C      0   16.743  -26.515  -34.948
     O      0   17.044  -27.874  -35.353
     C      0   17.131  -26.347  -33.486
     O      0   16.237  -27.023  -32.581
     H      0   15.181  -28.872  -38.912
     H      0   13.339  -25.468  -37.209
     H      0   16.243  -27.983  -32.752
     H      0   17.495  -27.249  -37.286
     H      0   14.881  -28.689  -36.651
     H      0   15.442  -25.764  -37.305
     H      0   14.692  -26.989  -34.618
     H      0   17.350  -25.820  -35.545
     H      0   17.075  -25.290  -33.223
     H      0   18.157  -26.708  -33.353
     C      0   12.282  -25.298  -34.311
     C      0   12.673  -25.852  -32.970
     O      0   12.317  -27.211  -32.852
     C      0   12.220  -24.932  -31.829
     O      0   12.851  -25.231  -30.588
     C      0   12.628  -23.507  -32.198
     O      0   12.288  -22.609  -31.121
     C      0   11.907  -23.065  -33.460
     O      0   12.188  -24.032  -34.560
     C      0   12.341  -21.735  -34.024
     O      0   13.756  -21.664  -34.226
     H      0   11.392  -27.357  -33.157
     H      0   12.178  -25.752  -30.043
     H      0   14.017  -22.274  -34.954
     H      0   12.395  -25.918  -35.196
     H      0   13.772  -25.828  -32.979
     H      0   11.133  -24.990  -31.705
     H      0   13.710  -23.465  -32.371
     H      0   10.826  -23.091  -33.324
     H      0   12.075  -20.952  -33.318
     H      0   11.796  -21.567  -34.958
     H      0   12.636  -23.063  -30.331
