# Supplementary material for: A Case Study of the Glycoside Hydrolase Enzyme Mechanism Using an Automated QM-Cluster Model Building Toolkit
Source: Front Chem. 2022 Mar 24;10:854318. doi: 10.3389/fchem.2022.854318 (PMC8987026; doi:10.3389/fchem.2022.854318)
Supplement: Supplementary file 1 [file DataSheet2.zip › Res23-QB-R2.xyz]

     C     -1   12.135  -17.374  -35.516
     C      0   10.673  -17.050  -35.279
     O      0   10.231  -16.803  -34.150
     C     -1   12.445  -18.702  -34.849
     H      0   12.741  -16.574  -35.076
     H      0   12.365  -17.409  -36.587
     H      0   11.862  -19.503  -35.312
     H      0   13.501  -18.968  -34.940
     H      0   12.194  -18.665  -33.785
     N      0    9.872  -17.121  -36.386
     C     -1    8.431  -17.229  -36.231
     C      0    7.976  -18.599  -36.681
     O      0    8.423  -19.115  -37.714
     H      0    7.922  -16.471  -36.840
     H      0   10.248  -17.535  -37.230
     H      0    8.204  -17.029  -35.183
     N      0    7.059  -19.192  -35.881
     C     -1    6.662  -20.567  -36.146
     C     -1    7.799  -21.567  -35.875
     C      0    8.045  -21.845  -34.412
     C      0    8.750  -20.955  -33.583
     C      0    7.579  -23.044  -33.848
     C      0    9.034  -21.288  -32.254
     C      0    7.879  -23.399  -32.532
     C      0    8.646  -22.535  -31.741
     O      0    9.036  -22.951  -30.485
     H      0    5.786  -20.797  -35.534
     H      0    6.858  -18.785  -34.979
     H      0    6.370  -20.631  -37.199
     H      0    7.546  -22.510  -36.366
     H      0    8.707  -21.201  -36.359
     H      0    9.109  -20.011  -33.981
     H      0    7.006  -23.723  -34.471
     H      0    9.599  -20.610  -31.624
     H      0    7.573  -24.353  -32.119
     H      0   10.007  -22.820  -30.437
     C     -1    8.074  -28.590  -30.358
     C      0    8.481  -29.950  -30.877
     O      0    8.197  -30.990  -30.271
     C     -1    8.987  -27.368  -30.653
     C      0   10.356  -27.494  -29.961
     O      0   10.904  -28.631  -29.908
     O      0   10.855  -26.424  -29.482
     H      0    7.955  -28.697  -29.276
     H      0    7.071  -28.384  -30.761
     H      0    9.150  -27.245  -31.730
     H      0    8.504  -26.452  -30.302
     N      0    9.083  -29.973  -32.102
     C     -1    9.496  -31.227  -32.698
     C      0   10.857  -31.750  -32.207
     O      0   11.337  -32.782  -32.717
     C     -1    9.543  -31.103  -34.215
     O      0   10.654  -30.277  -34.643
     H      0    9.405  -29.111  -32.524
     H      0    8.753  -31.982  -32.418
     H      0    9.722  -32.089  -34.645
     H      0    8.592  -30.709  -34.585
     H      0   10.387  -29.342  -34.583
     N      0   11.454  -31.017  -31.251
     C     -1   12.703  -31.455  -30.650
     C     -1   13.625  -30.310  -30.231
     C      0   13.721  -29.193  -31.286
     C      0   14.394  -29.612  -32.559
     N      0   13.666  -30.039  -33.592
     O      0   15.670  -29.563  -32.629
     H      0   12.497  -32.093  -29.778
     H      0   11.000  -30.191  -30.849
     H      0   13.198  -32.093  -31.390
     H      0   13.270  -29.830  -29.317
     H      0   14.618  -30.727  -30.013
     H      0   12.728  -28.804  -31.484
     H      0   14.303  -28.363  -30.881
     H      0   12.650  -30.035  -33.564
     H      0   14.100  -30.287  -34.482
     C     -1    5.945  -27.794  -35.509
     C     -1    7.338  -27.870  -34.895
     C      0    8.110  -26.544  -34.922
     C      0    9.524  -26.632  -34.362
     O      0    9.999  -27.727  -33.965
     O      0   10.179  -25.516  -34.287
     H      0    5.447  -28.768  -35.463
     H      0    5.989  -27.488  -36.562
     H      0    5.314  -27.070  -34.979
     H      0    7.271  -28.222  -33.858
     H      0    7.935  -28.624  -35.423
     H      0    8.185  -26.151  -35.946
     H      0    7.581  -25.776  -34.347
     C     -1    8.763  -23.354  -38.869
     C     -1   10.193  -23.879  -38.735
     C      0   10.382  -24.563  -37.410
     O      0    9.881  -23.843  -36.389
     O      0   10.867  -25.681  -37.245
     H      0    8.574  -23.033  -39.899
     H      0    8.026  -24.127  -38.623
     H      0    8.594  -22.499  -38.217
     H      0   10.440  -24.596  -39.519
     H      0   10.918  -23.063  -38.803
     H      0    9.969  -24.356  -35.549
     C     -1   14.096  -19.352  -39.076
     C     -1   14.490  -20.809  -38.889
     C      0   13.419  -21.585  -38.083
     C      0   13.905  -22.914  -37.504
     N      0   14.897  -22.900  -36.627
     O      0   13.313  -23.993  -37.862
     H      0   14.838  -18.805  -39.668
     H      0   13.130  -19.264  -39.589
     H      0   14.002  -18.847  -38.106
     H      0   14.640  -21.301  -39.859
     H      0   15.453  -20.862  -38.364
     H      0   13.093  -20.960  -37.238
     H      0   12.545  -21.766  -38.714
     H      0   15.223  -21.947  -36.475
     H      0   16.064  -24.055  -36.318
     C     -1   10.504  -26.212  -42.348
     C     -1   11.758  -26.424  -41.470
     C      0   12.036  -27.915  -41.242
     O      0   12.861  -25.783  -42.125
     H      0    9.623  -26.674  -41.889
     H      0   10.313  -25.143  -42.485
     H      0   10.663  -26.664  -43.334
     H      0   11.591  -25.956  -40.487
     H      0   13.537  -25.690  -41.417
     H      0   12.923  -28.065  -40.620
     H      0   11.186  -28.401  -40.746
     H      0   12.206  -28.412  -42.205
     C     -1    8.055  -31.122  -38.775
     C     -1    8.757  -30.695  -37.492
     C      0    9.997  -29.858  -37.632
     C      0   10.185  -28.497  -37.713
     N      0   11.276  -30.407  -37.574
     C      0   12.201  -29.436  -37.592
     N      0   11.554  -28.271  -37.684
     H      0    7.165  -31.713  -38.535
     H      0    7.740  -30.256  -39.367
     H      0    8.710  -31.737  -39.402
     H      0    8.046  -30.138  -36.872
     H      0    9.029  -31.589  -36.922
     H      0   11.466  -31.401  -37.384
     H      0    9.484  -27.686  -37.766
     H      0   13.263  -29.577  -37.532
     H      0   11.994  -27.349  -37.657
     C     -1   18.491  -31.595  -29.671
     C     -1   18.286  -30.060  -29.706
     C      0   19.527  -29.270  -29.321
     O      0   17.954  -29.719  -31.114
     H      0   18.766  -31.925  -28.664
     H      0   17.572  -32.114  -29.961
     H      0   19.303  -31.871  -30.353
     H      0   17.433  -29.775  -29.082
     H      0   17.026  -29.437  -31.240
     H      0   19.336  -28.196  -29.392
     H      0   19.830  -29.504  -28.295
     H      0   20.357  -29.523  -29.992
     C     -1   18.228  -37.294  -31.952
     C     -1   18.827  -36.190  -32.835
     C      0   17.888  -35.239  -33.578
     C      0   18.737  -34.194  -34.339
     N      0   17.972  -33.054  -34.863
     C      0   17.551  -32.035  -34.076
     N      0   17.635  -32.143  -32.729
     N      0   16.950  -30.979  -34.599
     H      0   17.608  -36.872  -31.152
     H      0   17.600  -37.979  -32.535
     H      0   19.027  -37.880  -31.488
     H      0   19.493  -35.582  -32.203
     H      0   19.489  -36.663  -33.577
     H      0   17.268  -35.789  -34.292
     H      0   17.206  -34.744  -32.877
     H      0   19.549  -33.830  -33.691
     H      0   19.220  -34.670  -35.196
     H      0   18.102  -32.813  -35.837
     H      0   18.266  -32.832  -32.349
     H      0   17.576  -31.283  -32.178
     H      0   16.891  -30.798  -35.601
     H      0   16.539  -30.277  -33.970
     C     -1   10.963  -35.483  -36.659
     C      0   11.750  -34.198  -36.539
     O      0   11.384  -33.152  -37.119
     H      0   10.617  -35.821  -35.676
     H      0   10.099  -35.304  -37.298
     H      0   11.568  -36.286  -37.092
     N      0   12.887  -34.248  -35.799
     C     -1   13.572  -33.002  -35.375
     C      0   14.232  -32.267  -36.520
     O      0   14.458  -31.047  -36.414
     C      0   14.460  -33.461  -34.196
     C      0   14.634  -34.973  -34.416
     C      0   13.272  -35.407  -34.958
     H      0   12.807  -32.311  -35.002
     H      0   15.395  -32.916  -34.151
     H      0   13.901  -33.273  -33.276
     H      0   15.409  -35.163  -35.166
     H      0   14.903  -35.505  -33.502
     H      0   13.315  -36.322  -35.551
     H      0   12.545  -35.539  -34.147
     N      0   14.503  -32.970  -37.640
     C     -1   15.051  -32.322  -38.825
     C      0   14.066  -31.495  -39.631
     O      0   14.378  -30.364  -40.037
     H      0   15.477  -33.095  -39.471
     H      0   14.271  -33.953  -37.646
     H      0   15.852  -31.646  -38.517
     N      0   12.908  -32.109  -39.937
     C     -1   11.964  -31.536  -40.879
     H      0   12.493  -30.820  -41.507
     H      0   12.668  -32.968  -39.461
     H      0   11.539  -32.328  -41.501
     H      0   11.149  -31.009  -40.371
     C     -1   17.954  -17.354  -29.822
     C     -1   17.281  -18.709  -29.588
     C      0   16.763  -19.359  -30.838
     C      0   15.482  -19.272  -31.345
     C      0   17.510  -20.187  -31.761
     C      0   16.609  -20.557  -32.810
     C      0   18.828  -20.681  -31.791
     N      0   15.391  -19.963  -32.545
     C      0   17.005  -21.392  -33.865
     C      0   19.213  -21.533  -32.826
     C      0   18.309  -21.888  -33.856
     H      0   17.248  -16.641  -30.264
     H      0   18.801  -17.451  -30.512
     H      0   18.328  -16.928  -28.883
     H      0   17.995  -19.384  -29.096
     H      0   16.452  -18.577  -28.878
     H      0   14.622  -18.763  -30.936
     H      0   14.518  -20.264  -32.987
     H      0   19.534  -20.413  -31.010
     H      0   16.321  -21.637  -34.666
     H      0   20.224  -21.929  -32.849
     H      0   18.627  -22.553  -34.653
     C     -1   22.918  -25.839  -39.702
     C     -1   22.020  -26.715  -38.832
     C      0   20.617  -26.197  -38.722
     C      0   20.036  -25.548  -37.650
     C      0   19.623  -26.223  -39.771
     C      0   18.459  -25.564  -39.263
     C      0   19.598  -26.753  -41.075
     N      0   18.745  -25.146  -37.974
     C      0   17.294  -25.431  -40.028
     C      0   18.433  -26.632  -41.831
     C      0   17.291  -25.980  -41.308
     H      0   22.510  -25.744  -40.715
     H      0   22.997  -24.830  -39.282
     H      0   23.929  -26.257  -39.782
     H      0   22.004  -27.735  -39.246
     H      0   22.458  -26.802  -37.828
     H      0   20.454  -25.328  -36.678
     H      0   18.049  -24.830  -37.289
     H      0   20.471  -27.255  -41.484
     H      0   16.404  -24.947  -39.649
     H      0   18.397  -27.044  -42.835
     H      0   16.388  -25.910  -41.905
     O      0   13.667  -27.622  -28.337
     H      0   14.302  -27.299  -29.002
     H      0   12.794  -27.615  -28.763
     O      0   14.240  -25.670  -39.849
     H      0   14.487  -26.519  -39.435
     H      0   13.836  -25.089  -39.173
     O      0   19.692  -29.579  -33.305
     H      0   20.312  -28.854  -33.162
     H      0   19.081  -29.574  -32.538
     O      0   15.350  -26.359  -30.329
     H      0   14.516  -25.896  -30.552
     H      0   15.802  -26.536  -31.176
     O      0   19.484  -30.380  -35.968
     H      0   20.386  -30.210  -36.267
     H      0   19.412  -30.015  -35.055
     O      0   17.211  -29.778  -37.212
     H      0   18.154  -29.959  -36.955
     C      0   16.978  -28.420  -36.922
     C      0   15.546  -28.001  -37.234
     O      0   15.183  -28.116  -38.618
     C      0   15.358  -26.516  -36.899
     O      0   13.939  -26.301  -36.730
     C      0   16.161  -25.974  -35.687
     O      0   16.769  -24.694  -35.989
     C      0   17.334  -26.837  -35.191
     O      0   17.138  -28.232  -35.495
     C      0   17.547  -26.704  -33.685
     O      0   16.349  -26.936  -32.920
     H      0   15.156  -29.039  -38.933
     H      0   13.711  -25.391  -37.069
     H      0   16.122  -27.886  -32.972
     H      0   17.702  -27.782  -37.451
     H      0   14.893  -28.603  -36.593
     H      0   15.711  -25.963  -37.775
     H      0   15.444  -25.864  -34.869
     H      0   18.249  -26.498  -35.696
     H      0   17.860  -25.680  -33.466
     H      0   18.339  -27.398  -33.382
     C      0   12.123  -25.228  -34.322
     C      0   12.634  -25.803  -33.033
     O      0   12.435  -27.198  -32.972
     C      0   12.119  -25.009  -31.827
     O      0   12.823  -25.322  -30.628
     C      0   12.333  -23.518  -32.070
     O      0   11.784  -22.768  -30.961
     C      0   11.657  -23.054  -33.353
     O      0   12.053  -23.935  -34.500
     C      0   12.006  -21.658  -33.812
     O      0   13.410  -21.393  -33.828
     H      0   11.509  -27.410  -33.221
     H      0   12.186  -25.844  -30.051
     H      0   13.924  -22.233  -33.902
     H      0   12.311  -25.785  -35.235
     H      0   13.723  -25.648  -33.095
     H      0   11.050  -25.206  -31.683
     H      0   13.406  -23.325  -32.128
     H      0   10.575  -23.163  -33.276
     H      0   11.537  -20.944  -33.137
     H      0   11.571  -21.523  -34.809
     H      0   12.212  -23.162  -30.181
     O      0   14.765  -23.685  -34.033
     H      0   14.741  -23.564  -35.027
     H      0   15.702  -23.647  -33.792
