# Supplementary material for: A Case Study of the Glycoside Hydrolase Enzyme Mechanism Using an Automated QM-Cluster Model Building Toolkit
Source: Front Chem. 2022 Mar 24;10:854318. doi: 10.3389/fchem.2022.854318 (PMC8987026; doi:10.3389/fchem.2022.854318)
Supplement: Supplementary file 1 [file DataSheet2.zip › Res23-QB-R1.xyz]

     C     -1   12.135  -17.374  -35.516
     C      0   10.675  -17.044  -35.280
     O      0   10.236  -16.779  -34.154
     C     -1   12.445  -18.702  -34.849
     H      0   12.743  -16.575  -35.077
     H      0   12.364  -17.411  -36.587
     H      0   11.850  -19.503  -35.298
     H      0   13.498  -18.976  -34.951
     H      0   12.205  -18.660  -33.782
     N      0    9.873  -17.130  -36.384
     C     -1    8.431  -17.229  -36.231
     C      0    7.968  -18.593  -36.692
     O      0    8.405  -19.097  -37.736
     H      0    7.927  -16.463  -36.834
     H      0   10.247  -17.552  -37.226
     H      0    8.204  -17.035  -35.181
     N      0    7.059  -19.190  -35.888
     C     -1    6.662  -20.567  -36.146
     C     -1    7.799  -21.567  -35.875
     C      0    8.165  -21.780  -34.427
     C      0    8.976  -20.875  -33.721
     C      0    7.755  -22.951  -33.769
     C      0    9.404  -21.162  -32.421
     C      0    8.196  -23.259  -32.483
     C      0    9.054  -22.378  -31.815
     O      0    9.555  -22.735  -30.580
     H      0    5.788  -20.792  -35.528
     H      0    6.890  -18.799  -34.973
     H      0    6.366  -20.638  -37.197
     H      0    7.505  -22.532  -36.300
     H      0    8.677  -21.240  -36.438
     H      0    9.302  -19.954  -34.195
     H      0    7.120  -23.654  -34.300
     H      0   10.034  -20.464  -31.880
     H      0    7.933  -24.197  -32.006
     H      0   10.535  -22.702  -30.644
     C     -1    8.074  -28.590  -30.358
     C      0    8.485  -29.949  -30.880
     O      0    8.214  -30.991  -30.268
     C     -1    8.987  -27.368  -30.653
     C      0   10.377  -27.428  -30.016
     O      0   10.961  -28.546  -29.884
     O      0   10.868  -26.303  -29.678
     H      0    7.950  -28.703  -29.277
     H      0    7.074  -28.379  -30.766
     H      0    9.126  -27.236  -31.732
     H      0    8.495  -26.460  -30.292
     N      0    9.087  -29.969  -32.103
     C     -1    9.496  -31.227  -32.698
     C      0   10.860  -31.741  -32.208
     O      0   11.344  -32.774  -32.714
     C     -1    9.543  -31.103  -34.215
     O      0   10.607  -30.219  -34.639
     H      0    9.371  -29.102  -32.553
     H      0    8.758  -31.985  -32.413
     H      0    9.773  -32.079  -34.643
     H      0    8.572  -30.760  -34.587
     H      0   10.326  -29.287  -34.503
     N      0   11.456  -31.011  -31.249
     C     -1   12.703  -31.455  -30.650
     C     -1   13.625  -30.310  -30.231
     C      0   13.775  -29.220  -31.312
     C      0   14.463  -29.696  -32.560
     N      0   13.732  -30.057  -33.616
     O      0   15.739  -29.769  -32.598
     H      0   12.495  -32.092  -29.777
     H      0   11.013  -30.173  -30.858
     H      0   13.196  -32.093  -31.390
     H      0   13.259  -29.811  -29.333
     H      0   14.606  -30.737  -29.980
     H      0   12.802  -28.802  -31.553
     H      0   14.372  -28.401  -30.905
     H      0   12.724  -29.928  -33.625
     H      0   14.178  -30.338  -34.489
     C     -1    5.945  -27.794  -35.509
     C     -1    7.338  -27.870  -34.895
     C      0    8.146  -26.576  -35.031
     C      0    9.525  -26.600  -34.368
     O      0    9.965  -27.693  -33.864
     O      0   10.187  -25.522  -34.321
     H      0    5.407  -28.741  -35.389
     H      0    5.994  -27.569  -36.583
     H      0    5.346  -27.006  -35.035
     H      0    7.262  -28.132  -33.832
     H      0    7.909  -28.686  -35.355
     H      0    8.290  -26.317  -36.090
     H      0    7.596  -25.734  -34.594
     C     -1    8.763  -23.354  -38.869
     C     -1   10.193  -23.879  -38.735
     C      0   10.420  -24.597  -37.425
     O      0   10.013  -23.908  -36.356
     O      0   10.896  -25.729  -37.352
     H      0    8.587  -22.991  -39.887
     H      0    8.028  -24.141  -38.664
     H      0    8.580  -22.529  -38.181
     H      0   10.436  -24.581  -39.535
     H      0   10.909  -23.054  -38.802
     H      0   10.093  -24.483  -35.523
     C     -1   14.096  -19.352  -39.076
     C     -1   14.490  -20.809  -38.889
     C      0   13.455  -21.527  -37.988
     C      0   13.892  -22.900  -37.532
     N      0   14.884  -22.930  -36.613
     O      0   13.387  -23.947  -37.995
     H      0   14.799  -18.826  -39.731
     H      0   13.097  -19.267  -39.522
     H      0   14.077  -18.826  -38.113
     H      0   14.551  -21.327  -39.853
     H      0   15.488  -20.872  -38.434
     H      0   13.271  -20.914  -37.095
     H      0   12.510  -21.628  -38.525
     H      0   15.248  -22.059  -36.253
     H      0   15.003  -23.787  -36.063
     C     -1   10.504  -26.212  -42.348
     C     -1   11.758  -26.424  -41.470
     C      0   11.992  -27.905  -41.152
     O      0   12.874  -25.865  -42.181
     H      0    9.609  -26.603  -41.851
     H      0   10.361  -25.146  -42.551
     H      0   10.632  -26.733  -43.304
     H      0   11.621  -25.890  -40.515
     H      0   13.607  -25.814  -41.528
     H      0   12.883  -28.038  -40.531
     H      0   11.137  -28.335  -40.617
     H      0   12.139  -28.464  -42.085
     C     -1    8.055  -31.122  -38.775
     C     -1    8.757  -30.695  -37.492
     C      0   10.011  -29.900  -37.625
     C      0   10.233  -28.544  -37.675
     N      0   11.268  -30.489  -37.568
     C      0   12.216  -29.541  -37.549
     N      0   11.601  -28.360  -37.624
     H      0    7.146  -31.683  -38.537
     H      0    7.771  -30.256  -39.383
     H      0    8.698  -31.765  -39.387
     H      0    8.054  -30.111  -36.887
     H      0    8.992  -31.589  -36.904
     H      0   11.434  -31.490  -37.401
     H      0    9.556  -27.712  -37.707
     H      0   13.272  -29.710  -37.473
     H      0   12.108  -27.467  -37.575
     C     -1   18.491  -31.595  -29.671
     C     -1   18.286  -30.060  -29.706
     C      0   19.527  -29.276  -29.308
     O      0   17.968  -29.686  -31.105
     H      0   18.725  -31.929  -28.655
     H      0   17.581  -32.111  -29.996
     H      0   19.326  -31.872  -30.324
     H      0   17.432  -29.775  -29.082
     H      0   17.003  -29.621  -31.274
     H      0   19.334  -28.201  -29.361
     H      0   19.831  -29.527  -28.287
     H      0   20.356  -29.517  -29.984
     C     -1   18.228  -37.294  -31.952
     C     -1   18.827  -36.190  -32.835
     C      0   17.871  -35.256  -33.583
     C      0   18.695  -34.248  -34.423
     N      0   17.952  -33.075  -34.905
     C      0   17.741  -31.970  -34.156
     N      0   18.020  -32.002  -32.841
     N      0   17.255  -30.850  -34.687
     H      0   17.600  -36.873  -31.157
     H      0   17.607  -37.983  -32.538
     H      0   19.026  -37.876  -31.480
     H      0   19.487  -35.570  -32.208
     H      0   19.491  -36.662  -33.576
     H      0   17.214  -35.831  -34.242
     H      0   17.219  -34.727  -32.875
     H      0   19.547  -33.887  -33.834
     H      0   19.110  -34.752  -35.300
     H      0   17.644  -33.047  -35.866
     H      0   18.151  -32.876  -32.362
     H      0   18.000  -31.146  -32.277
     H      0   17.249  -30.629  -35.685
     H      0   16.775  -30.198  -34.060
     C     -1   10.963  -35.483  -36.659
     C      0   11.772  -34.215  -36.554
     O      0   11.436  -33.188  -37.182
     H      0   10.570  -35.777  -35.679
     H      0   10.129  -35.308  -37.338
     H      0   11.564  -36.317  -37.037
     N      0   12.891  -34.253  -35.786
     C     -1   13.572  -33.002  -35.375
     C      0   14.289  -32.290  -36.502
     O      0   14.614  -31.095  -36.360
     C      0   14.438  -33.428  -34.164
     C      0   14.589  -34.951  -34.328
     C      0   13.229  -35.380  -34.882
     H      0   12.805  -32.295  -35.036
     H      0   15.384  -32.893  -34.126
     H      0   13.869  -33.199  -33.260
     H      0   15.370  -35.184  -35.058
     H      0   14.831  -35.456  -33.391
     H      0   13.265  -36.322  -35.432
     H      0   12.481  -35.456  -34.085
     N      0   14.512  -32.979  -37.641
     C     -1   15.051  -32.322  -38.825
     C      0   14.058  -31.473  -39.604
     O      0   14.332  -30.307  -39.934
     H      0   15.463  -33.089  -39.486
     H      0   14.205  -33.942  -37.674
     H      0   15.862  -31.658  -38.516
     N      0   12.933  -32.114  -39.965
     C     -1   11.964  -31.536  -40.879
     H      0   12.467  -30.793  -41.497
     H      0   12.723  -33.006  -39.539
     H      0   11.549  -32.322  -41.514
     H      0   11.146  -31.040  -40.346
     C     -1   17.955  -17.354  -29.822
     C     -1   17.280  -18.708  -29.587
     C      0   16.866  -19.509  -30.797
     C      0   15.638  -19.472  -31.436
     C      0   17.615  -20.574  -31.432
     C      0   16.767  -21.145  -32.438
     C      0   18.893  -21.129  -31.230
     N      0   15.582  -20.441  -32.427
     C      0   17.161  -22.252  -33.206
     C      0   19.291  -22.221  -32.001
     C      0   18.431  -22.781  -32.975
     H      0   17.294  -16.676  -30.374
     H      0   18.877  -17.465  -30.405
     H      0   18.210  -16.879  -28.868
     H      0   17.952  -19.331  -28.980
     H      0   16.391  -18.543  -28.962
     H      0   14.788  -18.837  -31.239
     H      0   14.779  -20.685  -33.010
     H      0   19.558  -20.717  -30.478
     H      0   16.491  -22.699  -33.933
     H      0   20.272  -22.658  -31.846
     H      0   18.756  -23.653  -33.535
     C     -1   22.918  -25.839  -39.701
     C     -1   22.020  -26.716  -38.833
     C      0   21.077  -25.940  -37.955
     C      0   21.314  -25.426  -36.693
     C      0   19.765  -25.475  -38.347
     C      0   19.263  -24.658  -37.286
     C      0   18.970  -25.690  -39.488
     N      0   20.222  -24.660  -36.288
     C      0   18.012  -24.030  -37.367
     C      0   17.717  -25.090  -39.559
     C      0   17.252  -24.258  -38.514
     H      0   22.322  -25.189  -40.352
     H      0   23.552  -25.195  -39.081
     H      0   23.570  -26.450  -40.336
     H      0   21.438  -27.389  -39.476
     H      0   22.649  -27.367  -38.211
     H      0   22.186  -25.521  -36.064
     H      0   20.176  -24.124  -35.435
     H      0   19.327  -26.322  -40.295
     H      0   17.649  -23.389  -36.572
     H      0   17.064  -25.266  -40.403
     H      0   16.276  -23.803  -38.605
     O      0   13.426  -27.797  -28.239
     H      0   14.139  -27.494  -28.831
     H      0   12.623  -27.871  -28.786
     O      0   14.595  -25.683  -40.084
     H      0   14.860  -26.509  -39.629
     H      0   14.131  -25.134  -39.431
     O      0   19.565  -28.558  -33.136
     H      0   20.160  -27.930  -32.709
     H      0   18.976  -28.898  -32.431
     O      0   15.407  -26.543  -29.980
     H      0   14.610  -26.041  -30.260
     H      0   15.846  -26.782  -30.817
     O      0   19.933  -28.743  -35.922
     H      0   20.244  -27.868  -36.201
     H      0   19.675  -28.669  -34.975
     O      0   17.603  -29.320  -37.084
     H      0   18.550  -29.221  -36.780
     C      0   17.029  -28.066  -36.832
     C      0   15.585  -27.985  -37.344
     O      0   15.546  -28.016  -38.779
     C      0   14.975  -26.657  -36.877
     O      0   13.611  -26.574  -37.298
     C      0   15.110  -26.484  -35.356
     O      0   14.574  -25.201  -34.958
     C      0   16.600  -26.550  -35.008
     O      0   17.038  -27.876  -35.389
     C      0   16.980  -26.312  -33.556
     O      0   16.218  -27.086  -32.618
     H      0   15.279  -28.898  -39.102
     H      0   13.379  -25.626  -37.401
     H      0   16.275  -28.040  -32.814
     H      0   17.626  -27.264  -37.291
     H      0   15.036  -28.827  -36.913
     H      0   15.539  -25.849  -37.362
     H      0   14.579  -27.283  -34.830
     H      0   17.144  -25.806  -35.611
     H      0   16.794  -25.268  -33.302
     H      0   18.050  -26.529  -33.450
     C      0   13.182  -25.261  -34.475
     C      0   13.156  -25.941  -33.074
     O      0   12.604  -27.250  -33.199
     C      0   12.505  -25.106  -31.967
     O      0   13.018  -25.428  -30.666
     C      0   12.785  -23.628  -32.198
     O      0   12.283  -22.869  -31.076
     C      0   12.107  -23.216  -33.493
     O      0   12.760  -23.911  -34.595
     C      0   12.277  -21.754  -33.870
     O      0   13.660  -21.502  -34.210
     H      0   11.639  -27.215  -33.399
     H      0   12.273  -25.882  -30.154
     H      0   13.932  -22.308  -34.683
     H      0   12.601  -25.863  -35.172
     H      0   14.195  -26.099  -32.779
     H      0   11.422  -25.263  -31.969
     H      0   13.867  -23.453  -32.282
     H      0   11.048  -23.482  -33.465
     H      0   12.012  -21.102  -33.042
     H      0   11.632  -21.532  -34.725
     H      0   12.565  -23.407  -30.311
