# Supplementary material for: A Case Study of the Glycoside Hydrolase Enzyme Mechanism Using an Automated QM-Cluster Model Building Toolkit
Source: Front Chem. 2022 Mar 24;10:854318. doi: 10.3389/fchem.2022.854318 (PMC8987026; doi:10.3389/fchem.2022.854318)
Supplement: Supplementary file 1 [file DataSheet2.zip › Res23-QB-P2.xyz]

     C     -1   12.135  -17.374  -35.516
     C      0   10.676  -17.036  -35.280
     O      0   10.242  -16.745  -34.160
     C     -1   12.445  -18.702  -34.849
     H      0   12.748  -16.578  -35.079
     H      0   12.363  -17.413  -36.587
     H      0   11.839  -19.504  -35.284
     H      0   13.496  -18.983  -34.967
     H      0   12.222  -18.653  -33.778
     N      0    9.874  -17.142  -36.382
     C     -1    8.431  -17.229  -36.231
     C      0    7.961  -18.591  -36.693
     O      0    8.386  -19.090  -37.744
     H      0    7.933  -16.460  -36.836
     H      0   10.248  -17.569  -37.220
     H      0    8.204  -17.033  -35.182
     N      0    7.061  -19.192  -35.882
     C     -1    6.662  -20.567  -36.146
     C     -1    7.799  -21.567  -35.875
     C      0    8.185  -21.799  -34.435
     C      0    9.148  -21.006  -33.790
     C      0    7.657  -22.898  -33.737
     C      0    9.608  -21.334  -32.511
     C      0    8.122  -23.247  -32.469
     C      0    9.130  -22.485  -31.865
     O      0    9.637  -22.899  -30.653
     H      0    5.786  -20.793  -35.532
     H      0    6.906  -18.808  -34.961
     H      0    6.371  -20.634  -37.198
     H      0    7.503  -22.529  -36.306
     H      0    8.674  -21.237  -36.441
     H      0    9.562  -20.140  -34.299
     H      0    6.910  -23.520  -34.221
     H      0   10.356  -20.722  -32.018
     H      0    7.761  -24.133  -31.961
     H      0   10.617  -22.875  -30.712
     C     -1    8.074  -28.590  -30.358
     C      0    8.477  -29.947  -30.888
     O      0    8.189  -30.990  -30.286
     C     -1    8.987  -27.368  -30.653
     C      0   10.362  -27.501  -29.992
     O      0   10.804  -28.678  -29.774
     O      0   10.974  -26.428  -29.700
     H      0    7.963  -28.707  -29.277
     H      0    7.069  -28.378  -30.754
     H      0    9.137  -27.228  -31.729
     H      0    8.514  -26.454  -30.282
     N      0    9.093  -29.967  -32.104
     C     -1    9.496  -31.227  -32.698
     C      0   10.847  -31.755  -32.195
     O      0   11.335  -32.786  -32.700
     C     -1    9.543  -31.103  -34.215
     O      0   10.603  -30.214  -34.633
     H      0    9.374  -29.099  -32.556
     H      0    8.748  -31.977  -32.417
     H      0    9.778  -32.078  -34.645
     H      0    8.570  -30.764  -34.586
     H      0   10.325  -29.282  -34.487
     N      0   11.445  -31.022  -31.235
     C     -1   12.703  -31.455  -30.650
     C     -1   13.625  -30.310  -30.231
     C      0   13.667  -29.147  -31.262
     C      0   14.234  -29.469  -32.628
     N      0   13.488  -30.134  -33.520
     O      0   15.432  -29.150  -32.911
     H      0   12.511  -32.101  -29.781
     H      0   10.973  -30.215  -30.816
     H      0   13.189  -32.083  -31.403
     H      0   13.310  -29.858  -29.289
     H      0   14.635  -30.714  -30.077
     H      0   12.660  -28.748  -31.380
     H      0   14.282  -28.346  -30.853
     H      0   12.478  -30.182  -33.422
     H      0   13.835  -30.222  -34.473
     C     -1    5.945  -27.794  -35.509
     C     -1    7.338  -27.870  -34.895
     C      0    8.113  -26.554  -34.984
     C      0    9.499  -26.579  -34.341
     O      0    9.946  -27.674  -33.844
     O      0   10.159  -25.502  -34.295
     H      0    5.421  -28.753  -35.429
     H      0    5.992  -27.526  -36.573
     H      0    5.333  -27.036  -35.005
     H      0    7.268  -28.174  -33.843
     H      0    7.926  -28.656  -35.386
     H      0    8.231  -26.242  -36.032
     H      0    7.553  -25.743  -34.501
     C     -1    8.763  -23.354  -38.869
     C     -1   10.193  -23.879  -38.735
     C      0   10.456  -24.572  -37.414
     O      0    9.969  -23.934  -36.352
     O      0   11.062  -25.642  -37.329
     H      0    8.584  -23.010  -39.893
     H      0    8.029  -24.137  -38.645
     H      0    8.585  -22.517  -38.196
     H      0   10.431  -24.595  -39.524
     H      0   10.904  -23.049  -38.832
     H      0   10.080  -24.501  -35.507
     C     -1   14.096  -19.352  -39.076
     C     -1   14.490  -20.809  -38.889
     C      0   13.487  -21.710  -38.156
     C      0   13.853  -23.176  -38.383
     N      0   13.629  -24.035  -37.381
     O      0   14.346  -23.534  -39.482
     H      0   14.878  -18.807  -39.615
     H      0   13.166  -19.262  -39.652
     H      0   13.938  -18.844  -38.115
     H      0   14.668  -21.261  -39.871
     H      0   15.451  -20.862  -38.358
     H      0   13.452  -21.489  -37.083
     H      0   12.477  -21.543  -38.558
     H      0   13.174  -23.762  -36.515
     H      0   15.848  -24.646  -35.761
     C     -1   10.504  -26.212  -42.348
     C     -1   11.758  -26.424  -41.470
     C      0   11.911  -27.894  -41.062
     O      0   12.867  -25.995  -42.278
     H      0    9.592  -26.500  -41.813
     H      0   10.425  -25.162  -42.646
     H      0   10.591  -26.824  -43.252
     H      0   11.690  -25.804  -40.561
     H      0   13.660  -26.052  -41.707
     H      0   12.824  -28.058  -40.481
     H      0   11.054  -28.228  -40.464
     H      0   11.971  -28.517  -41.962
     C     -1    8.055  -31.122  -38.775
     C     -1    8.757  -30.695  -37.492
     C      0    9.977  -29.844  -37.627
     C      0   10.121  -28.479  -37.696
     N      0   11.271  -30.357  -37.582
     C      0   12.168  -29.355  -37.600
     N      0   11.479  -28.215  -37.676
     H      0    7.174  -31.727  -38.536
     H      0    7.725  -30.255  -39.359
     H      0    8.716  -31.723  -39.411
     H      0    8.042  -30.153  -36.864
     H      0    9.038  -31.591  -36.928
     H      0   11.492  -31.345  -37.412
     H      0    9.392  -27.692  -37.729
     H      0   13.234  -29.457  -37.543
     H      0   11.852  -27.265  -37.671
     C     -1   18.491  -31.595  -29.671
     C     -1   18.286  -30.060  -29.706
     C      0   19.594  -29.281  -29.582
     O      0   17.619  -29.725  -30.967
     H      0   18.986  -31.884  -28.739
     H      0   17.530  -32.115  -29.722
     H      0   19.132  -31.905  -30.505
     H      0   17.608  -29.775  -28.891
     H      0   17.160  -28.851  -30.866
     H      0   19.403  -28.207  -29.670
     H      0   20.069  -29.470  -28.614
     H      0   20.293  -29.583  -30.371
     C     -1   18.228  -37.294  -31.952
     C     -1   18.827  -36.190  -32.835
     C      0   17.909  -35.018  -33.199
     C      0   18.786  -33.851  -33.687
     N      0   18.064  -32.808  -34.423
     C      0   17.296  -31.875  -33.802
     N      0   16.976  -31.989  -32.491
     N      0   16.776  -30.897  -34.521
     H      0   17.904  -36.891  -30.985
     H      0   17.356  -37.759  -32.428
     H      0   18.967  -38.080  -31.761
     H      0   19.711  -35.788  -32.316
     H      0   19.208  -36.634  -33.766
     H      0   17.214  -35.304  -33.995
     H      0   17.300  -34.724  -32.335
     H      0   19.351  -33.423  -32.844
     H      0   19.528  -34.244  -34.388
     H      0   18.593  -32.403  -35.194
     H      0   17.554  -32.611  -31.946
     H      0   16.775  -31.114  -31.996
     H      0   17.007  -30.786  -35.508
     H      0   16.261  -30.139  -34.051
     C     -1   10.963  -35.483  -36.659
     C      0   11.759  -34.200  -36.559
     O      0   11.479  -33.194  -37.255
     H      0   10.446  -35.695  -35.717
     H      0   10.219  -35.371  -37.448
     H      0   11.607  -36.337  -36.890
     N      0   12.820  -34.226  -35.717
     C     -1   13.572  -33.002  -35.375
     C      0   14.120  -32.248  -36.565
     O      0   14.271  -31.014  -36.495
     C      0   14.682  -33.499  -34.405
     C      0   14.394  -34.998  -34.145
     C      0   12.955  -35.213  -34.616
     H      0   12.897  -32.319  -34.852
     H      0   15.666  -33.375  -34.852
     H      0   14.647  -32.910  -33.489
     H      0   15.073  -35.623  -34.734
     H      0   14.520  -35.265  -33.094
     H      0   12.771  -36.226  -34.973
     H      0   12.234  -34.962  -33.828
     N      0   14.473  -32.966  -37.653
     C     -1   15.051  -32.322  -38.825
     C      0   14.078  -31.521  -39.674
     O      0   14.433  -30.456  -40.211
     H      0   15.493  -33.100  -39.455
     H      0   14.328  -33.966  -37.634
     H      0   15.852  -31.648  -38.509
     N      0   12.881  -32.090  -39.896
     C     -1   11.964  -31.536  -40.879
     H      0   12.542  -31.078  -41.682
     H      0   12.577  -32.852  -39.300
     H      0   11.343  -32.339  -41.283
     H      0   11.314  -30.768  -40.446
     C     -1   17.954  -17.354  -29.822
     C     -1   17.281  -18.709  -29.588
     C      0   16.981  -19.540  -30.807
     C      0   15.765  -19.645  -31.459
     C      0   17.876  -20.461  -31.476
     C      0   17.126  -21.095  -32.520
     C      0   19.219  -20.836  -31.282
     N      0   15.852  -20.567  -32.491
     C      0   17.684  -22.082  -33.346
     C      0   19.777  -21.814  -32.105
     C      0   19.016  -22.431  -33.127
     H      0   17.326  -16.707  -30.445
     H      0   18.917  -17.473  -30.335
     H      0   18.137  -16.840  -28.871
     H      0   17.913  -19.300  -28.909
     H      0   16.342  -18.540  -29.042
     H      0   14.836  -19.138  -31.249
     H      0   15.090  -20.889  -33.095
     H      0   19.813  -20.373  -30.499
     H      0   17.100  -22.562  -34.125
     H      0   20.812  -22.110  -31.963
     H      0   19.480  -23.187  -33.754
     C     -1   22.918  -25.839  -39.702
     C     -1   22.020  -26.715  -38.832
     C      0   20.664  -26.076  -38.667
     C      0   20.146  -25.469  -37.539
     C      0   19.720  -25.815  -39.736
     C      0   18.660  -25.034  -39.182
     C      0   19.673  -26.159  -41.101
     N      0   18.950  -24.820  -37.846
     C      0   17.581  -24.583  -39.955
     C      0   18.600  -25.719  -41.873
     C      0   17.569  -24.931  -41.308
     H      0   22.474  -25.677  -40.689
     H      0   23.060  -24.857  -39.239
     H      0   23.906  -26.294  -39.847
     H      0   21.917  -27.709  -39.291
     H      0   22.480  -26.870  -37.848
     H      0   20.563  -25.417  -36.544
     H      0   18.230  -24.569  -37.170
     H      0   20.459  -26.759  -41.548
     H      0   16.792  -23.976  -39.523
     H      0   18.553  -25.974  -42.926
     H      0   16.761  -24.577  -41.941
     O      0   12.692  -28.122  -27.846
     H      0   12.672  -27.176  -28.044
     H      0   12.005  -28.460  -28.462
     O      0   14.740  -26.007  -40.342
     H      0   15.676  -26.173  -40.532
     H      0   14.651  -25.061  -40.039
     O      0   19.492  -29.740  -33.011
     H      0   20.134  -29.068  -32.751
     H      0   18.768  -29.707  -32.340
     O      0   16.671  -27.181  -30.660
     H      0   15.808  -26.912  -30.314
     H      0   16.707  -26.839  -31.577
     O      0   19.768  -30.800  -35.524
     H      0   20.723  -30.908  -35.612
     H      0   19.597  -30.317  -34.677
     O      0   17.768  -30.320  -37.205
     H      0   18.649  -30.498  -36.795
     C      0   17.590  -28.923  -37.194
     C      0   16.280  -28.549  -37.873
     O      0   16.390  -28.754  -39.286
     C      0   15.941  -27.069  -37.645
     O      0   14.521  -26.863  -37.867
     C      0   16.292  -26.499  -36.274
     O      0   16.465  -25.069  -36.390
     C      0   17.570  -27.091  -35.677
     O      0   17.530  -28.523  -35.803
     C      0   17.775  -26.743  -34.203
     O      0   16.553  -26.746  -33.415
     H      0   15.731  -29.411  -39.587
     H      0   14.434  -26.722  -38.842
     H      0   16.153  -27.649  -33.377
     H      0   18.438  -28.410  -37.675
     H      0   15.501  -29.175  -37.427
     H      0   16.510  -26.500  -38.388
     H      0   15.467  -26.734  -35.599
     H      0   18.439  -26.715  -36.232
     H      0   18.168  -25.729  -34.113
     H      0   18.490  -27.455  -33.779
     C      0   13.583  -25.262  -34.356
     C      0   13.312  -26.122  -33.103
     O      0   12.615  -27.308  -33.442
     C      0   12.685  -25.299  -31.971
     O      0   13.240  -25.655  -30.694
     C      0   12.937  -23.807  -32.187
     O      0   12.372  -23.068  -31.078
     C      0   12.276  -23.355  -33.489
     O      0   12.676  -24.219  -34.611
     C      0   12.620  -21.945  -33.938
     O      0   14.026  -21.802  -34.250
     H      0   11.645  -27.173  -33.538
     H      0   12.498  -26.088  -30.190
     H      0   14.391  -22.684  -34.447
     H      0   13.541  -25.901  -35.240
     H      0   14.282  -26.461  -32.731
     H      0   11.602  -25.460  -31.962
     H      0   14.013  -23.608  -32.214
     H      0   11.194  -23.463  -33.394
     H      0   12.381  -21.225  -33.155
     H      0   12.020  -21.710  -34.823
     H      0   12.662  -23.581  -30.300
     O      0   14.903  -24.635  -34.248
     H      0   13.871  -25.020  -37.505
     H      0   15.513  -25.257  -33.789
