# Supplementary material for: A Case Study of the Glycoside Hydrolase Enzyme Mechanism Using an Automated QM-Cluster Model Building Toolkit
Source: Front Chem. 2022 Mar 24;10:854318. doi: 10.3389/fchem.2022.854318 (PMC8987026; doi:10.3389/fchem.2022.854318)
Supplement: Supplementary file 1 [file DataSheet2.zip › Res23-QB-P1.xyz]

     C     -1   12.135  -17.374  -35.516
     C      0   10.672  -17.056  -35.277
     O      0   10.229  -16.820  -34.146
     C     -1   12.445  -18.702  -34.849
     H      0   12.740  -16.574  -35.075
     H      0   12.364  -17.408  -36.587
     H      0   11.852  -19.501  -35.303
     H      0   13.499  -18.978  -34.947
     H      0   12.200  -18.659  -33.784
     N      0    9.872  -17.119  -36.384
     C     -1    8.431  -17.229  -36.231
     C      0    7.976  -18.597  -36.691
     O      0    8.425  -19.109  -37.726
     H      0    7.922  -16.467  -36.834
     H      0   10.249  -17.525  -37.232
     H      0    8.203  -17.037  -35.181
     N      0    7.058  -19.190  -35.894
     C     -1    6.662  -20.567  -36.146
     C     -1    7.799  -21.567  -35.875
     C      0    8.136  -21.712  -34.407
     C      0    8.886  -20.741  -33.716
     C      0    7.699  -22.838  -33.688
     C      0    9.225  -20.915  -32.371
     C      0    8.053  -23.034  -32.351
     C      0    8.852  -22.088  -31.696
     O      0    9.305  -22.363  -30.420
     H      0    5.793  -20.792  -35.522
     H      0    6.873  -18.790  -34.985
     H      0    6.358  -20.642  -37.195
     H      0    7.498  -22.543  -36.271
     H      0    8.681  -21.257  -36.440
     H      0    9.232  -19.853  -34.234
     H      0    7.107  -23.591  -34.200
     H      0    9.820  -20.171  -31.852
     H      0    7.770  -23.936  -31.821
     H      0   10.287  -22.324  -30.442
     C     -1    8.074  -28.590  -30.358
     C      0    8.420  -29.945  -30.921
     O      0    7.999  -30.984  -30.401
     C     -1    8.987  -27.368  -30.653
     C      0   10.316  -27.546  -29.891
     O      0   10.823  -28.702  -29.852
     O      0   10.801  -26.521  -29.309
     H      0    7.987  -28.718  -29.275
     H      0    7.057  -28.369  -30.718
     H      0    9.202  -27.249  -31.721
     H      0    8.499  -26.450  -30.317
     N      0    9.103  -29.961  -32.110
     C     -1    9.496  -31.227  -32.698
     C      0   10.858  -31.749  -32.210
     O      0   11.351  -32.767  -32.735
     C     -1    9.543  -31.103  -34.215
     O      0   10.669  -30.273  -34.602
     H      0    9.647  -29.146  -32.356
     H      0    8.740  -31.961  -32.404
     H      0    9.713  -32.088  -34.653
     H      0    8.602  -30.691  -34.586
     H      0   10.355  -29.371  -34.786
     N      0   11.447  -31.024  -31.240
     C     -1   12.703  -31.455  -30.650
     C     -1   13.625  -30.310  -30.231
     C      0   13.755  -29.205  -31.300
     C      0   14.440  -29.656  -32.559
     N      0   13.702  -29.972  -33.632
     O      0   15.710  -29.727  -32.600
     H      0   12.506  -32.095  -29.778
     H      0   10.988  -30.209  -30.816
     H      0   13.196  -32.090  -31.393
     H      0   13.261  -29.810  -29.330
     H      0   14.611  -30.733  -29.993
     H      0   12.770  -28.794  -31.514
     H      0   14.342  -28.384  -30.881
     H      0   12.686  -29.992  -33.601
     H      0   14.147  -30.288  -34.495
     C     -1    5.945  -27.794  -35.509
     C     -1    7.338  -27.870  -34.895
     C      0    8.045  -26.502  -34.764
     C      0    9.529  -26.609  -34.484
     O      0   10.195  -27.626  -34.689
     O      0   10.079  -25.485  -34.000
     H      0    5.496  -28.791  -35.576
     H      0    5.981  -27.371  -36.520
     H      0    5.275  -27.166  -34.910
     H      0    7.295  -28.346  -33.906
     H      0    7.974  -28.515  -35.512
     H      0    7.961  -25.937  -35.705
     H      0    7.584  -25.881  -33.990
     C     -1    8.763  -23.354  -38.869
     C     -1   10.193  -23.879  -38.735
     C      0   10.501  -24.267  -37.328
     O      0   10.677  -23.204  -36.529
     O      0   10.519  -25.429  -36.921
     H      0    8.508  -23.218  -39.925
     H      0    8.038  -24.056  -38.440
     H      0    8.646  -22.389  -38.370
     H      0   10.331  -24.765  -39.359
     H      0   10.910  -23.125  -39.060
     H      0   11.020  -23.515  -35.652
     C     -1   14.096  -19.352  -39.076
     C     -1   14.490  -20.809  -38.889
     C      0   13.336  -21.651  -38.290
     C      0   13.742  -22.930  -37.542
     N      0   14.551  -22.869  -36.500
     O      0   13.221  -24.039  -37.952
     H      0   14.906  -18.768  -39.528
     H      0   13.215  -19.257  -39.724
     H      0   13.847  -18.891  -38.111
     H      0   14.806  -21.253  -39.842
     H      0   15.364  -20.862  -38.224
     H      0   12.781  -21.031  -37.571
     H      0   12.634  -21.924  -39.083
     H      0   14.905  -21.919  -36.383
     H      0   14.743  -24.219  -35.375
     C     -1   10.504  -26.212  -42.348
     C     -1   11.758  -26.424  -41.470
     C      0   12.007  -27.911  -41.188
     O      0   12.880  -25.828  -42.135
     H      0    9.617  -26.635  -41.864
     H      0   10.339  -25.144  -42.522
     H      0   10.642  -26.704  -43.318
     H      0   11.599  -25.918  -40.504
     H      0   13.566  -25.732  -41.433
     H      0   12.887  -28.051  -40.554
     H      0   11.147  -28.365  -40.680
     H      0   12.176  -28.443  -42.133
     C     -1    8.055  -31.122  -38.775
     C     -1    8.757  -30.695  -37.492
     C      0   10.003  -29.863  -37.621
     C      0   10.229  -28.502  -37.630
     N      0   11.266  -30.449  -37.589
     C      0   12.214  -29.502  -37.550
     N      0   11.603  -28.314  -37.582
     H      0    7.164  -31.711  -38.536
     H      0    7.743  -30.255  -39.368
     H      0    8.709  -31.739  -39.402
     H      0    8.044  -30.137  -36.874
     H      0    9.023  -31.591  -36.920
     H      0   11.436  -31.453  -37.445
     H      0    9.557  -27.664  -37.622
     H      0   13.270  -29.673  -37.492
     H      0   12.128  -27.429  -37.429
     C     -1   18.491  -31.595  -29.671
     C     -1   18.286  -30.060  -29.706
     C      0   19.529  -29.277  -29.311
     O      0   17.965  -29.684  -31.105
     H      0   18.725  -31.928  -28.654
     H      0   17.582  -32.112  -29.996
     H      0   19.327  -31.872  -30.323
     H      0   17.434  -29.776  -29.079
     H      0   17.001  -29.591  -31.258
     H      0   19.335  -28.202  -29.360
     H      0   19.837  -29.531  -28.291
     H      0   20.354  -29.515  -29.992
     C     -1   18.228  -37.294  -31.952
     C     -1   18.827  -36.190  -32.835
     C      0   17.865  -35.241  -33.559
     C      0   18.675  -34.230  -34.408
     N      0   17.917  -33.064  -34.891
     C      0   17.712  -31.951  -34.148
     N      0   18.001  -31.977  -32.836
     N      0   17.218  -30.835  -34.678
     H      0   17.618  -36.872  -31.144
     H      0   17.589  -37.970  -32.534
     H      0   19.025  -37.890  -31.498
     H      0   19.504  -35.583  -32.214
     H      0   19.472  -36.663  -33.591
     H      0   17.193  -35.807  -34.209
     H      0   17.229  -34.714  -32.834
     H      0   19.531  -33.861  -33.829
     H      0   19.084  -34.734  -35.287
     H      0   17.629  -33.033  -35.857
     H      0   18.185  -32.847  -32.365
     H      0   17.990  -31.121  -32.270
     H      0   17.136  -30.638  -35.676
     H      0   16.759  -30.170  -34.050
     C     -1   10.963  -35.483  -36.659
     C      0   11.763  -34.207  -36.548
     O      0   11.415  -33.172  -37.156
     H      0   10.586  -35.793  -35.678
     H      0   10.119  -35.308  -37.325
     H      0   11.568  -36.305  -37.056
     N      0   12.891  -34.251  -35.791
     C     -1   13.572  -33.002  -35.375
     C      0   14.280  -32.285  -36.503
     O      0   14.591  -31.086  -36.364
     C      0   14.441  -33.435  -34.170
     C      0   14.599  -34.955  -34.349
     C      0   13.241  -35.387  -34.903
     H      0   12.804  -32.298  -35.033
     H      0   15.385  -32.897  -34.127
     H      0   13.872  -33.219  -33.262
     H      0   15.380  -35.176  -35.083
     H      0   14.847  -35.468  -33.418
     H      0   13.282  -36.321  -35.466
     H      0   12.496  -35.480  -34.104
     N      0   14.512  -32.976  -37.638
     C     -1   15.051  -32.322  -38.825
     C      0   14.061  -31.469  -39.603
     O      0   14.347  -30.308  -39.932
     H      0   15.461  -33.092  -39.485
     H      0   14.212  -33.941  -37.668
     H      0   15.862  -31.658  -38.518
     N      0   12.928  -32.108  -39.957
     C     -1   11.964  -31.536  -40.879
     H      0   12.457  -30.752  -41.453
     H      0   12.725  -33.005  -39.540
     H      0   11.598  -32.311  -41.556
     H      0   11.112  -31.090  -40.354
     C     -1   17.955  -17.354  -29.822
     C     -1   17.280  -18.708  -29.587
     C      0   16.860  -19.519  -30.793
     C      0   15.605  -19.553  -31.378
     C      0   17.638  -20.540  -31.466
     C      0   16.780  -21.160  -32.434
     C      0   18.952  -21.025  -31.321
     N      0   15.558  -20.522  -32.370
     C      0   17.193  -22.249  -33.218
     C      0   19.373  -22.097  -32.107
     C      0   18.499  -22.707  -33.040
     H      0   17.293  -16.674  -30.372
     H      0   18.876  -17.464  -30.407
     H      0   18.212  -16.881  -28.867
     H      0   17.954  -19.330  -28.980
     H      0   16.392  -18.543  -28.961
     H      0   14.729  -18.967  -31.140
     H      0   14.745  -20.816  -32.914
     H      0   19.628  -20.577  -30.598
     H      0   16.511  -22.740  -33.905
     H      0   20.382  -22.482  -31.997
     H      0   18.844  -23.565  -33.609
     C     -1   22.918  -25.839  -39.701
     C     -1   22.020  -26.716  -38.833
     C      0   21.080  -25.936  -37.946
     C      0   21.368  -25.368  -36.718
     C      0   19.731  -25.522  -38.280
     C      0   19.264  -24.683  -37.219
     C      0   18.873  -25.794  -39.364
     N      0   20.278  -24.621  -36.279
     C      0   17.990  -24.094  -37.241
     C      0   17.600  -25.228  -39.377
     C      0   17.170  -24.377  -38.332
     H      0   22.321  -25.186  -40.349
     H      0   23.554  -25.197  -39.080
     H      0   23.568  -26.449  -40.339
     H      0   21.432  -27.385  -39.476
     H      0   22.649  -27.371  -38.214
     H      0   22.273  -25.420  -36.133
     H      0   20.260  -24.059  -35.442
     H      0   19.199  -26.440  -40.173
     H      0   17.643  -23.449  -36.440
     H      0   16.905  -25.440  -40.180
     H      0   16.175  -23.954  -38.369
     O      0   13.496  -27.769  -28.173
     H      0   14.135  -27.368  -28.795
     H      0   12.618  -27.658  -28.576
     O      0   14.403  -25.593  -39.901
     H      0   14.597  -26.415  -39.414
     H      0   13.953  -24.988  -39.271
     O      0   19.585  -28.652  -33.211
     H      0   20.160  -27.976  -32.832
     H      0   18.988  -28.933  -32.488
     O      0   15.171  -26.350  -29.987
     H      0   14.365  -25.875  -30.278
     H      0   15.638  -26.605  -30.807
     O      0   19.721  -28.713  -36.050
     H      0   20.058  -27.845  -36.321
     H      0   19.521  -28.658  -35.089
     O      0   17.276  -29.189  -37.024
     H      0   18.250  -29.108  -36.819
     C      0   16.749  -27.936  -36.662
     C      0   15.252  -27.832  -36.972
     O      0   14.967  -27.943  -38.377
     C      0   14.751  -26.454  -36.521
     O      0   13.332  -26.338  -36.720
     C      0   15.111  -26.182  -35.050
     O      0   14.747  -24.874  -34.620
     C      0   16.608  -26.422  -34.818
     O      0   16.928  -27.776  -35.235
     C      0   17.035  -26.264  -33.368
     O      0   16.221  -27.027  -32.457
     H      0   15.129  -28.842  -38.712
     H      0   13.184  -25.415  -37.084
     H      0   16.256  -27.972  -32.685
     H      0   17.291  -27.130  -37.179
     H      0   14.742  -28.620  -36.406
     H      0   15.249  -25.702  -37.145
     H      0   14.560  -26.897  -34.427
     H      0   17.186  -25.713  -35.426
     H      0   16.920  -25.221  -33.073
     H      0   18.086  -26.560  -33.278
     C      0   11.576  -25.367  -34.082
     C      0   12.228  -25.883  -32.797
     O      0   11.724  -27.191  -32.496
     C      0   11.955  -24.942  -31.629
     O      0   12.691  -25.272  -30.450
     C      0   12.377  -23.530  -32.009
     O      0   12.067  -22.632  -30.915
     C      0   11.635  -23.058  -33.245
     O      0   11.845  -24.018  -34.334
     C      0   12.138  -21.733  -33.783
     O      0   13.548  -21.737  -34.035
     H      0   11.569  -27.645  -33.340
     H      0   12.076  -25.831  -29.886
     H      0   13.748  -22.355  -34.771
     H      0   11.904  -25.917  -34.963
     H      0   13.307  -25.910  -32.979
     H      0   10.884  -24.953  -31.394
     H      0   13.454  -23.507  -32.207
     H      0   10.566  -23.003  -33.048
     H      0   11.952  -20.960  -33.039
     H      0   11.577  -21.478  -34.688
     H      0   12.429  -23.084  -30.132
