# Supplementary material for: A Case Study of the Glycoside Hydrolase Enzyme Mechanism Using an Automated QM-Cluster Model Building Toolkit
Source: Front Chem. 2022 Mar 24;10:854318. doi: 10.3389/fchem.2022.854318 (PMC8987026; doi:10.3389/fchem.2022.854318)
Supplement: Supplementary file 1 [file DataSheet2.zip › Res23-QA-TS2.xyz]

     C     -1   12.135  -17.374  -35.516
     C      0   10.675  -17.042  -35.280
     O      0   10.237  -16.767  -34.156
     C     -1   12.445  -18.702  -34.849
     H      0   12.745  -16.578  -35.074
     H      0   12.365  -17.409  -36.587
     H      0   11.857  -19.519  -35.285
     H      0   13.504  -18.962  -34.951
     H      0   12.210  -18.659  -33.781
     N      0    9.873  -17.136  -36.383
     C     -1    8.431  -17.229  -36.231
     C      0    7.963  -18.588  -36.708
     O      0    8.403  -19.088  -37.752
     H      0    7.930  -16.454  -36.825
     H      0   10.247  -17.559  -37.224
     H      0    8.205  -17.047  -35.179
     N      0    7.048  -19.184  -35.909
     C     -1    6.662  -20.567  -36.146
     C     -1    7.799  -21.567  -35.875
     C      0    8.265  -21.632  -34.444
     C      0    9.044  -20.613  -33.868
     C      0    7.973  -22.762  -33.665
     C      0    9.535  -20.730  -32.566
     C      0    8.466  -22.898  -32.370
     C      0    9.268  -21.887  -31.821
     O      0    9.858  -22.033  -30.584
     H      0    5.797  -20.785  -35.513
     H      0    6.892  -18.795  -34.990
     H      0    6.348  -20.655  -37.191
     H      0    7.463  -22.558  -36.191
     H      0    8.638  -21.303  -36.524
     H      0    9.309  -19.737  -34.449
     H      0    7.379  -23.561  -34.098
     H      0   10.164  -19.959  -32.136
     H      0    8.282  -23.802  -31.803
     H      0   10.090  -22.989  -30.504
     C     -1    8.074  -28.590  -30.358
     C      0    8.487  -29.950  -30.875
     O      0    8.213  -30.987  -30.258
     C     -1    8.987  -27.368  -30.653
     C      0   10.314  -27.512  -29.897
     O      0   10.878  -28.631  -29.839
     O      0   10.795  -26.441  -29.357
     H      0    7.945  -28.695  -29.277
     H      0    7.075  -28.384  -30.770
     H      0    9.197  -27.265  -31.721
     H      0    8.486  -26.453  -30.329
     N      0    9.084  -29.973  -32.100
     C     -1    9.496  -31.227  -32.698
     C      0   10.864  -31.741  -32.217
     O      0   11.343  -32.776  -32.723
     C     -1    9.543  -31.103  -34.215
     O      0   10.578  -30.215  -34.664
     H      0    9.377  -29.108  -32.543
     H      0    8.760  -31.988  -32.416
     H      0    9.783  -32.082  -34.632
     H      0    8.558  -30.790  -34.582
     H      0   10.297  -29.293  -34.508
     N      0   11.464  -31.011  -31.261
     C     -1   12.704  -31.455  -30.650
     C     -1   13.624  -30.310  -30.231
     C      0   13.942  -29.306  -31.352
     C      0   14.705  -29.957  -32.490
     N      0   14.245  -29.714  -33.727
     O      0   15.697  -30.695  -32.259
     H      0   12.489  -32.081  -29.772
     H      0   11.008  -30.187  -30.863
     H      0   13.212  -32.096  -31.377
     H      0   13.149  -29.760  -29.411
     H      0   14.556  -30.743  -29.852
     H      0   13.021  -28.850  -31.718
     H      0   14.560  -28.493  -30.953
     H      0   13.534  -28.999  -33.869
     H      0   14.685  -30.144  -34.537
     C     -1    5.945  -27.794  -35.509
     C     -1    7.338  -27.870  -34.895
     C      0    8.001  -26.508  -34.689
     C      0    9.456  -26.570  -34.237
     O      0    9.967  -27.670  -33.836
     O      0   10.106  -25.480  -34.250
     H      0    5.517  -28.794  -35.638
     H      0    5.971  -27.309  -36.493
     H      0    5.261  -27.218  -34.874
     H      0    7.297  -28.400  -33.935
     H      0    7.991  -28.477  -35.536
     H      0    7.967  -25.910  -35.609
     H      0    7.453  -25.924  -33.935
     C     -1    8.763  -23.354  -38.869
     C     -1   10.193  -23.879  -38.735
     C      0   10.427  -24.554  -37.401
     O      0    9.813  -23.921  -36.389
     O      0   11.072  -25.590  -37.242
     H      0    8.584  -23.005  -39.892
     H      0    8.027  -24.136  -38.650
     H      0    8.583  -22.521  -38.192
     H      0   10.438  -24.601  -39.517
     H      0   10.907  -23.055  -38.816
     H      0    9.908  -24.426  -35.532
     C     -1   14.096  -19.352  -39.076
     C     -1   14.490  -20.809  -38.889
     C      0   13.432  -21.874  -39.299
     C      0   13.477  -23.063  -38.327
     N      0   12.962  -22.903  -37.122
     O      0   14.057  -24.156  -38.676
     H      0   14.905  -18.685  -38.757
     H      0   13.866  -19.122  -40.124
     H      0   13.205  -19.107  -38.482
     H      0   15.423  -21.015  -39.430
     H      0   14.724  -20.960  -37.825
     H      0   12.431  -21.423  -39.258
     H      0   13.598  -22.220  -40.323
     H      0   12.565  -21.975  -36.991
     H      0   16.694  -25.163  -36.164
     C     -1   10.504  -26.212  -42.348
     C     -1   11.758  -26.424  -41.470
     C      0   11.877  -27.855  -40.938
     O      0   12.864  -26.106  -42.336
     H      0    9.583  -26.431  -41.795
     H      0   10.469  -25.178  -42.703
     H      0   10.559  -26.877  -43.217
     H      0   11.739  -25.727  -40.617
     H      0   13.660  -25.909  -41.789
     H      0   12.783  -27.964  -40.332
     H      0   11.009  -28.126  -40.324
     H      0   11.941  -28.551  -41.781
     C     -1    8.055  -31.122  -38.775
     C     -1    8.757  -30.695  -37.492
     C      0   10.009  -29.868  -37.593
     C      0   10.233  -28.508  -37.642
     N      0   11.267  -30.444  -37.461
     C      0   12.212  -29.497  -37.396
     N      0   11.601  -28.315  -37.515
     H      0    7.163  -31.708  -38.532
     H      0    7.742  -30.257  -39.370
     H      0    8.708  -31.741  -39.401
     H      0    8.045  -30.137  -36.874
     H      0    9.014  -31.592  -36.918
     H      0   11.425  -31.443  -37.272
     H      0    9.556  -27.679  -37.731
     H      0   13.261  -29.664  -37.237
     H      0   12.094  -27.417  -37.521
     C     -1   18.491  -31.595  -29.672
     C     -1   18.286  -30.060  -29.705
     C      0   19.531  -29.280  -29.308
     O      0   17.948  -29.664  -31.077
     H      0   18.679  -31.942  -28.650
     H      0   17.598  -32.107  -30.049
     H      0   19.356  -31.867  -30.288
     H      0   17.445  -29.786  -29.054
     H      0   17.034  -29.956  -31.300
     H      0   19.367  -28.209  -29.455
     H      0   19.785  -29.470  -28.260
     H      0   20.380  -29.582  -29.931
     C     -1   18.228  -37.294  -31.952
     C     -1   18.827  -36.190  -32.835
     C      0   17.864  -35.134  -33.380
     C      0   18.609  -34.223  -34.376
     N      0   17.848  -33.050  -34.828
     C      0   17.907  -31.840  -34.221
     N      0   18.509  -31.738  -33.015
     N      0   17.432  -30.761  -34.823
     H      0   17.751  -36.875  -31.058
     H      0   17.469  -37.869  -32.496
     H      0   19.008  -37.989  -31.624
     H      0   19.624  -35.681  -32.273
     H      0   19.330  -36.668  -33.690
     H      0   17.030  -35.619  -33.890
     H      0   17.433  -34.541  -32.561
     H      0   19.550  -33.872  -33.935
     H      0   18.874  -34.800  -35.266
     H      0   17.438  -33.075  -35.750
     H      0   18.517  -32.564  -32.434
     H      0   18.399  -30.869  -32.479
     H      0   17.125  -30.765  -35.788
     H      0   17.307  -29.867  -34.317
     C     -1   10.963  -35.483  -36.659
     C      0   11.760  -34.207  -36.553
     O      0   11.420  -33.177  -37.184
     H      0   10.584  -35.788  -35.678
     H      0   10.120  -35.313  -37.328
     H      0   11.570  -36.306  -37.050
     N      0   12.874  -34.242  -35.783
     C     -1   13.572  -33.002  -35.375
     C      0   14.330  -32.309  -36.492
     O      0   14.780  -31.157  -36.316
     C      0   14.409  -33.430  -34.146
     C      0   14.571  -34.950  -34.325
     C      0   13.223  -35.383  -34.900
     H      0   12.818  -32.272  -35.053
     H      0   15.347  -32.884  -34.066
     H      0   13.811  -33.220  -33.256
     H      0   15.364  -35.173  -35.047
     H      0   14.802  -35.463  -33.390
     H      0   13.274  -36.313  -35.470
     H      0   12.468  -35.485  -34.112
     N      0   14.441  -32.956  -37.670
     C     -1   15.051  -32.322  -38.825
     C      0   14.125  -31.612  -39.795
     O      0   14.582  -30.750  -40.567
     H      0   15.589  -33.085  -39.399
     H      0   14.091  -33.903  -37.723
     H      0   15.792  -31.595  -38.489
     N      0   12.854  -32.041  -39.848
     C     -1   11.964  -31.536  -40.879
     H      0   12.564  -31.211  -41.729
     H      0   12.497  -32.672  -39.138
     H      0   11.280  -32.329  -41.190
     H      0   11.378  -30.681  -40.526
     C     -1   17.955  -17.354  -29.822
     C     -1   17.280  -18.708  -29.587
     C      0   16.845  -19.327  -30.884
     C      0   15.558  -19.421  -31.373
     C      0   17.715  -19.822  -31.932
     C      0   16.875  -20.194  -33.030
     C      0   19.106  -19.997  -32.049
     N      0   15.570  -19.909  -32.676
     C      0   17.397  -20.726  -34.219
     C      0   19.627  -20.535  -33.226
     C      0   18.782  -20.894  -34.302
     H      0   17.260  -16.658  -30.305
     H      0   18.827  -17.459  -30.477
     H      0   18.292  -16.903  -28.880
     H      0   17.977  -19.377  -29.062
     H      0   16.412  -18.583  -28.927
     H      0   14.628  -19.155  -30.894
     H      0   14.779  -20.379  -33.123
     H      0   19.767  -19.724  -31.233
     H      0   16.750  -20.973  -35.055
     H      0   20.698  -20.677  -33.325
     H      0   19.216  -21.296  -35.211
     C     -1   22.918  -25.839  -39.701
     C     -1   22.020  -26.716  -38.833
     C      0   21.200  -25.925  -37.847
     C      0   21.538  -25.616  -36.544
     C      0   19.931  -25.274  -38.101
     C      0   19.560  -24.577  -36.907
     C      0   19.048  -25.254  -39.200
     N      0   20.558  -24.807  -35.980
     C      0   18.358  -23.859  -36.802
     C      0   17.843  -24.559  -39.096
     C      0   17.505  -23.861  -37.911
     H      0   22.326  -25.109  -40.265
     H      0   23.630  -25.281  -39.082
     H      0   23.488  -26.440  -40.420
     H      0   21.349  -27.302  -39.476
     H      0   22.636  -27.445  -38.291
     H      0   22.406  -25.911  -35.974
     H      0   20.565  -24.461  -35.032
     H      0   19.296  -25.786  -40.113
     H      0   18.085  -23.356  -35.880
     H      0   17.132  -24.581  -39.916
     H      0   16.551  -23.347  -37.861
     O      0   13.364  -26.799  -28.876
     H      0   12.369  -26.684  -28.935
     H      0   13.501  -27.747  -28.758
     O      0   15.018  -25.575  -40.789
     H      0   15.131  -26.470  -40.417
     H      0   14.668  -24.992  -40.076
     O      0   18.895  -26.995  -31.670
     H      0   18.657  -27.937  -31.619
     H      0   18.038  -26.560  -31.833
     O      0   16.377  -26.166  -32.592
     H      0   16.506  -25.295  -33.038
     H      0   15.549  -26.118  -32.064
     O      0   16.646  -23.741  -33.797
     H      0   15.839  -23.595  -34.335
     H      0   16.945  -22.879  -33.473
     O      0   17.286  -30.053  -38.872
     H      0   18.231  -30.241  -38.963
     C      0   17.140  -28.764  -38.326
     C      0   15.667  -28.351  -38.428
     O      0   15.291  -28.209  -39.798
     C      0   15.445  -27.007  -37.725
     O      0   14.047  -26.688  -37.654
     C      0   16.068  -27.032  -36.324
     O      0   16.036  -25.730  -35.722
     C      0   17.521  -27.516  -36.341
     O      0   17.559  -28.829  -36.953
     C      0   18.138  -27.590  -34.947
     O      0   17.267  -28.229  -34.004
     H      0   15.141  -29.099  -40.179
     H      0   13.935  -25.735  -37.908
     H      0   16.807  -27.529  -33.473
     H      0   17.764  -28.028  -38.858
     H      0   15.081  -29.132  -37.932
     H      0   15.960  -26.237  -38.312
     H      0   15.480  -27.679  -35.670
     H      0   18.130  -26.833  -36.952
     H      0   18.387  -26.584  -34.601
     H      0   19.066  -28.167  -35.008
     C      0   12.239  -24.881  -34.222
     C      0   12.927  -25.932  -33.395
     O      0   12.611  -27.238  -33.877
     C      0   12.735  -25.774  -31.871
     O      0   14.026  -25.955  -31.267
     C      0   12.132  -24.416  -31.398
     O      0   10.740  -24.526  -31.086
     C      0   12.309  -23.291  -32.404
     O      0   11.943  -23.710  -33.795
     C      0   13.727  -22.728  -32.458
     O      0   13.862  -21.840  -33.575
     H      0   11.632  -27.390  -33.793
     H      0   13.887  -26.261  -30.321
     H      0   14.031  -22.419  -34.347
     H      0   12.086  -25.071  -35.275
     H      0   13.994  -25.797  -33.599
     H      0   12.055  -26.565  -31.547
     H      0   12.701  -24.133  -30.501
     H      0   11.598  -22.492  -32.221
     H      0   14.477  -23.522  -32.498
     H      0   13.900  -22.148  -31.547
     H      0   10.653  -25.211  -30.359
     O      0   14.258  -23.923  -35.202
     H      0   13.693  -23.532  -36.027
     H      0   14.756  -24.707  -35.526
