# Supplementary material for: A Case Study of the Glycoside Hydrolase Enzyme Mechanism Using an Automated QM-Cluster Model Building Toolkit
Source: Front Chem. 2022 Mar 24;10:854318. doi: 10.3389/fchem.2022.854318 (PMC8987026; doi:10.3389/fchem.2022.854318)
Supplement: Supplementary file 1 [file DataSheet2.zip › Res23-QA-TS1.xyz]

     C     -1   12.135  -17.374  -35.516
     C      0   10.677  -17.041  -35.276
     O      0   10.239  -16.763  -34.153
     C     -1   12.445  -18.702  -34.849
     H      0   12.749  -16.578  -35.081
     H      0   12.359  -17.413  -36.588
     H      0   11.832  -19.516  -35.247
     H      0   13.492  -18.982  -34.998
     H      0   12.262  -18.646  -33.772
     N      0    9.874  -17.142  -36.379
     C     -1    8.431  -17.229  -36.231
     C      0    7.959  -18.584  -36.722
     O      0    8.413  -19.086  -37.758
     H      0    7.934  -16.445  -36.817
     H      0   10.249  -17.562  -37.220
     H      0    8.203  -17.056  -35.178
     N      0    7.033  -19.176  -35.934
     C     -1    6.662  -20.567  -36.146
     C     -1    7.799  -21.567  -35.875
     C      0    8.431  -21.520  -34.502
     C      0    9.214  -20.424  -34.091
     C      0    8.351  -22.620  -33.635
     C      0    9.899  -20.430  -32.878
     C      0    9.047  -22.651  -32.423
     C      0    9.849  -21.558  -32.050
     O      0   10.631  -21.565  -30.919
     H      0    5.804  -20.777  -35.500
     H      0    6.869  -18.781  -35.019
     H      0    6.336  -20.679  -37.185
     H      0    7.418  -22.575  -36.068
     H      0    8.581  -21.382  -36.617
     H      0    9.336  -19.570  -34.744
     H      0    7.762  -23.484  -33.928
     H      0   10.517  -19.589  -32.588
     H      0    9.014  -23.534  -31.796
     H      0   10.865  -22.497  -30.710
     C     -1    8.074  -28.590  -30.358
     C      0    8.487  -29.949  -30.877
     O      0    8.213  -30.987  -30.263
     C     -1    8.987  -27.368  -30.653
     C      0   10.338  -27.492  -29.954
     O      0   10.774  -28.641  -29.675
     O      0   10.986  -26.406  -29.694
     H      0    7.953  -28.698  -29.277
     H      0    7.074  -28.380  -30.766
     H      0    9.159  -27.245  -31.728
     H      0    8.498  -26.452  -30.310
     N      0    9.097  -29.970  -32.095
     C     -1    9.496  -31.227  -32.698
     C      0   10.861  -31.747  -32.217
     O      0   11.325  -32.796  -32.706
     C     -1    9.543  -31.103  -34.215
     O      0   10.614  -30.274  -34.684
     H      0    9.345  -29.108  -32.572
     H      0    8.756  -31.984  -32.418
     H      0    9.727  -32.097  -34.629
     H      0    8.571  -30.745  -34.576
     H      0   10.343  -29.342  -34.584
     N      0   11.478  -31.001  -31.285
     C     -1   12.703  -31.455  -30.650
     C     -1   13.625  -30.310  -30.231
     C      0   14.100  -29.421  -31.383
     C      0   14.815  -30.187  -32.469
     N      0   14.276  -30.092  -33.691
     O      0   15.843  -30.871  -32.216
     H      0   12.462  -32.064  -29.766
     H      0   11.006  -30.197  -30.873
     H      0   13.214  -32.113  -31.357
     H      0   13.141  -29.670  -29.493
     H      0   14.498  -30.760  -29.741
     H      0   13.263  -28.865  -31.797
     H      0   14.801  -28.685  -30.977
     H      0   13.522  -29.425  -33.846
     H      0   14.727  -30.509  -34.503
     C     -1    5.945  -27.794  -35.509
     C     -1    7.338  -27.870  -34.895
     C      0    8.126  -26.553  -34.935
     C      0    9.543  -26.652  -34.373
     O      0    9.947  -27.772  -33.896
     O      0   10.283  -25.622  -34.373
     H      0    5.440  -28.765  -35.453
     H      0    5.990  -27.498  -36.565
     H      0    5.318  -27.061  -34.987
     H      0    7.267  -28.211  -33.854
     H      0    7.930  -28.635  -35.412
     H      0    8.209  -26.177  -35.964
     H      0    7.601  -25.769  -34.372
     C     -1    8.763  -23.354  -38.869
     C     -1   10.193  -23.879  -38.735
     C      0   10.403  -24.608  -37.436
     O      0   10.054  -23.887  -36.358
     O      0   10.807  -25.767  -37.351
     H      0    8.606  -22.938  -39.870
     H      0    8.029  -24.156  -38.724
     H      0    8.558  -22.571  -38.142
     H      0   10.439  -24.571  -39.542
     H      0   10.914  -23.058  -38.783
     H      0   10.122  -24.463  -35.541
     C     -1   14.096  -19.352  -39.076
     C     -1   14.490  -20.809  -38.889
     C      0   13.494  -21.532  -37.945
     C      0   13.895  -22.947  -37.506
     N      0   14.772  -23.116  -36.525
     O      0   13.328  -23.935  -38.107
     H      0   14.781  -18.832  -39.755
     H      0   13.084  -19.267  -39.492
     H      0   14.106  -18.818  -38.117
     H      0   14.520  -21.333  -39.853
     H      0   15.503  -20.872  -38.466
     H      0   13.361  -20.914  -37.047
     H      0   12.520  -21.595  -38.440
     H      0   15.216  -22.226  -36.295
     H      0   15.126  -24.614  -35.769
     C     -1   10.504  -26.212  -42.348
     C     -1   11.758  -26.424  -41.470
     C      0   11.952  -27.897  -41.094
     O      0   12.874  -25.934  -42.234
     H      0    9.599  -26.567  -41.841
     H      0   10.385  -25.150  -42.586
     H      0   10.621  -26.766  -43.287
     H      0   11.658  -25.839  -40.543
     H      0   13.557  -25.626  -41.597
     H      0   12.835  -28.023  -40.463
     H      0   11.080  -28.281  -40.549
     H      0   12.087  -28.495  -42.003
     C     -1    8.055  -31.122  -38.775
     C     -1    8.757  -30.695  -37.492
     C      0   10.031  -29.917  -37.623
     C      0   10.293  -28.567  -37.699
     N      0   11.271  -30.533  -37.524
     C      0   12.243  -29.613  -37.503
     N      0   11.668  -28.413  -37.618
     H      0    7.139  -31.672  -38.536
     H      0    7.783  -30.257  -39.389
     H      0    8.694  -31.775  -39.381
     H      0    8.061  -30.096  -36.895
     H      0    8.978  -31.587  -36.896
     H      0   11.413  -31.537  -37.345
     H      0    9.643  -27.717  -37.774
     H      0   13.291  -29.812  -37.383
     H      0   12.204  -27.525  -37.617
     C     -1   18.491  -31.595  -29.672
     C     -1   18.286  -30.060  -29.705
     C      0   19.516  -29.290  -29.244
     O      0   17.992  -29.620  -31.073
     H      0   18.611  -31.940  -28.640
     H      0   17.624  -32.105  -30.107
     H      0   19.396  -31.868  -30.227
     H      0   17.423  -29.799  -29.078
     H      0   17.115  -29.987  -31.346
     H      0   19.345  -28.213  -29.326
     H      0   19.754  -29.536  -28.204
     H      0   20.379  -29.550  -29.867
     C     -1   18.228  -37.294  -31.952
     C     -1   18.827  -36.190  -32.835
     C      0   17.913  -34.998  -33.175
     C      0   18.573  -34.121  -34.264
     N      0   17.813  -32.923  -34.668
     C      0   17.985  -31.694  -34.126
     N      0   18.719  -31.578  -32.997
     N      0   17.520  -30.607  -34.738
     H      0   17.918  -36.902  -30.976
     H      0   17.348  -37.745  -32.426
     H      0   18.963  -38.087  -31.779
     H      0   19.741  -35.806  -32.358
     H      0   19.156  -36.647  -33.781
     H      0   16.952  -35.362  -33.545
     H      0   17.700  -34.405  -32.275
     H      0   19.571  -33.802  -33.940
     H      0   18.714  -34.722  -35.167
     H      0   17.299  -32.959  -35.537
     H      0   18.760  -32.397  -32.408
     H      0   18.629  -30.712  -32.451
     H      0   17.005  -30.682  -35.609
     H      0   17.349  -29.740  -34.211
     C     -1   10.963  -35.483  -36.659
     C      0   11.775  -34.220  -36.574
     O      0   11.462  -33.214  -37.253
     H      0   10.561  -35.757  -35.678
     H      0   10.136  -35.320  -37.349
     H      0   11.563  -36.327  -37.016
     N      0   12.866  -34.242  -35.775
     C     -1   13.572  -33.002  -35.375
     C      0   14.416  -32.373  -36.469
     O      0   14.994  -31.286  -36.250
     C      0   14.341  -33.416  -34.096
     C      0   14.513  -34.937  -34.246
     C      0   13.188  -35.377  -34.871
     H      0   12.824  -32.242  -35.114
     H      0   15.276  -32.873  -33.966
     H      0   13.693  -33.195  -33.245
     H      0   15.339  -35.175  -34.926
     H      0   14.698  -35.436  -33.292
     H      0   13.263  -36.309  -35.434
     H      0   12.405  -35.475  -34.111
     N      0   14.455  -32.978  -37.671
     C     -1   15.051  -32.322  -38.825
     C      0   14.096  -31.530  -39.706
     O      0   14.476  -30.498  -40.282
     H      0   15.540  -33.076  -39.451
     H      0   14.021  -33.886  -37.756
     H      0   15.813  -31.624  -38.472
     N      0   12.886  -32.087  -39.903
     C     -1   11.964  -31.536  -40.879
     H      0   12.538  -31.052  -41.669
     H      0   12.562  -32.817  -39.281
     H      0   11.360  -32.342  -41.302
     H      0   11.297  -30.788  -40.436
     C     -1   17.955  -17.354  -29.822
     C     -1   17.280  -18.708  -29.587
     C      0   16.821  -19.390  -30.854
     C      0   15.575  -19.309  -31.447
     C      0   17.621  -20.239  -31.714
     C      0   16.790  -20.640  -32.810
     C      0   18.948  -20.706  -31.662
     N      0   15.555  -20.050  -32.625
     C      0   17.256  -21.478  -33.832
     C      0   19.417  -21.535  -32.682
     C      0   18.580  -21.912  -33.761
     H      0   17.264  -16.655  -30.308
     H      0   18.831  -17.460  -30.472
     H      0   18.285  -16.907  -28.877
     H      0   17.975  -19.372  -29.054
     H      0   16.419  -18.570  -28.920
     H      0   14.695  -18.777  -31.118
     H      0   14.755  -20.216  -33.227
     H      0   19.601  -20.420  -30.843
     H      0   16.613  -21.771  -34.654
     H      0   20.444  -21.886  -32.662
     H      0   18.984  -22.528  -34.557
     C     -1   22.918  -25.839  -39.701
     C     -1   22.020  -26.716  -38.833
     C      0   21.117  -25.973  -37.887
     C      0   21.258  -25.811  -36.521
     C      0   19.890  -25.300  -38.246
     C      0   19.350  -24.728  -37.048
     C      0   19.168  -25.194  -39.451
     N      0   20.208  -25.054  -36.011
     C      0   18.130  -24.033  -37.057
     C      0   17.942  -24.530  -39.450
     C      0   17.438  -23.946  -38.266
     H      0   22.325  -25.147  -40.310
     H      0   23.593  -25.237  -39.081
     H      0   23.528  -26.448  -40.378
     H      0   21.402  -27.348  -39.489
     H      0   22.648  -27.409  -38.256
     H      0   22.031  -26.185  -35.867
     H      0   20.006  -24.955  -35.009
     H      0   19.553  -25.640  -40.363
     H      0   17.704  -23.623  -36.149
     H      0   17.343  -24.476  -40.352
     H      0   16.477  -23.452  -38.282
     O      0   12.748  -27.797  -27.866
     H      0   12.442  -26.896  -28.044
     H      0   12.092  -28.316  -28.371
     O      0   14.623  -25.205  -40.292
     H      0   14.791  -26.110  -39.968
     H      0   14.154  -24.720  -39.584
     O      0   18.550  -26.803  -31.364
     H      0   18.509  -27.775  -31.462
     H      0   17.622  -26.556  -31.204
     O      0   15.792  -26.371  -31.708
     H      0   15.820  -25.497  -32.120
     H      0   14.896  -26.475  -31.302
     O      0   19.624  -24.952  -33.169
     H      0   19.261  -24.123  -32.827
     H      0   19.314  -25.667  -32.567
     O      0   17.179  -29.484  -38.362
     H      0   18.141  -29.576  -38.421
     C      0   16.890  -28.209  -37.831
     C      0   15.394  -27.954  -38.000
     O      0   15.039  -27.870  -39.380
     C      0   15.002  -26.643  -37.310
     O      0   13.584  -26.439  -37.398
     C      0   15.460  -26.657  -35.845
     O      0   15.133  -25.432  -35.164
     C      0   16.967  -26.961  -35.787
     O      0   17.213  -28.236  -36.436
     C      0   17.541  -27.073  -34.392
     O      0   16.870  -28.095  -33.626
     H      0   15.027  -28.768  -39.766
     H      0   13.423  -25.475  -37.640
     H      0   16.376  -27.658  -32.906
     H      0   17.471  -27.421  -38.334
     H      0   14.887  -28.792  -37.508
     H      0   15.510  -25.817  -37.825
     H      0   14.936  -27.461  -35.315
     H      0   17.510  -26.176  -36.321
     H      0   17.480  -26.106  -33.893
     H      0   18.599  -27.339  -34.470
     C      0   12.746  -25.468  -34.601
     C      0   13.022  -26.435  -33.494
     O      0   12.597  -27.736  -33.875
     C      0   12.435  -25.985  -32.159
     O      0   13.167  -26.635  -31.112
     C      0   12.495  -24.472  -31.891
     O      0   11.451  -24.109  -30.972
     C      0   12.407  -23.545  -33.114
     O      0   12.578  -24.214  -34.451
     C      0   13.493  -22.478  -33.056
     O      0   13.525  -21.630  -34.201
     H      0   11.602  -27.764  -33.842
     H      0   12.564  -26.701  -30.328
     H      0   13.759  -22.185  -34.974
     H      0   12.699  -25.837  -35.622
     H      0   14.111  -26.475  -33.406
     H      0   11.388  -26.286  -32.146
     H      0   13.468  -24.296  -31.410
     H      0   11.412  -23.117  -33.211
     H      0   14.468  -22.960  -32.902
     H      0   13.283  -21.850  -32.186
     H      0   11.158  -24.906  -30.455
