# Supplementary material for: A Case Study of the Glycoside Hydrolase Enzyme Mechanism Using an Automated QM-Cluster Model Building Toolkit
Source: Front Chem. 2022 Mar 24;10:854318. doi: 10.3389/fchem.2022.854318 (PMC8987026; doi:10.3389/fchem.2022.854318)
Supplement: Supplementary file 1 [file DataSheet2.zip › Res23-QA-R2.xyz]

     C     -1   12.135  -17.374  -35.516
     C      0   10.676  -17.040  -35.281
     O      0   10.237  -16.761  -34.158
     C     -1   12.445  -18.702  -34.849
     H      0   12.745  -16.579  -35.074
     H      0   12.366  -17.409  -36.587
     H      0   11.864  -19.521  -35.290
     H      0   13.505  -18.960  -34.944
     H      0   12.205  -18.662  -33.782
     N      0    9.873  -17.138  -36.384
     C     -1    8.431  -17.229  -36.231
     C      0    7.962  -18.588  -36.706
     O      0    8.396  -19.087  -37.752
     H      0    7.930  -16.454  -36.826
     H      0   10.247  -17.562  -37.224
     H      0    8.206  -17.045  -35.179
     N      0    7.051  -19.186  -35.904
     C     -1    6.662  -20.567  -36.146
     C     -1    7.799  -21.567  -35.875
     C      0    8.251  -21.647  -34.441
     C      0    9.065  -20.656  -33.864
     C      0    7.907  -22.760  -33.661
     C      0    9.551  -20.793  -32.561
     C      0    8.392  -22.915  -32.365
     C      0    9.240  -21.940  -31.819
     O      0    9.835  -22.121  -30.589
     H      0    5.795  -20.787  -35.516
     H      0    6.898  -18.800  -34.983
     H      0    6.352  -20.651  -37.192
     H      0    7.467  -22.556  -36.204
     H      0    8.643  -21.295  -36.514
     H      0    9.363  -19.791  -34.446
     H      0    7.276  -23.532  -34.092
     H      0   10.214  -20.050  -32.132
     H      0    8.165  -23.806  -31.792
     H      0   10.046  -23.082  -30.535
     C     -1    8.074  -28.590  -30.358
     C      0    8.488  -29.950  -30.873
     O      0    8.213  -30.987  -30.258
     C     -1    8.987  -27.368  -30.653
     C      0   10.311  -27.509  -29.890
     O      0   10.882  -28.625  -29.840
     O      0   10.779  -26.437  -29.345
     H      0    7.945  -28.694  -29.277
     H      0    7.075  -28.386  -30.771
     H      0    9.199  -27.264  -31.720
     H      0    8.482  -26.453  -30.334
     N      0    9.086  -29.973  -32.098
     C     -1    9.496  -31.227  -32.698
     C      0   10.862  -31.744  -32.216
     O      0   11.333  -32.787  -32.713
     C     -1    9.543  -31.103  -34.215
     O      0   10.608  -30.253  -34.667
     H      0    9.386  -29.111  -32.538
     H      0    8.758  -31.986  -32.417
     H      0    9.748  -32.091  -34.632
     H      0    8.569  -30.757  -34.581
     H      0   10.331  -29.326  -34.558
     N      0   11.469  -31.008  -31.270
     C     -1   12.704  -31.455  -30.650
     C     -1   13.624  -30.310  -30.231
     C      0   13.984  -29.334  -31.361
     C      0   14.750  -30.021  -32.476
     N      0   14.293  -29.817  -33.719
     O      0   15.740  -30.753  -32.220
     H      0   12.480  -32.075  -29.769
     H      0   11.014  -30.183  -30.874
     H      0   13.214  -32.103  -31.369
     H      0   13.134  -29.740  -29.434
     H      0   14.541  -30.745  -29.819
     H      0   13.081  -28.864  -31.753
     H      0   14.614  -28.530  -30.965
     H      0   13.579  -29.108  -33.879
     H      0   14.740  -30.256  -34.520
     C     -1    5.945  -27.794  -35.509
     C     -1    7.338  -27.870  -34.895
     C      0    8.041  -26.513  -34.734
     C      0    9.497  -26.607  -34.278
     O      0    9.984  -27.710  -33.893
     O      0   10.166  -25.510  -34.281
     H      0    5.506  -28.793  -35.599
     H      0    5.975  -27.348  -36.511
     H      0    5.270  -27.186  -34.895
     H      0    7.289  -28.364  -33.916
     H      0    7.978  -28.511  -35.515
     H      0    8.028  -25.948  -35.675
     H      0    7.512  -25.885  -34.004
     C     -1    8.763  -23.354  -38.869
     C     -1   10.193  -23.879  -38.735
     C      0   10.411  -24.550  -37.402
     O      0    9.838  -23.875  -36.391
     O      0   10.992  -25.622  -37.240
     H      0    8.583  -23.008  -39.893
     H      0    8.026  -24.135  -38.648
     H      0    8.585  -22.518  -38.195
     H      0   10.438  -24.602  -39.515
     H      0   10.905  -23.054  -38.813
     H      0    9.936  -24.370  -35.538
     C     -1   14.096  -19.352  -39.076
     C     -1   14.490  -20.809  -38.889
     C      0   13.444  -21.871  -39.347
     C      0   13.430  -23.051  -38.366
     N      0   12.924  -22.862  -37.159
     O      0   13.966  -24.171  -38.699
     H      0   14.892  -18.684  -38.728
     H      0   13.896  -19.114  -40.129
     H      0   13.187  -19.116  -38.507
     H      0   15.439  -21.007  -39.404
     H      0   14.691  -20.972  -37.821
     H      0   12.446  -21.412  -39.358
     H      0   13.657  -22.223  -40.360
     H      0   12.544  -21.921  -37.062
     H      0   16.517  -25.128  -35.872
     C     -1   10.504  -26.212  -42.348
     C     -1   11.758  -26.424  -41.470
     C      0   11.844  -27.847  -40.911
     O      0   12.873  -26.144  -42.336
     H      0    9.583  -26.404  -41.785
     H      0   10.482  -25.186  -42.728
     H      0   10.544  -26.898  -43.202
     H      0   11.752  -25.711  -40.630
     H      0   13.665  -25.937  -41.787
     H      0   12.741  -27.966  -40.295
     H      0   10.965  -28.089  -40.302
     H      0   11.901  -28.559  -41.743
     C     -1    8.055  -31.122  -38.775
     C     -1    8.757  -30.695  -37.492
     C      0   10.021  -29.885  -37.590
     C      0   10.274  -28.528  -37.617
     N      0   11.265  -30.490  -37.471
     C      0   12.229  -29.564  -37.393
     N      0   11.646  -28.366  -37.490
     H      0    7.155  -31.696  -38.531
     H      0    7.755  -30.257  -39.377
     H      0    8.702  -31.754  -39.394
     H      0    8.048  -30.124  -36.882
     H      0    8.999  -31.591  -36.911
     H      0   11.408  -31.495  -37.299
     H      0    9.617  -27.683  -37.694
     H      0   13.274  -29.758  -37.238
     H      0   12.182  -27.484  -37.483
     C     -1   18.491  -31.595  -29.672
     C     -1   18.286  -30.060  -29.705
     C      0   19.521  -29.283  -29.273
     O      0   17.976  -29.654  -31.079
     H      0   18.653  -31.944  -28.646
     H      0   17.609  -32.106  -30.074
     H      0   19.372  -31.865  -30.265
     H      0   17.431  -29.791  -29.070
     H      0   17.070  -29.960  -31.317
     H      0   19.360  -28.211  -29.413
     H      0   19.753  -29.484  -28.222
     H      0   20.385  -29.579  -29.881
     C     -1   18.228  -37.294  -31.952
     C     -1   18.827  -36.190  -32.835
     C      0   17.872  -35.093  -33.313
     C      0   18.586  -34.198  -34.346
     N      0   17.822  -33.018  -34.776
     C      0   17.931  -31.800  -34.189
     N      0   18.583  -31.696  -33.009
     N      0   17.462  -30.718  -34.790
     H      0   17.802  -36.880  -31.030
     H      0   17.428  -37.831  -32.477
     H      0   18.996  -38.022  -31.672
     H      0   19.664  -35.719  -32.298
     H      0   19.276  -36.664  -33.722
     H      0   16.991  -35.543  -33.775
     H      0   17.511  -34.495  -32.464
     H      0   19.551  -33.860  -33.950
     H      0   18.803  -34.786  -35.243
     H      0   17.392  -33.039  -35.689
     H      0   18.608  -32.521  -32.428
     H      0   18.481  -30.830  -32.467
     H      0   17.069  -30.747  -35.723
     H      0   17.348  -29.824  -34.281
     C     -1   10.963  -35.483  -36.659
     C      0   11.768  -34.214  -36.563
     O      0   11.442  -33.195  -37.219
     H      0   10.571  -35.772  -35.678
     H      0   10.129  -35.316  -37.340
     H      0   11.567  -36.317  -37.032
     N      0   12.870  -34.242  -35.778
     C     -1   13.572  -33.002  -35.375
     C      0   14.364  -32.333  -36.483
     O      0   14.864  -31.204  -36.288
     C      0   14.380  -33.421  -34.124
     C      0   14.543  -34.943  -34.286
     C      0   13.203  -35.377  -34.880
     H      0   12.818  -32.259  -35.080
     H      0   15.319  -32.878  -34.027
     H      0   13.763  -33.203  -33.249
     H      0   15.348  -35.175  -34.991
     H      0   14.755  -35.447  -33.342
     H      0   13.262  -36.311  -35.442
     H      0   12.435  -35.470  -34.103
     N      0   14.444  -32.963  -37.671
     C     -1   15.051  -32.322  -38.825
     C      0   14.118  -31.600  -39.779
     O      0   14.560  -30.701  -40.516
     H      0   15.586  -33.080  -39.408
     H      0   14.063  -33.896  -37.737
     H      0   15.790  -31.595  -38.482
     N      0   12.858  -32.058  -39.860
     C     -1   11.964  -31.536  -40.879
     H      0   12.558  -31.204  -41.730
     H      0   12.504  -32.707  -39.166
     H      0   11.274  -32.322  -41.194
     H      0   11.385  -30.682  -40.513
     C     -1   17.955  -17.354  -29.822
     C     -1   17.280  -18.708  -29.587
     C      0   16.837  -19.334  -30.879
     C      0   15.541  -19.486  -31.327
     C      0   17.694  -19.796  -31.950
     C      0   16.836  -20.209  -33.020
     C      0   19.088  -19.917  -32.111
     N      0   15.533  -19.983  -32.625
     C      0   17.343  -20.726  -34.224
     C      0   19.593  -20.440  -33.301
     C      0   18.730  -20.838  -34.349
     H      0   17.259  -16.657  -30.303
     H      0   18.826  -17.457  -30.479
     H      0   18.293  -16.905  -28.880
     H      0   17.980  -19.375  -29.063
     H      0   16.415  -18.583  -28.923
     H      0   14.616  -19.258  -30.819
     H      0   14.734  -20.466  -33.054
     H      0   19.763  -19.616  -31.316
     H      0   16.680  -21.023  -35.030
     H      0   20.665  -20.540  -33.433
     H      0   19.151  -21.233  -35.268
     C     -1   22.918  -25.839  -39.701
     C     -1   22.020  -26.716  -38.833
     C      0   21.223  -25.937  -37.815
     C      0   21.609  -25.636  -36.524
     C      0   19.932  -25.309  -38.010
     C      0   19.596  -24.634  -36.792
     C      0   19.005  -25.283  -39.072
     N      0   20.637  -24.853  -35.910
     C      0   18.388  -23.938  -36.627
     C      0   17.795  -24.606  -38.911
     C      0   17.492  -23.934  -37.701
     H      0   22.329  -25.091  -40.245
     H      0   23.648  -25.301  -39.085
     H      0   23.467  -26.438  -40.437
     H      0   21.331  -27.281  -39.475
     H      0   22.635  -27.464  -38.315
     H      0   22.504  -25.920  -35.993
     H      0   20.676  -24.518  -34.960
     H      0   19.225  -25.793  -40.005
     H      0   18.147  -23.450  -35.689
     H      0   17.059  -24.619  -39.708
     H      0   16.535  -23.432  -37.598
     O      0   13.348  -26.795  -28.887
     H      0   12.354  -26.674  -28.927
     H      0   13.482  -27.742  -28.754
     O      0   15.010  -25.577  -40.759
     H      0   15.097  -26.461  -40.352
     H      0   14.632  -24.978  -40.073
     O      0   18.904  -26.951  -31.568
     H      0   18.681  -27.898  -31.565
     H      0   18.038  -26.524  -31.700
     O      0   16.381  -26.155  -32.460
     H      0   16.505  -25.296  -32.926
     H      0   15.509  -26.126  -32.008
     O      0   16.735  -23.696  -33.603
     H      0   16.081  -23.369  -34.257
     H      0   17.176  -22.915  -33.242
     O      0   17.175  -29.909  -38.785
     H      0   18.120  -30.063  -38.924
     C      0   17.011  -28.633  -38.213
     C      0   15.524  -28.264  -38.262
     O      0   15.086  -28.143  -39.614
     C      0   15.289  -26.927  -37.544
     O      0   13.893  -26.599  -37.471
     C      0   15.917  -26.981  -36.143
     O      0   15.839  -25.708  -35.484
     C      0   17.390  -27.408  -36.215
     O      0   17.465  -28.706  -36.853
     C      0   18.068  -27.487  -34.852
     O      0   17.271  -28.196  -33.894
     H      0   15.035  -29.035  -40.018
     H      0   13.783  -25.673  -37.818
     H      0   16.802  -27.522  -33.335
     H      0   17.599  -27.873  -38.750
     H      0   14.990  -29.066  -37.740
     H      0   15.801  -26.146  -38.117
     H      0   15.364  -27.680  -35.513
     H      0   17.946  -26.689  -36.832
     H      0   18.282  -26.480  -34.486
     H      0   19.020  -28.014  -34.971
     C      0   12.128  -25.098  -34.304
     C      0   12.860  -26.090  -33.446
     O      0   12.623  -27.423  -33.885
     C      0   12.664  -25.889  -31.931
     O      0   13.950  -26.033  -31.315
     C      0   12.044  -24.521  -31.512
     O      0   10.650  -24.636  -31.197
     C      0   12.225  -23.413  -32.538
     O      0   12.029  -23.856  -33.961
     C      0   13.592  -22.744  -32.478
     O      0   13.708  -21.791  -33.537
     H      0   11.650  -27.595  -33.821
     H      0   13.818  -26.309  -30.358
     H      0   14.025  -22.318  -34.316
     H      0   12.112  -25.280  -35.376
     H      0   13.919  -25.890  -33.668
     H      0   11.990  -26.677  -31.586
     H      0   12.600  -24.212  -30.616
     H      0   11.449  -22.662  -32.435
     H      0   14.405  -23.478  -32.518
     H      0   13.669  -22.212  -31.525
     H      0   10.588  -25.263  -30.419
     O      0   14.689  -23.361  -35.392
     H      0   13.952  -23.163  -36.124
     H      0   14.771  -24.334  -35.398
