# Supplementary material for: A Case Study of the Glycoside Hydrolase Enzyme Mechanism Using an Automated QM-Cluster Model Building Toolkit
Source: Front Chem. 2022 Mar 24;10:854318. doi: 10.3389/fchem.2022.854318 (PMC8987026; doi:10.3389/fchem.2022.854318)
Supplement: Supplementary file 1 [file DataSheet2.zip › Res23-QA-R1.xyz]

     C     -1   12.135  -17.374  -35.516
     C      0   10.675  -17.043  -35.277
     O      0   10.236  -16.775  -34.152
     C     -1   12.445  -18.702  -34.849
     H      0   12.746  -16.577  -35.078
     H      0   12.360  -17.410  -36.588
     H      0   11.845  -19.518  -35.265
     H      0   13.498  -18.974  -34.971
     H      0   12.234  -18.657  -33.777
     N      0    9.873  -17.131  -36.381
     C     -1    8.431  -17.229  -36.231
     C      0    7.969  -18.588  -36.717
     O      0    8.436  -19.097  -37.744
     H      0    7.928  -16.450  -36.819
     H      0   10.247  -17.557  -37.221
     H      0    8.203  -17.054  -35.178
     N      0    7.033  -19.175  -35.938
     C     -1    6.662  -20.567  -36.146
     C     -1    7.799  -21.567  -35.875
     C      0    8.401  -21.565  -34.487
     C      0    9.091  -20.452  -33.969
     C      0    8.394  -22.740  -33.721
     C      0    9.747  -20.514  -32.740
     C      0    9.067  -22.826  -32.502
     C      0    9.759  -21.710  -32.010
     O      0   10.494  -21.757  -30.847
     H      0    5.804  -20.776  -35.500
     H      0    6.848  -18.769  -35.032
     H      0    6.335  -20.681  -37.184
     H      0    7.426  -22.570  -36.104
     H      0    8.594  -21.360  -36.598
     H      0    9.163  -19.536  -34.540
     H      0    7.887  -23.617  -34.109
     H      0   10.294  -19.657  -32.363
     H      0    9.104  -23.765  -31.964
     H      0   10.843  -22.673  -30.748
     C     -1    8.074  -28.590  -30.358
     C      0    8.478  -29.946  -30.889
     O      0    8.181  -30.987  -30.289
     C     -1    8.987  -27.368  -30.653
     C      0   10.352  -27.523  -29.985
     O      0   10.753  -28.682  -29.691
     O      0   11.037  -26.456  -29.755
     H      0    7.964  -28.705  -29.277
     H      0    7.070  -28.376  -30.754
     H      0    9.141  -27.224  -31.729
     H      0    8.515  -26.454  -30.280
     N      0    9.102  -29.966  -32.100
     C     -1    9.496  -31.227  -32.698
     C      0   10.860  -31.749  -32.218
     O      0   11.323  -32.800  -32.705
     C     -1    9.543  -31.103  -34.215
     O      0   10.611  -30.264  -34.672
     H      0    9.382  -29.104  -32.561
     H      0    8.752  -31.978  -32.413
     H      0    9.735  -32.094  -34.632
     H      0    8.569  -30.749  -34.576
     H      0   10.362  -29.329  -34.531
     N      0   11.478  -31.003  -31.286
     C     -1   12.703  -31.455  -30.650
     C     -1   13.625  -30.310  -30.231
     C      0   14.096  -29.444  -31.401
     C      0   14.805  -30.225  -32.477
     N      0   14.257  -30.147  -33.696
     O      0   15.837  -30.901  -32.218
     H      0   12.461  -32.065  -29.767
     H      0   11.005  -30.200  -30.872
     H      0   13.216  -32.113  -31.356
     H      0   13.142  -29.659  -29.501
     H      0   14.497  -30.758  -29.737
     H      0   13.253  -28.903  -31.821
     H      0   14.791  -28.692  -31.018
     H      0   13.526  -29.455  -33.863
     H      0   14.722  -30.553  -34.505
     C     -1    5.945  -27.794  -35.509
     C     -1    7.338  -27.870  -34.895
     C      0    8.152  -26.571  -34.985
     C      0    9.570  -26.621  -34.393
     O      0   10.028  -27.726  -33.922
     O      0   10.251  -25.556  -34.371
     H      0    5.422  -28.752  -35.413
     H      0    5.992  -27.542  -36.576
     H      0    5.334  -27.028  -35.016
     H      0    7.262  -28.168  -33.841
     H      0    7.916  -28.668  -35.378
     H      0    8.253  -26.253  -36.033
     H      0    7.620  -25.754  -34.479
     C     -1    8.763  -23.354  -38.869
     C     -1   10.193  -23.879  -38.735
     C      0   10.422  -24.614  -37.439
     O      0   10.071  -23.911  -36.357
     O      0   10.862  -25.762  -37.380
     H      0    8.607  -22.933  -39.868
     H      0    8.030  -24.158  -38.729
     H      0    8.557  -22.576  -38.137
     H      0   10.440  -24.565  -39.547
     H      0   10.905  -23.048  -38.787
     H      0   10.125  -24.499  -35.531
     C     -1   14.096  -19.352  -39.076
     C     -1   14.490  -20.809  -38.889
     C      0   13.462  -21.510  -37.962
     C      0   13.869  -22.897  -37.519
     N      0   14.773  -22.957  -36.516
     O      0   13.389  -23.929  -38.040
     H      0   14.788  -18.832  -39.748
     H      0   13.089  -19.267  -39.503
     H      0   14.097  -18.820  -38.116
     H      0   14.530  -21.335  -39.850
     H      0   15.495  -20.873  -38.451
     H      0   13.305  -20.891  -37.070
     H      0   12.505  -21.589  -38.481
     H      0   15.260  -22.120  -36.228
     H      0   15.059  -23.861  -36.130
     C     -1   10.504  -26.212  -42.348
     C     -1   11.758  -26.424  -41.470
     C      0   11.925  -27.881  -41.026
     O      0   12.879  -25.995  -42.266
     H      0    9.593  -26.514  -41.818
     H      0   10.419  -25.159  -42.632
     H      0   10.594  -26.811  -43.261
     H      0   11.682  -25.796  -40.568
     H      0   13.595  -25.735  -41.645
     H      0   12.820  -27.995  -40.408
     H      0   11.059  -28.217  -40.443
     H      0   12.028  -28.526  -41.906
     C     -1    8.055  -31.122  -38.775
     C     -1    8.757  -30.695  -37.492
     C      0   10.033  -29.933  -37.599
     C      0   10.299  -28.583  -37.621
     N      0   11.264  -30.559  -37.490
     C      0   12.238  -29.644  -37.405
     N      0   11.667  -28.441  -37.494
     H      0    7.133  -31.660  -38.535
     H      0    7.794  -30.258  -39.396
     H      0    8.688  -31.786  -39.376
     H      0    8.060  -30.090  -36.902
     H      0    8.959  -31.588  -36.890
     H      0   11.400  -31.568  -37.337
     H      0    9.654  -27.729  -37.683
     H      0   13.280  -29.851  -37.254
     H      0   12.212  -27.559  -37.479
     C     -1   18.491  -31.595  -29.672
     C     -1   18.286  -30.060  -29.705
     C      0   19.521  -29.292  -29.255
     O      0   17.977  -29.619  -31.071
     H      0   18.608  -31.938  -28.639
     H      0   17.625  -32.106  -30.107
     H      0   19.398  -31.870  -30.222
     H      0   17.429  -29.798  -29.071
     H      0   17.102  -29.997  -31.339
     H      0   19.353  -28.214  -29.330
     H      0   19.769  -29.543  -28.218
     H      0   20.378  -29.551  -29.887
     C     -1   18.228  -37.294  -31.952
     C     -1   18.827  -36.190  -32.835
     C      0   17.910  -35.000  -33.177
     C      0   18.570  -34.119  -34.263
     N      0   17.821  -32.907  -34.649
     C      0   17.994  -31.694  -34.077
     N      0   18.728  -31.603  -32.947
     N      0   17.537  -30.588  -34.666
     H      0   17.914  -36.901  -30.977
     H      0   17.350  -37.748  -32.427
     H      0   18.964  -38.085  -31.776
     H      0   19.739  -35.803  -32.357
     H      0   19.159  -36.647  -33.780
     H      0   16.950  -35.366  -33.550
     H      0   17.692  -34.410  -32.277
     H      0   19.573  -33.812  -33.943
     H      0   18.699  -34.711  -35.174
     H      0   17.291  -32.926  -35.508
     H      0   18.760  -32.431  -32.369
     H      0   18.643  -30.742  -32.393
     H      0   17.035  -30.637  -35.545
     H      0   17.342  -29.750  -34.109
     C     -1   10.963  -35.483  -36.659
     C      0   11.785  -34.228  -36.586
     O      0   11.494  -33.235  -37.295
     H      0   10.547  -35.736  -35.678
     H      0   10.145  -35.324  -37.361
     H      0   11.558  -36.339  -36.994
     N      0   12.862  -34.242  -35.769
     C     -1   13.572  -33.002  -35.375
     C      0   14.428  -32.384  -36.466
     O      0   15.024  -31.307  -36.243
     C      0   14.332  -33.411  -34.088
     C      0   14.488  -34.935  -34.219
     C      0   13.161  -35.366  -34.843
     H      0   12.827  -32.236  -35.122
     H      0   15.271  -32.876  -33.959
     H      0   13.682  -33.174  -33.243
     H      0   15.313  -35.191  -34.894
     H      0   14.666  -35.423  -33.259
     H      0   13.224  -36.308  -35.390
     H      0   12.373  -35.437  -34.085
     N      0   14.458  -32.982  -37.672
     C     -1   15.051  -32.322  -38.825
     C      0   14.094  -31.530  -39.704
     O      0   14.478  -30.502  -40.288
     H      0   15.539  -33.074  -39.454
     H      0   14.007  -33.881  -37.765
     H      0   15.816  -31.628  -38.470
     N      0   12.885  -32.084  -39.899
     C     -1   11.964  -31.536  -40.879
     H      0   12.538  -31.084  -41.688
     H      0   12.555  -32.806  -39.269
     H      0   11.339  -32.339  -41.275
     H      0   11.319  -30.763  -40.446
     C     -1   17.955  -17.354  -29.822
     C     -1   17.280  -18.708  -29.587
     C      0   16.883  -19.422  -30.856
     C      0   15.639  -19.424  -31.459
     C      0   17.742  -20.222  -31.705
     C      0   16.944  -20.676  -32.806
     C      0   19.092  -20.613  -31.637
     N      0   15.675  -20.163  -32.636
     C      0   17.473  -21.490  -33.817
     C      0   19.619  -21.423  -32.644
     C      0   18.817  -21.852  -33.731
     H      0   17.281  -16.672  -30.353
     H      0   18.860  -17.467  -30.430
     H      0   18.239  -16.884  -28.873
     H      0   17.956  -19.352  -29.007
     H      0   16.389  -18.563  -28.963
     H      0   14.724  -18.952  -31.134
     H      0   14.870  -20.419  -33.210
     H      0   19.719  -20.286  -30.813
     H      0   16.860  -21.822  -34.647
     H      0   20.662  -21.719  -32.608
     H      0   19.263  -22.450  -34.519
     C     -1   22.918  -25.839  -39.701
     C     -1   22.020  -26.716  -38.833
     C      0   21.108  -25.988  -37.883
     C      0   21.257  -25.822  -36.519
     C      0   19.861  -25.350  -38.232
     C      0   19.320  -24.789  -37.029
     C      0   19.131  -25.253  -39.432
     N      0   20.193  -25.092  -35.999
     C      0   18.099  -24.095  -37.033
     C      0   17.901  -24.599  -39.425
     C      0   17.403  -24.012  -38.240
     H      0   22.325  -25.150  -40.315
     H      0   23.590  -25.234  -39.082
     H      0   23.531  -26.450  -40.374
     H      0   21.407  -27.351  -39.491
     H      0   22.651  -27.407  -38.258
     H      0   22.044  -26.177  -35.871
     H      0   19.992  -24.994  -34.995
     H      0   19.516  -25.694  -40.346
     H      0   17.703  -23.661  -36.121
     H      0   17.296  -24.550  -40.323
     H      0   16.453  -23.497  -38.274
     O      0   12.630  -27.909  -27.765
     H      0   12.423  -27.006  -28.044
     H      0   11.994  -28.415  -28.308
     O      0   14.684  -25.353  -40.327
     H      0   14.868  -26.261  -40.013
     H      0   14.181  -24.903  -39.628
     O      0   18.597  -26.793  -31.355
     H      0   18.518  -27.764  -31.432
     H      0   17.694  -26.499  -31.130
     O      0   15.886  -26.219  -31.459
     H      0   15.795  -25.385  -31.942
     H      0   14.984  -26.421  -31.099
     O      0   19.584  -24.971  -33.212
     H      0   19.275  -24.126  -32.857
     H      0   19.295  -25.675  -32.585
     O      0   17.296  -29.572  -38.209
     H      0   18.261  -29.643  -38.201
     C      0   16.941  -28.294  -37.733
     C      0   15.460  -28.065  -38.040
     O      0   15.251  -27.949  -39.447
     C      0   14.980  -26.781  -37.351
     O      0   13.587  -26.588  -37.597
     C      0   15.290  -26.832  -35.850
     O      0   14.929  -25.566  -35.239
     C      0   16.808  -27.023  -35.699
     O      0   17.152  -28.290  -36.312
     C      0   17.344  -27.035  -34.288
     O      0   16.692  -28.050  -33.496
     H      0   15.113  -28.841  -39.825
     H      0   13.393  -25.627  -37.622
     H      0   16.406  -27.624  -32.666
     H      0   17.549  -27.504  -38.198
     H      0   14.924  -28.928  -37.633
     H      0   15.535  -25.937  -37.783
     H      0   14.758  -27.653  -35.369
     H      0   17.317  -26.215  -36.238
     H      0   17.207  -26.048  -33.846
     H      0   18.418  -27.234  -34.328
     C      0   13.675  -25.428  -34.528
     C      0   13.431  -26.533  -33.482
     O      0   12.783  -27.670  -34.077
     C      0   12.673  -26.055  -32.214
     O      0   13.274  -26.727  -31.083
     C      0   12.674  -24.552  -31.885
     O      0   11.519  -24.212  -31.102
     C      0   12.758  -23.678  -33.126
     O      0   13.903  -24.173  -33.881
     C      0   13.136  -22.239  -32.803
     O      0   13.507  -21.533  -34.008
     H      0   11.799  -27.577  -34.026
     H      0   12.598  -26.751  -30.359
     H      0   13.905  -22.205  -34.589
     H      0   12.833  -25.368  -35.227
     H      0   14.412  -26.885  -33.167
     H      0   11.632  -26.364  -32.324
     H      0   13.584  -24.359  -31.295
     H      0   11.846  -23.742  -33.727
     H      0   13.984  -22.250  -32.105
     H      0   12.309  -21.706  -32.340
     H      0   11.219  -24.996  -30.573
