# Supplementary material for: A Case Study of the Glycoside Hydrolase Enzyme Mechanism Using an Automated QM-Cluster Model Building Toolkit
Source: Front Chem. 2022 Mar 24;10:854318. doi: 10.3389/fchem.2022.854318 (PMC8987026; doi:10.3389/fchem.2022.854318)
Supplement: Supplementary file 1 [file DataSheet2.zip › Res23-QA-P2.xyz]

     C     -1   12.135  -17.374  -35.516
     C      0   10.675  -17.042  -35.278
     O      0   10.238  -16.769  -34.154
     C     -1   12.445  -18.702  -34.849
     H      0   12.747  -16.579  -35.076
     H      0   12.363  -17.409  -36.587
     H      0   11.844  -19.514  -35.276
     H      0   13.501  -18.968  -34.962
     H      0   12.220  -18.655  -33.779
     N      0    9.873  -17.133  -36.382
     C     -1    8.431  -17.229  -36.231
     C      0    7.967  -18.589  -36.708
     O      0    8.416  -19.091  -37.748
     H      0    7.929  -16.454  -36.825
     H      0   10.247  -17.556  -37.223
     H      0    8.203  -17.047  -35.179
     N      0    7.047  -19.182  -35.915
     C     -1    6.662  -20.567  -36.146
     C     -1    7.799  -21.567  -35.875
     C      0    8.298  -21.631  -34.453
     C      0    9.061  -20.596  -33.881
     C      0    8.081  -22.789  -33.692
     C      0    9.609  -20.727  -32.603
     C      0    8.635  -22.940  -32.424
     C      0    9.422  -21.913  -31.880
     O      0   10.061  -22.065  -30.671
     H      0    5.799  -20.782  -35.509
     H      0    6.885  -18.790  -34.999
     H      0    6.345  -20.660  -37.189
     H      0    7.456  -22.560  -36.179
     H      0    8.629  -21.310  -36.540
     H      0    9.270  -19.696  -34.448
     H      0    7.506  -23.602  -34.123
     H      0   10.225  -19.942  -32.179
     H      0    8.516  -23.866  -31.877
     H      0   10.329  -23.019  -30.619
     C     -1    8.074  -28.590  -30.358
     C      0    8.490  -29.951  -30.874
     O      0    8.225  -30.988  -30.251
     C     -1    8.987  -27.368  -30.653
     C      0   10.323  -27.520  -29.910
     O      0   10.867  -28.649  -29.836
     O      0   10.831  -26.452  -29.392
     H      0    7.944  -28.697  -29.278
     H      0    7.075  -28.385  -30.772
     H      0    9.193  -27.260  -31.721
     H      0    8.494  -26.452  -30.316
     N      0    9.082  -29.973  -32.100
     C     -1    9.496  -31.227  -32.698
     C      0   10.865  -31.740  -32.217
     O      0   11.344  -32.775  -32.723
     C     -1    9.543  -31.103  -34.215
     O      0   10.573  -30.210  -34.666
     H      0    9.343  -29.104  -32.562
     H      0    8.763  -31.991  -32.416
     H      0    9.787  -32.081  -34.633
     H      0    8.556  -30.794  -34.580
     H      0   10.320  -29.288  -34.456
     N      0   11.463  -31.012  -31.259
     C     -1   12.704  -31.455  -30.650
     C     -1   13.624  -30.310  -30.231
     C      0   13.938  -29.300  -31.345
     C      0   14.713  -29.937  -32.483
     N      0   14.241  -29.706  -33.716
     O      0   15.723  -30.653  -32.255
     H      0   12.491  -32.082  -29.772
     H      0   11.008  -30.185  -30.864
     H      0   13.211  -32.096  -31.378
     H      0   13.148  -29.764  -29.408
     H      0   14.557  -30.743  -29.852
     H      0   13.016  -28.853  -31.716
     H      0   14.544  -28.480  -30.940
     H      0   13.508  -29.006  -33.847
     H      0   14.681  -30.133  -34.527
     C     -1    5.945  -27.794  -35.509
     C     -1    7.338  -27.870  -34.895
     C      0    7.997  -26.515  -34.674
     C      0    9.462  -26.600  -34.259
     O      0    9.929  -27.693  -33.765
     O      0   10.170  -25.569  -34.378
     H      0    5.517  -28.793  -35.649
     H      0    5.970  -27.299  -36.488
     H      0    5.259  -27.225  -34.870
     H      0    7.299  -28.412  -33.942
     H      0    7.992  -28.471  -35.542
     H      0    7.942  -25.894  -35.577
     H      0    7.466  -25.955  -33.890
     C     -1    8.763  -23.354  -38.869
     C     -1   10.193  -23.879  -38.735
     C      0   10.486  -24.572  -37.423
     O      0    9.851  -24.037  -36.387
     O      0   11.255  -25.536  -37.336
     H      0    8.592  -22.988  -39.887
     H      0    8.030  -24.143  -38.668
     H      0    8.575  -22.535  -38.177
     H      0   10.434  -24.585  -39.534
     H      0   10.898  -23.045  -38.832
     H      0    9.995  -24.577  -35.525
     C     -1   14.096  -19.352  -39.076
     C     -1   14.490  -20.809  -38.889
     C      0   13.355  -21.837  -39.166
     C      0   13.503  -23.029  -38.236
     N      0   13.032  -22.845  -36.991
     O      0   14.080  -24.095  -38.565
     H      0   14.946  -18.691  -38.876
     H      0   13.749  -19.153  -40.097
     H      0   13.285  -19.074  -38.390
     H      0   15.349  -21.055  -39.525
     H      0   14.835  -20.940  -37.854
     H      0   12.384  -21.359  -38.988
     H      0   13.375  -22.179  -40.203
     H      0   12.586  -21.977  -36.731
     H      0   16.657  -25.179  -36.155
     C     -1   10.504  -26.212  -42.348
     C     -1   11.758  -26.424  -41.470
     C      0   11.910  -27.867  -40.981
     O      0   12.859  -26.047  -42.318
     H      0    9.586  -26.468  -41.806
     H      0   10.448  -25.168  -42.670
     H      0   10.577  -26.847  -43.238
     H      0   11.714  -25.759  -40.592
     H      0   13.660  -25.907  -41.764
     H      0   12.817  -27.976  -40.377
     H      0   11.050  -28.173  -40.373
     H      0   11.987  -28.540  -41.842
     C     -1    8.055  -31.122  -38.775
     C     -1    8.757  -30.695  -37.492
     C      0    9.996  -29.857  -37.594
     C      0   10.194  -28.494  -37.649
     N      0   11.264  -30.410  -37.457
     C      0   12.191  -29.443  -37.391
     N      0   11.555  -28.276  -37.519
     H      0    7.169  -31.717  -38.532
     H      0    7.733  -30.257  -39.365
     H      0    8.711  -31.733  -39.406
     H      0    8.042  -30.146  -36.868
     H      0    9.023  -31.592  -36.923
     H      0   11.436  -31.405  -37.261
     H      0    9.497  -27.682  -37.739
     H      0   13.243  -29.587  -37.228
     H      0   12.007  -27.358  -37.512
     C     -1   18.491  -31.595  -29.672
     C     -1   18.286  -30.060  -29.705
     C      0   19.523  -29.287  -29.269
     O      0   17.984  -29.660  -31.084
     H      0   18.662  -31.945  -28.648
     H      0   17.605  -32.106  -30.066
     H      0   19.367  -31.864  -30.274
     H      0   17.428  -29.788  -29.075
     H      0   17.063  -29.923  -31.319
     H      0   19.377  -28.215  -29.427
     H      0   19.740  -29.476  -28.213
     H      0   20.391  -29.599  -29.862
     C     -1   18.228  -37.294  -31.952
     C     -1   18.827  -36.190  -32.835
     C      0   17.861  -35.145  -33.395
     C      0   18.610  -34.232  -34.386
     N      0   17.856  -33.052  -34.830
     C      0   17.916  -31.850  -34.208
     N      0   18.511  -31.765  -32.997
     N      0   17.445  -30.763  -34.798
     H      0   17.738  -36.874  -31.065
     H      0   17.479  -37.878  -32.501
     H      0   19.010  -37.980  -31.612
     H      0   19.614  -35.671  -32.267
     H      0   19.343  -36.669  -33.682
     H      0   17.036  -35.639  -33.911
     H      0   17.416  -34.552  -32.583
     H      0   19.552  -33.888  -33.943
     H      0   18.873  -34.804  -35.281
     H      0   17.435  -33.069  -35.747
     H      0   18.509  -32.595  -32.423
     H      0   18.410  -30.898  -32.457
     H      0   17.174  -30.746  -35.773
     H      0   17.330  -29.874  -34.283
     C     -1   10.963  -35.483  -36.659
     C      0   11.760  -34.204  -36.553
     O      0   11.419  -33.170  -37.177
     H      0   10.586  -35.789  -35.677
     H      0   10.119  -35.314  -37.327
     H      0   11.572  -36.304  -37.052
     N      0   12.876  -34.242  -35.786
     C     -1   13.572  -33.002  -35.375
     C      0   14.322  -32.302  -36.495
     O      0   14.758  -31.144  -36.325
     C      0   14.414  -33.431  -34.150
     C      0   14.575  -34.951  -34.330
     C      0   13.225  -35.383  -34.903
     H      0   12.817  -32.275  -35.048
     H      0   15.353  -32.884  -34.073
     H      0   13.820  -33.221  -33.258
     H      0   15.366  -35.173  -35.055
     H      0   14.808  -35.465  -33.396
     H      0   13.275  -36.313  -35.472
     H      0   12.472  -35.483  -34.113
     N      0   14.443  -32.955  -37.669
     C     -1   15.051  -32.322  -38.825
     C      0   14.125  -31.608  -39.791
     O      0   14.583  -30.747  -40.564
     H      0   15.581  -33.088  -39.403
     H      0   14.102  -33.905  -37.717
     H      0   15.800  -31.602  -38.492
     N      0   12.853  -32.035  -39.844
     C     -1   11.964  -31.536  -40.879
     H      0   12.566  -31.203  -41.724
     H      0   12.497  -32.664  -39.133
     H      0   11.289  -32.335  -41.196
     H      0   11.367  -30.688  -40.526
     C     -1   17.955  -17.354  -29.822
     C     -1   17.280  -18.708  -29.587
     C      0   16.867  -19.326  -30.891
     C      0   15.602  -19.357  -31.437
     C      0   17.759  -19.869  -31.896
     C      0   16.953  -20.209  -33.027
     C      0   19.144  -20.110  -31.947
     N      0   15.650  -19.849  -32.738
     C      0   17.500  -20.789  -34.182
     C      0   19.690  -20.689  -33.093
     C      0   18.878  -21.024  -34.200
     H      0   17.264  -16.662  -30.317
     H      0   18.834  -17.462  -30.467
     H      0   18.281  -16.896  -28.880
     H      0   17.970  -19.375  -29.051
     H      0   16.403  -18.581  -28.940
     H      0   14.665  -19.042  -31.002
     H      0   14.869  -20.310  -33.203
     H      0   19.779  -19.858  -31.104
     H      0   16.876  -21.024  -35.038
     H      0   20.757  -20.883  -33.141
     H      0   19.332  -21.462  -35.083
     C     -1   22.918  -25.839  -39.701
     C     -1   22.020  -26.716  -38.833
     C      0   21.199  -25.931  -37.843
     C      0   21.530  -25.639  -36.535
     C      0   19.933  -25.277  -38.098
     C      0   19.555  -24.593  -36.897
     C      0   19.058  -25.244  -39.201
     N      0   20.547  -24.835  -35.967
     C      0   18.354  -23.874  -36.793
     C      0   17.854  -24.547  -39.099
     C      0   17.512  -23.860  -37.909
     H      0   22.327  -25.107  -40.264
     H      0   23.632  -25.283  -39.083
     H      0   23.486  -26.441  -40.420
     H      0   21.349  -27.301  -39.477
     H      0   22.637  -27.447  -38.294
     H      0   22.393  -25.942  -35.963
     H      0   20.548  -24.503  -35.014
     H      0   19.311  -25.767  -40.118
     H      0   18.076  -23.380  -35.869
     H      0   17.152  -24.556  -39.926
     H      0   16.567  -23.329  -37.863
     O      0   13.381  -26.831  -28.801
     H      0   12.394  -26.703  -28.928
     H      0   13.497  -27.786  -28.717
     O      0   15.018  -25.646  -40.728
     H      0   15.141  -26.550  -40.374
     H      0   14.683  -25.076  -40.010
     O      0   19.156  -27.102  -31.739
     H      0   18.857  -28.024  -31.661
     H      0   18.314  -26.615  -31.817
     O      0   16.617  -26.176  -32.430
     H      0   16.710  -25.320  -32.909
     H      0   15.795  -26.127  -31.886
     O      0   16.747  -23.826  -33.812
     H      0   15.838  -23.752  -34.150
     H      0   16.998  -22.945  -33.492
     O      0   17.376  -30.112  -38.829
     H      0   18.321  -30.302  -38.913
     C      0   17.226  -28.814  -38.306
     C      0   15.751  -28.410  -38.426
     O      0   15.395  -28.259  -39.800
     C      0   15.513  -27.074  -37.719
     O      0   14.104  -26.792  -37.651
     C      0   16.123  -27.088  -36.317
     O      0   16.036  -25.787  -35.715
     C      0   17.584  -27.540  -36.325
     O      0   17.638  -28.857  -36.928
     C      0   18.192  -27.594  -34.926
     O      0   17.310  -28.223  -33.986
     H      0   15.198  -29.143  -40.177
     H      0   13.968  -25.838  -37.827
     H      0   16.936  -27.529  -33.384
     H      0   17.850  -28.085  -38.845
     H      0   15.160  -29.196  -37.942
     H      0   16.014  -26.293  -38.304
     H      0   15.551  -27.753  -35.667
     H      0   18.186  -26.854  -36.938
     H      0   18.431  -26.582  -34.594
     H      0   19.126  -28.163  -34.974
     C      0   12.881  -24.925  -34.280
     C      0   13.251  -26.064  -33.300
     O      0   12.651  -27.301  -33.732
     C      0   12.995  -25.792  -31.796
     O      0   14.267  -25.936  -31.116
     C      0   12.375  -24.422  -31.394
     O      0   10.969  -24.526  -31.122
     C      0   12.565  -23.342  -32.450
     O      0   12.193  -23.813  -33.770
     C      0   13.983  -22.767  -32.437
     O      0   14.205  -21.952  -33.606
     H      0   11.665  -27.274  -33.668
     H      0   14.067  -26.239  -30.185
     H      0   13.991  -22.516  -34.367
     H      0   12.254  -25.340  -35.065
     H      0   14.323  -26.239  -33.399
     H      0   12.317  -26.573  -31.445
     H      0   12.907  -24.110  -30.483
     H      0   11.856  -22.536  -32.270
     H      0   14.736  -23.559  -32.371
     H      0   14.112  -22.114  -31.571
     H      0   10.835  -25.220  -30.418
     O      0   14.086  -24.365  -34.902
     H      0   13.300  -23.500  -36.250
     H      0   14.660  -25.064  -35.312
