# Supplementary material for: A Case Study of the Glycoside Hydrolase Enzyme Mechanism Using an Automated QM-Cluster Model Building Toolkit
Source: Front Chem. 2022 Mar 24;10:854318. doi: 10.3389/fchem.2022.854318 (PMC8987026; doi:10.3389/fchem.2022.854318)
Supplement: Supplementary file 1 [file DataSheet2.zip › Res23-QA-P1.xyz]

     C     -1   12.135  -17.374  -35.516
     C      0   10.677  -17.037  -35.280
     O      0   10.241  -16.746  -34.160
     C     -1   12.445  -18.702  -34.849
     H      0   12.747  -16.579  -35.076
     H      0   12.364  -17.411  -36.587
     H      0   11.864  -19.520  -35.289
     H      0   13.505  -18.960  -34.946
     H      0   12.207  -18.659  -33.782
     N      0    9.874  -17.146  -36.381
     C     -1    8.431  -17.229  -36.231
     C      0    7.957  -18.585  -36.711
     O      0    8.389  -19.081  -37.761
     H      0    7.935  -16.450  -36.824
     H      0   10.248  -17.572  -37.220
     H      0    8.205  -17.048  -35.179
     N      0    7.048  -19.184  -35.909
     C     -1    6.662  -20.567  -36.146
     C     -1    7.799  -21.567  -35.875
     C      0    8.333  -21.594  -34.468
     C      0    9.209  -20.601  -33.996
     C      0    8.034  -22.671  -33.621
     C      0    9.803  -20.703  -32.737
     C      0    8.624  -22.789  -32.365
     C      0    9.539  -21.818  -31.931
     O      0   10.233  -21.967  -30.751
     H      0    5.797  -20.784  -35.512
     H      0    6.904  -18.803  -34.985
     H      0    6.349  -20.657  -37.191
     H      0    7.442  -22.565  -36.148
     H      0    8.616  -21.331  -36.562
     H      0    9.472  -19.766  -34.635
     H      0    7.355  -23.445  -33.969
     H      0   10.511  -19.958  -32.392
     H      0    8.428  -23.654  -31.744
     H      0   10.409  -22.934  -30.668
     C     -1    8.074  -28.590  -30.358
     C      0    8.491  -29.950  -30.871
     O      0    8.223  -30.987  -30.254
     C     -1    8.987  -27.368  -30.653
     C      0   10.332  -27.488  -29.931
     O      0   10.880  -28.610  -29.818
     O      0   10.843  -26.386  -29.492
     H      0    7.947  -28.693  -29.277
     H      0    7.075  -28.385  -30.771
     H      0    9.174  -27.252  -31.726
     H      0    8.487  -26.455  -30.321
     N      0    9.088  -29.973  -32.097
     C     -1    9.496  -31.227  -32.698
     C      0   10.860  -31.746  -32.214
     O      0   11.324  -32.795  -32.703
     C     -1    9.543  -31.103  -34.215
     O      0   10.622  -30.277  -34.679
     H      0    9.374  -29.111  -32.546
     H      0    8.756  -31.985  -32.420
     H      0    9.725  -32.096  -34.630
     H      0    8.575  -30.739  -34.578
     H      0   10.345  -29.348  -34.610
     N      0   11.474  -31.002  -31.278
     C     -1   12.703  -31.455  -30.650
     C     -1   13.625  -30.310  -30.231
     C      0   14.034  -29.370  -31.372
     C      0   14.798  -30.084  -32.471
     N      0   14.367  -29.865  -33.722
     O      0   15.772  -30.834  -32.204
     H      0   12.470  -32.068  -29.767
     H      0   11.018  -30.180  -30.879
     H      0   13.215  -32.108  -31.362
     H      0   13.118  -29.713  -29.465
     H      0   14.522  -30.749  -29.778
     H      0   13.154  -28.876  -31.784
     H      0   14.683  -28.582  -30.978
     H      0   13.633  -29.178  -33.889
     H      0   14.801  -30.331  -34.516
     C     -1    5.945  -27.794  -35.509
     C     -1    7.338  -27.870  -34.895
     C      0    8.056  -26.515  -34.774
     C      0    9.500  -26.627  -34.298
     O      0    9.966  -27.740  -33.925
     O      0   10.184  -25.534  -34.274
     H      0    5.494  -28.790  -35.571
     H      0    5.978  -27.376  -36.523
     H      0    5.278  -27.161  -34.911
     H      0    7.285  -28.334  -33.902
     H      0    7.970  -28.535  -35.497
     H      0    8.070  -25.990  -35.738
     H      0    7.526  -25.850  -34.079
     C     -1    8.763  -23.354  -38.869
     C     -1   10.193  -23.879  -38.735
     C      0   10.381  -24.553  -37.403
     O      0    9.997  -23.774  -36.374
     O      0   10.777  -25.706  -37.245
     H      0    8.584  -23.002  -39.891
     H      0    8.029  -24.140  -38.656
     H      0    8.581  -22.523  -38.190
     H      0   10.429  -24.609  -39.511
     H      0   10.923  -23.068  -38.815
     H      0   10.025  -24.281  -35.526
     C     -1   14.096  -19.352  -39.076
     C     -1   14.490  -20.809  -38.889
     C      0   13.551  -21.516  -37.867
     C      0   13.940  -22.931  -37.395
     N      0   14.858  -23.089  -36.446
     O      0   13.311  -23.929  -37.909
     H      0   14.741  -18.852  -39.807
     H      0   13.060  -19.264  -39.428
     H      0   14.172  -18.801  -38.130
     H      0   14.455  -21.348  -39.844
     H      0   15.528  -20.872  -38.532
     H      0   13.480  -20.878  -36.975
     H      0   12.546  -21.576  -38.299
     H      0   15.335  -22.201  -36.278
     H      0   15.449  -24.594  -35.717
     C     -1   10.504  -26.212  -42.348
     C     -1   11.758  -26.424  -41.470
     C      0   11.952  -27.908  -41.137
     O      0   12.880  -25.896  -42.195
     H      0    9.606  -26.594  -41.850
     H      0   10.366  -25.147  -42.564
     H      0   10.630  -26.743  -43.298
     H      0   11.638  -25.871  -40.525
     H      0   13.542  -25.616  -41.523
     H      0   12.817  -28.056  -40.488
     H      0   11.068  -28.307  -40.623
     H      0   12.106  -28.478  -42.060
     C     -1    8.055  -31.122  -38.775
     C     -1    8.757  -30.695  -37.492
     C      0   10.029  -29.900  -37.610
     C      0   10.290  -28.546  -37.632
     N      0   11.273  -30.515  -37.542
     C      0   12.245  -29.595  -37.489
     N      0   11.668  -28.391  -37.551
     H      0    7.148  -31.685  -38.534
     H      0    7.768  -30.257  -39.383
     H      0    8.699  -31.764  -39.388
     H      0    8.055  -30.109  -36.889
     H      0    8.990  -31.588  -36.903
     H      0   11.418  -31.523  -37.385
     H      0    9.638  -27.695  -37.674
     H      0   13.294  -29.797  -37.388
     H      0   12.203  -27.508  -37.489
     C     -1   18.491  -31.595  -29.672
     C     -1   18.286  -30.060  -29.705
     C      0   19.524  -29.279  -29.286
     O      0   17.958  -29.620  -31.061
     H      0   18.643  -31.941  -28.644
     H      0   17.612  -32.105  -30.081
     H      0   19.378  -31.870  -30.256
     H      0   17.442  -29.799  -29.050
     H      0   17.085  -29.998  -31.315
     H      0   19.344  -28.205  -29.391
     H      0   19.790  -29.498  -28.246
     H      0   20.374  -29.549  -29.925
     C     -1   18.228  -37.294  -31.952
     C     -1   18.827  -36.190  -32.835
     C      0   17.924  -34.983  -33.142
     C      0   18.577  -34.106  -34.231
     N      0   17.794  -32.930  -34.659
     C      0   17.987  -31.673  -34.182
     N      0   18.717  -31.503  -33.057
     N      0   17.526  -30.623  -34.849
     H      0   17.944  -36.908  -30.965
     H      0   17.330  -37.725  -32.412
     H      0   18.952  -38.101  -31.802
     H      0   19.757  -35.826  -32.373
     H      0   19.128  -36.642  -33.793
     H      0   16.951  -35.329  -33.499
     H      0   17.736  -34.396  -32.232
     H      0   19.567  -33.766  -33.903
     H      0   18.738  -34.715  -35.126
     H      0   17.335  -32.989  -35.556
     H      0   18.779  -32.305  -32.446
     H      0   18.599  -30.630  -32.528
     H      0   16.999  -30.735  -35.707
     H      0   17.533  -29.676  -34.429
     C     -1   10.963  -35.483  -36.659
     C      0   11.774  -34.218  -36.572
     O      0   11.456  -33.208  -37.243
     H      0   10.566  -35.761  -35.677
     H      0   10.133  -35.318  -37.345
     H      0   11.563  -36.325  -37.021
     N      0   12.871  -34.242  -35.779
     C     -1   13.572  -33.002  -35.375
     C      0   14.405  -32.360  -36.470
     O      0   14.956  -31.259  -36.257
     C      0   14.347  -33.414  -34.100
     C      0   14.527  -34.934  -34.257
     C      0   13.205  -35.380  -34.884
     H      0   12.820  -32.246  -35.111
     H      0   15.278  -32.864  -33.973
     H      0   13.701  -33.203  -33.246
     H      0   15.356  -35.163  -34.938
     H      0   14.716  -35.436  -33.306
     H      0   13.286  -36.308  -35.453
     H      0   12.425  -35.491  -34.122
     N      0   14.462  -32.976  -37.666
     C     -1   15.051  -32.322  -38.825
     C      0   14.088  -31.546  -39.711
     O      0   14.459  -30.518  -40.299
     H      0   15.549  -33.076  -39.444
     H      0   14.044  -33.893  -37.744
     H      0   15.803  -31.611  -38.478
     N      0   12.877  -32.103  -39.903
     C     -1   11.964  -31.536  -40.879
     H      0   12.538  -31.154  -41.723
     H      0   12.549  -32.832  -39.282
     H      0   11.277  -32.313  -41.222
     H      0   11.383  -30.706  -40.463
     C     -1   17.955  -17.354  -29.822
     C     -1   17.280  -18.708  -29.587
     C      0   16.929  -19.442  -30.853
     C      0   15.676  -19.557  -31.428
     C      0   17.841  -20.151  -31.727
     C      0   17.063  -20.673  -32.811
     C      0   19.223  -20.414  -31.696
     N      0   15.756  -20.279  -32.612
     C      0   17.633  -21.433  -33.841
     C      0   19.795  -21.166  -32.723
     C      0   19.008  -21.665  -33.791
     H      0   17.294  -16.684  -30.384
     H      0   18.878  -17.470  -30.401
     H      0   18.209  -16.868  -28.873
     H      0   17.943  -19.337  -28.974
     H      0   16.368  -18.559  -28.993
     H      0   14.730  -19.172  -31.078
     H      0   14.981  -20.648  -33.162
     H      0   19.839  -20.037  -30.885
     H      0   17.022  -21.824  -34.647
     H      0   20.861  -21.366  -32.716
     H      0   19.488  -22.216  -34.593
     C     -1   22.918  -25.839  -39.701
     C     -1   22.020  -26.716  -38.833
     C      0   21.180  -25.941  -37.858
     C      0   21.424  -25.702  -36.519
     C      0   19.950  -25.255  -38.174
     C      0   19.512  -24.599  -36.979
     C      0   19.149  -25.200  -39.331
     N      0   20.435  -24.882  -35.987
     C      0   18.307  -23.879  -36.942
     C      0   17.943  -24.503  -39.285
     C      0   17.537  -23.842  -38.103
     H      0   22.325  -25.116  -40.273
     H      0   23.622  -25.272  -39.081
     H      0   23.497  -26.441  -40.412
     H      0   21.363  -27.313  -39.482
     H      0   22.641  -27.438  -38.286
     H      0   22.235  -26.054  -35.900
     H      0   20.291  -24.742  -34.977
     H      0   19.459  -25.709  -40.239
     H      0   17.953  -23.422  -36.026
     H      0   17.283  -24.485  -40.146
     H      0   16.584  -23.331  -38.082
     O      0   13.387  -26.791  -28.966
     H      0   12.396  -26.646  -29.032
     H      0   13.493  -27.729  -28.763
     O      0   14.500  -25.296  -40.094
     H      0   14.575  -26.214  -39.769
     H      0   14.040  -24.778  -39.402
     O      0   18.796  -26.499  -31.525
     H      0   18.786  -27.456  -31.687
     H      0   17.883  -26.214  -31.751
     O      0   16.334  -26.082  -32.609
     H      0   16.175  -25.600  -33.453
     H      0   15.474  -26.136  -32.128
     O      0   19.995  -24.679  -33.197
     H      0   19.556  -23.865  -32.912
     H      0   19.671  -25.403  -32.607
     O      0   16.971  -29.550  -38.545
     H      0   17.894  -29.648  -38.819
     C      0   16.810  -28.272  -37.970
     C      0   15.316  -27.991  -37.840
     O      0   14.680  -27.959  -39.119
     C      0   15.090  -26.642  -37.145
     O      0   13.682  -26.401  -36.990
     C      0   15.824  -26.635  -35.794
     O      0   15.701  -25.369  -35.118
     C      0   17.310  -27.003  -36.015
     O      0   17.387  -28.300  -36.664
     C      0   18.160  -27.126  -34.763
     O      0   17.622  -28.079  -33.818
     H      0   14.810  -28.820  -39.570
     H      0   13.502  -25.460  -37.281
     H      0   16.975  -27.582  -33.265
     H      0   17.297  -27.493  -38.577
     H      0   14.908  -28.793  -37.212
     H      0   15.520  -25.852  -37.775
     H      0   15.370  -27.394  -35.145
     H      0   17.763  -26.249  -36.664
     H      0   18.291  -26.153  -34.288
     H      0   19.147  -27.491  -35.058
     C      0   12.102  -25.298  -34.426
     C      0   12.858  -26.253  -33.547
     O      0   12.600  -27.606  -33.896
     C      0   12.720  -25.971  -32.043
     O      0   13.990  -26.211  -31.432
     C      0   12.242  -24.534  -31.694
     O      0   10.858  -24.521  -31.326
     C      0   12.484  -23.517  -32.806
     O      0   12.140  -24.016  -34.180
     C      0   13.927  -23.032  -32.895
     O      0   14.055  -22.054  -33.932
     H      0   11.627  -27.754  -33.811
     H      0   13.853  -26.430  -30.460
     H      0   14.125  -22.518  -34.798
     H      0   12.046  -25.557  -35.476
     H      0   13.899  -26.059  -33.844
     H      0   11.981  -26.671  -31.651
     H      0   12.857  -24.213  -30.841
     H      0   11.818  -22.664  -32.693
     H      0   14.622  -23.865  -33.045
     H      0   14.192  -22.543  -31.953
     H      0   10.746  -25.178  -30.580
