# Supplementary material for: A Case Study of the Glycoside Hydrolase Enzyme Mechanism Using an Automated QM-Cluster Model Building Toolkit
Source: Front Chem. 2022 Mar 24;10:854318. doi: 10.3389/fchem.2022.854318 (PMC8987026; doi:10.3389/fchem.2022.854318)
Supplement: Supplementary file 1 [file DataSheet2.zip › Res21-QC-TS1.xyz]

     C     -1   12.135  -17.374  -35.516
     C      0   10.675  -17.044  -35.276
     O      0   10.237  -16.777  -34.150
     C     -1   12.445  -18.702  -34.849
     H      0   12.747  -16.578  -35.079
     H      0   12.359  -17.412  -36.588
     H      0   11.831  -19.513  -35.256
     H      0   13.495  -18.980  -34.988
     H      0   12.250  -18.648  -33.774
     N      0    9.873  -17.136  -36.380
     C     -1    8.431  -17.229  -36.231
     C      0    7.964  -18.585  -36.724
     O      0    8.431  -19.093  -37.751
     H      0    7.931  -16.446  -36.815
     H      0   10.248  -17.556  -37.221
     H      0    8.203  -17.059  -35.177
     N      0    7.027  -19.173  -35.945
     C     -1    6.662  -20.567  -36.146
     C     -1    7.799  -21.567  -35.875
     C      0    8.443  -21.519  -34.505
     C      0    9.156  -20.389  -34.059
     C      0    8.450  -22.654  -33.681
     C      0    9.842  -20.391  -32.846
     C      0    9.154  -22.683  -32.475
     C      0    9.867  -21.547  -32.054
     O      0   10.623  -21.526  -30.908
     H      0    5.807  -20.774  -35.496
     H      0    6.846  -18.767  -35.039
     H      0    6.330  -20.688  -37.182
     H      0    7.415  -22.574  -36.062
     H      0    8.577  -21.387  -36.623
     H      0    9.221  -19.506  -34.677
     H      0    7.926  -23.547  -34.007
     H      0   10.396  -19.517  -32.525
     H      0    9.188  -23.591  -31.885
     H      0   10.903  -22.445  -30.701
     C     -1    8.074  -28.590  -30.358
     C      0    8.488  -29.949  -30.875
     O      0    8.215  -30.987  -30.260
     C     -1    8.987  -27.368  -30.653
     C      0   10.322  -27.469  -29.926
     O      0   10.775  -28.612  -29.649
     O      0   10.940  -26.369  -29.651
     H      0    7.950  -28.696  -29.277
     H      0    7.075  -28.381  -30.769
     H      0    9.182  -27.262  -31.726
     H      0    8.484  -26.449  -30.337
     N      0    9.095  -29.971  -32.095
     C     -1    9.496  -31.227  -32.698
     C      0   10.860  -31.746  -32.215
     O      0   11.325  -32.795  -32.702
     C     -1    9.543  -31.103  -34.215
     O      0   10.604  -30.262  -34.683
     H      0    9.347  -29.108  -32.568
     H      0    8.756  -31.984  -32.418
     H      0    9.739  -32.095  -34.628
     H      0    8.567  -30.757  -34.576
     H      0   10.334  -29.332  -34.568
     N      0   11.474  -31.002  -31.278
     C     -1   12.703  -31.455  -30.650
     C     -1   13.625  -30.310  -30.231
     C      0   14.055  -29.439  -31.410
     C      0   14.679  -30.241  -32.526
     N      0   14.204  -29.993  -33.755
     O      0   15.572  -31.090  -32.290
     H      0   12.463  -32.072  -29.770
     H      0   11.007  -30.193  -30.872
     H      0   13.216  -32.106  -31.362
     H      0   13.150  -29.672  -29.484
     H      0   14.510  -30.759  -29.765
     H      0   13.212  -28.863  -31.781
     H      0   14.799  -28.715  -31.064
     H      0   13.522  -29.247  -33.884
     H      0   14.601  -30.442  -34.576
     C     -1    5.945  -27.794  -35.509
     C     -1    7.338  -27.870  -34.895
     C      0    8.117  -26.549  -34.931
     C      0    9.531  -26.634  -34.360
     O      0    9.950  -27.750  -33.889
     O      0   10.250  -25.590  -34.347
     H      0    5.441  -28.765  -35.459
     H      0    5.990  -27.493  -36.563
     H      0    5.317  -27.064  -34.983
     H      0    7.268  -28.214  -33.855
     H      0    7.933  -28.631  -35.414
     H      0    8.203  -26.174  -35.960
     H      0    7.580  -25.770  -34.373
     C     -1    8.763  -23.354  -38.869
     C     -1   10.193  -23.879  -38.735
     C      0   10.403  -24.599  -37.429
     O      0   10.062  -23.866  -36.358
     O      0   10.800  -25.759  -37.335
     H      0    8.603  -22.945  -39.872
     H      0    8.029  -24.154  -38.717
     H      0    8.561  -22.566  -38.147
     H      0   10.438  -24.577  -39.537
     H      0   10.913  -23.058  -38.788
     H      0   10.120  -24.431  -35.533
     C     -1   14.096  -19.352  -39.076
     C     -1   14.490  -20.809  -38.889
     C      0   13.466  -21.559  -38.003
     C      0   13.895  -22.952  -37.530
     N      0   14.851  -23.080  -36.617
     O      0   13.269  -23.961  -38.021
     H      0   14.807  -18.821  -39.719
     H      0   13.103  -19.266  -39.534
     H      0   14.062  -18.830  -38.111
     H      0   14.570  -21.318  -39.858
     H      0   15.485  -20.867  -38.426
     H      0   13.263  -20.947  -37.112
     H      0   12.524  -21.657  -38.550
     H      0   15.330  -22.188  -36.482
     H      0   15.102  -24.534  -35.771
     C     -1   10.504  -26.212  -42.348
     C     -1   11.758  -26.424  -41.470
     C      0   11.949  -27.893  -41.078
     O      0   12.875  -25.945  -42.238
     H      0    9.597  -26.554  -41.835
     H      0   10.395  -25.152  -42.596
     H      0   10.613  -26.777  -43.281
     H      0   11.662  -25.830  -40.548
     H      0   13.561  -25.674  -41.586
     H      0   12.838  -28.016  -40.453
     H      0   11.083  -28.269  -40.520
     H      0   12.076  -28.502  -41.980
     C     -1    8.055  -31.122  -38.775
     C     -1    8.757  -30.695  -37.492
     C      0   10.028  -29.912  -37.620
     C      0   10.283  -28.560  -37.679
     N      0   11.271  -30.524  -37.533
     C      0   12.239  -29.599  -37.502
     N      0   11.657  -28.401  -37.599
     H      0    7.142  -31.676  -38.536
     H      0    7.778  -30.257  -39.387
     H      0    8.696  -31.771  -39.383
     H      0    8.059  -30.101  -36.892
     H      0    8.982  -31.587  -36.898
     H      0   11.416  -31.527  -37.355
     H      0    9.628  -27.713  -37.739
     H      0   13.288  -29.796  -37.387
     H      0   12.194  -27.515  -37.575
     C     -1   18.228  -37.294  -31.952
     C     -1   18.827  -36.190  -32.835
     C      0   17.942  -34.986  -33.216
     C      0   18.784  -33.985  -34.045
     N      0   18.062  -32.833  -34.627
     C      0   17.862  -31.651  -33.999
     N      0   18.178  -31.516  -32.681
     N      0   17.401  -30.591  -34.656
     H      0   17.911  -36.900  -30.979
     H      0   17.353  -37.757  -32.426
     H      0   18.970  -38.078  -31.774
     H      0   19.729  -35.804  -32.334
     H      0   19.185  -36.649  -33.769
     H      0   17.092  -35.319  -33.816
     H      0   17.532  -34.503  -32.319
     H      0   19.626  -33.614  -33.446
     H      0   19.225  -34.518  -34.892
     H      0   17.946  -32.831  -35.631
     H      0   18.361  -32.385  -32.197
     H      0   17.456  -30.978  -32.192
     H      0   17.093  -30.641  -35.620
     H      0   17.194  -29.708  -34.165
     C     -1   10.963  -35.483  -36.659
     C      0   11.769  -34.217  -36.568
     O      0   11.443  -33.205  -37.232
     H      0   10.583  -35.778  -35.675
     H      0   10.121  -35.312  -37.329
     H      0   11.560  -36.317  -37.044
     N      0   12.868  -34.241  -35.781
     C     -1   13.572  -33.002  -35.375
     C      0   14.351  -32.336  -36.494
     O      0   14.828  -31.195  -36.324
     C      0   14.414  -33.444  -34.153
     C      0   14.576  -34.962  -34.340
     C      0   13.222  -35.388  -34.906
     H      0   12.828  -32.261  -35.056
     H      0   15.351  -32.898  -34.068
     H      0   13.825  -33.235  -33.258
     H      0   15.367  -35.184  -35.066
     H      0   14.811  -35.478  -33.407
     H      0   13.264  -36.315  -35.481
     H      0   12.474  -35.491  -34.110
     N      0   14.462  -32.985  -37.672
     C     -1   15.051  -32.322  -38.825
     C      0   14.092  -31.518  -39.690
     O      0   14.464  -30.464  -40.233
     H      0   15.529  -33.076  -39.459
     H      0   14.092  -33.922  -37.738
     H      0   15.819  -31.631  -38.473
     N      0   12.894  -32.089  -39.911
     C     -1   11.964  -31.536  -40.879
     H      0   12.530  -30.992  -41.635
     H      0   12.584  -32.841  -39.308
     H      0   11.405  -32.348  -41.350
     H      0   11.257  -30.839  -40.416
     C     -1   17.955  -17.354  -29.822
     C     -1   17.280  -18.708  -29.587
     C      0   16.887  -19.356  -30.891
     C      0   15.616  -19.483  -31.418
     C      0   17.796  -19.859  -31.900
     C      0   16.998  -20.277  -33.014
     C      0   19.195  -19.996  -31.978
     N      0   15.681  -20.023  -32.698
     C      0   17.566  -20.813  -34.179
     C      0   19.765  -20.522  -33.136
     C      0   18.959  -20.920  -34.232
     H      0   17.272  -16.669  -30.337
     H      0   18.848  -17.463  -30.447
     H      0   18.258  -16.888  -28.877
     H      0   17.963  -19.366  -29.030
     H      0   16.391  -18.578  -28.958
     H      0   14.666  -19.215  -30.981
     H      0   14.904  -20.352  -33.268
     H      0   19.826  -19.692  -31.148
     H      0   16.945  -21.115  -35.015
     H      0   20.843  -20.621  -33.210
     H      0   19.432  -21.296  -35.134
     C     -1   22.918  -25.839  -39.701
     C     -1   22.020  -26.716  -38.833
     C      0   21.015  -25.935  -38.032
     C      0   21.115  -25.527  -36.715
     C      0   19.764  -25.407  -38.527
     C      0   19.165  -24.673  -37.456
     C      0   19.072  -25.523  -39.750
     N      0   20.014  -24.755  -36.368
     C      0   17.915  -24.052  -37.591
     C      0   17.820  -24.924  -39.877
     C      0   17.253  -24.190  -38.809
     H      0   22.322  -25.240  -40.400
     H      0   23.497  -25.144  -39.082
     H      0   23.622  -26.443  -40.286
     H      0   21.493  -27.438  -39.473
     H      0   22.645  -27.313  -38.154
     H      0   21.898  -25.727  -35.999
     H      0   19.756  -24.455  -35.424
     H      0   19.502  -26.085  -40.574
     H      0   17.452  -23.520  -36.769
     H      0   17.250  -25.031  -40.792
     H      0   16.269  -23.758  -38.933
     O      0   12.742  -27.720  -27.856
     H      0   12.382  -26.842  -28.050
     H      0   12.116  -28.281  -28.354
     O      0   14.512  -25.315  -40.206
     H      0   14.721  -26.202  -39.854
     H      0   14.031  -24.825  -39.510
     O      0   15.710  -26.490  -31.498
     H      0   16.259  -26.364  -30.714
     H      0   14.777  -26.595  -31.193
     O      0   18.858  -24.002  -33.881
     H      0   18.636  -23.057  -33.820
     H      0   19.267  -24.238  -33.038
     O      0   17.291  -29.442  -38.068
     H      0   18.253  -29.482  -38.162
     C      0   16.946  -28.145  -37.618
     C      0   15.444  -27.953  -37.827
     O      0   15.121  -27.913  -39.220
     C      0   15.005  -26.633  -37.194
     O      0   13.585  -26.466  -37.321
     C      0   15.426  -26.570  -35.720
     O      0   15.035  -25.318  -35.127
     C      0   16.939  -26.819  -35.591
     O      0   17.261  -28.091  -36.220
     C      0   17.452  -26.917  -34.165
     O      0   16.850  -28.018  -33.453
     H      0   15.080  -28.820  -39.583
     H      0   13.409  -25.504  -37.541
     H      0   16.353  -27.635  -32.697
     H      0   17.507  -27.371  -38.162
     H      0   14.950  -28.791  -37.324
     H      0   15.505  -25.817  -37.731
     H      0   14.907  -27.360  -35.166
     H      0   17.480  -26.014  -36.099
     H      0   17.255  -25.973  -33.653
     H      0   18.537  -27.072  -34.204
     C      0   12.695  -25.359  -34.527
     C      0   13.024  -26.348  -33.452
     O      0   12.601  -27.640  -33.860
     C      0   12.436  -25.927  -32.109
     O      0   13.075  -26.692  -31.087
     C      0   12.619  -24.438  -31.776
     O      0   11.563  -24.029  -30.886
     C      0   12.685  -23.475  -32.973
     O      0   12.513  -24.112  -34.329
     C      0   14.028  -22.764  -33.066
     O      0   14.038  -21.808  -34.130
     H      0   11.606  -27.684  -33.819
     H      0   12.471  -26.710  -30.302
     H      0   14.126  -22.296  -34.978
     H      0   12.557  -25.711  -35.543
     H      0   14.113  -26.372  -33.366
     H      0   11.365  -26.134  -32.139
     H      0   13.580  -24.367  -31.249
     H      0   11.863  -22.764  -32.955
     H      0   14.831  -23.503  -33.183
     H      0   14.194  -22.218  -32.134
     H      0   11.216  -24.815  -30.393
