# Supplementary material for: A Case Study of the Glycoside Hydrolase Enzyme Mechanism Using an Automated QM-Cluster Model Building Toolkit
Source: Front Chem. 2022 Mar 24;10:854318. doi: 10.3389/fchem.2022.854318 (PMC8987026; doi:10.3389/fchem.2022.854318)
Supplement: Supplementary file 1 [file DataSheet2.zip › Res21-QC-R1.xyz]

     C     -1   12.135  -17.374  -35.516
     C      0   10.675  -17.042  -35.277
     O      0   10.236  -16.774  -34.152
     C     -1   12.445  -18.702  -34.849
     H      0   12.746  -16.577  -35.078
     H      0   12.360  -17.410  -36.588
     H      0   11.845  -19.518  -35.264
     H      0   13.498  -18.973  -34.970
     H      0   12.234  -18.658  -33.777
     N      0    9.873  -17.130  -36.382
     C     -1    8.431  -17.229  -36.231
     C      0    7.970  -18.589  -36.718
     O      0    8.443  -19.099  -37.741
     H      0    7.927  -16.450  -36.818
     H      0   10.246  -17.559  -37.220
     H      0    8.203  -17.056  -35.177
     N      0    7.030  -19.174  -35.943
     C     -1    6.662  -20.567  -36.146
     C     -1    7.799  -21.567  -35.875
     C      0    8.402  -21.558  -34.486
     C      0    9.068  -20.433  -33.963
     C      0    8.415  -22.733  -33.719
     C      0    9.712  -20.479  -32.726
     C      0    9.079  -22.805  -32.493
     C      0    9.738  -21.672  -31.991
     O      0   10.451  -21.696  -30.815
     H      0    5.806  -20.775  -35.498
     H      0    6.839  -18.763  -35.040
     H      0    6.332  -20.685  -37.183
     H      0    7.426  -22.571  -36.099
     H      0    8.594  -21.363  -36.599
     H      0    9.131  -19.517  -34.534
     H      0    7.934  -23.622  -34.110
     H      0   10.238  -19.610  -32.347
     H      0    9.129  -23.742  -31.952
     H      0   10.821  -22.603  -30.694
     C     -1    8.074  -28.590  -30.358
     C      0    8.478  -29.947  -30.886
     O      0    8.184  -30.987  -30.282
     C     -1    8.987  -27.368  -30.653
     C      0   10.339  -27.500  -29.959
     O      0   10.766  -28.653  -29.681
     O      0   10.988  -26.418  -29.696
     H      0    7.960  -28.703  -29.277
     H      0    7.071  -28.377  -30.758
     H      0    9.160  -27.241  -31.728
     H      0    8.501  -26.452  -30.305
     N      0    9.097  -29.967  -32.100
     C     -1    9.496  -31.227  -32.698
     C      0   10.863  -31.745  -32.217
     O      0   11.332  -32.789  -32.711
     C     -1    9.543  -31.103  -34.215
     O      0   10.590  -30.241  -34.675
     H      0    9.379  -29.104  -32.556
     H      0    8.755  -31.981  -32.414
     H      0    9.759  -32.089  -34.630
     H      0    8.560  -30.774  -34.577
     H      0   10.335  -29.309  -34.516
     N      0   11.471  -31.006  -31.273
     C     -1   12.703  -31.455  -30.650
     C     -1   13.625  -30.310  -30.231
     C      0   14.018  -29.444  -31.427
     C      0   14.617  -30.258  -32.545
     N      0   14.116  -30.033  -33.767
     O      0   15.515  -31.104  -32.314
     H      0   12.467  -32.077  -29.772
     H      0   11.002  -30.199  -30.864
     H      0   13.215  -32.102  -31.364
     H      0   13.162  -29.675  -29.474
     H      0   14.523  -30.757  -29.788
     H      0   13.158  -28.884  -31.783
     H      0   14.760  -28.709  -31.113
     H      0   13.460  -29.262  -33.899
     H      0   14.527  -30.469  -34.588
     C     -1    5.945  -27.794  -35.509
     C     -1    7.338  -27.870  -34.895
     C      0    8.135  -26.559  -34.963
     C      0    9.551  -26.596  -34.366
     O      0   10.017  -27.693  -33.890
     O      0   10.221  -25.522  -34.343
     H      0    5.429  -28.758  -35.432
     H      0    5.991  -27.521  -36.571
     H      0    5.327  -27.042  -35.002
     H      0    7.264  -28.186  -33.846
     H      0    7.924  -28.653  -35.392
     H      0    8.234  -26.223  -36.006
     H      0    7.589  -25.759  -34.446
     C     -1    8.763  -23.354  -38.869
     C     -1   10.193  -23.879  -38.735
     C      0   10.429  -24.603  -37.433
     O      0   10.061  -23.899  -36.356
     O      0   10.889  -25.741  -37.364
     H      0    8.603  -22.946  -39.873
     H      0    8.030  -24.155  -38.715
     H      0    8.561  -22.566  -38.147
     H      0   10.437  -24.573  -39.541
     H      0   10.906  -23.050  -38.798
     H      0   10.117  -24.481  -35.526
     C     -1   14.096  -19.352  -39.076
     C     -1   14.490  -20.809  -38.889
     C      0   13.476  -21.516  -37.951
     C      0   13.900  -22.900  -37.511
     N      0   14.828  -22.954  -36.534
     O      0   13.418  -23.937  -38.026
     H      0   14.783  -18.834  -39.754
     H      0   13.086  -19.267  -39.496
     H      0   14.104  -18.818  -38.117
     H      0   14.521  -21.335  -39.850
     H      0   15.499  -20.875  -38.461
     H      0   13.324  -20.896  -37.058
     H      0   12.513  -21.602  -38.459
     H      0   15.232  -22.102  -36.173
     H      0   15.066  -23.847  -36.091
     C     -1   10.504  -26.212  -42.348
     C     -1   11.758  -26.424  -41.470
     C      0   11.936  -27.883  -41.039
     O      0   12.877  -25.978  -42.256
     H      0    9.594  -26.523  -41.822
     H      0   10.413  -25.156  -42.623
     H      0   10.598  -26.803  -43.266
     H      0   11.672  -25.806  -40.563
     H      0   13.603  -25.788  -41.620
     H      0   12.832  -27.998  -40.420
     H      0   11.074  -28.233  -40.458
     H      0   12.046  -28.520  -41.924
     C     -1    8.055  -31.122  -38.775
     C     -1    8.757  -30.695  -37.492
     C      0   10.022  -29.914  -37.605
     C      0   10.269  -28.560  -37.629
     N      0   11.264  -30.523  -37.514
     C      0   12.226  -29.595  -37.444
     N      0   11.638  -28.401  -37.523
     H      0    7.142  -31.677  -38.536
     H      0    7.777  -30.257  -39.387
     H      0    8.696  -31.771  -39.384
     H      0    8.055  -30.104  -36.892
     H      0    8.977  -31.589  -36.899
     H      0   11.411  -31.529  -37.350
     H      0    9.610  -27.716  -37.679
     H      0   13.274  -29.790  -37.310
     H      0   12.169  -27.517  -37.485
     C     -1   18.228  -37.294  -31.952
     C     -1   18.827  -36.190  -32.835
     C      0   17.949  -34.987  -33.226
     C      0   18.820  -33.977  -34.012
     N      0   18.122  -32.812  -34.594
     C      0   17.863  -31.664  -33.928
     N      0   18.104  -31.577  -32.591
     N      0   17.413  -30.588  -34.566
     H      0   17.905  -36.899  -30.981
     H      0   17.357  -37.761  -32.428
     H      0   18.973  -38.075  -31.769
     H      0   19.725  -35.803  -32.329
     H      0   19.193  -36.651  -33.765
     H      0   17.118  -35.311  -33.857
     H      0   17.510  -34.517  -32.335
     H      0   19.645  -33.622  -33.381
     H      0   19.283  -34.498  -34.855
     H      0   18.052  -32.776  -35.601
     H      0   18.292  -32.459  -32.134
     H      0   17.341  -31.076  -32.122
     H      0   17.181  -30.591  -35.553
     H      0   17.159  -29.735  -34.049
     C     -1   10.963  -35.483  -36.659
     C      0   11.773  -34.218  -36.572
     O      0   11.453  -33.210  -37.243
     H      0   10.580  -35.772  -35.674
     H      0   10.123  -35.312  -37.331
     H      0   11.558  -36.320  -37.040
     N      0   12.867  -34.242  -35.778
     C     -1   13.572  -33.002  -35.375
     C      0   14.336  -32.330  -36.501
     O      0   14.787  -31.178  -36.343
     C      0   14.435  -33.448  -34.167
     C      0   14.580  -34.969  -34.348
     C      0   13.214  -35.384  -34.896
     H      0   12.831  -32.266  -35.039
     H      0   15.379  -32.911  -34.106
     H      0   13.868  -33.227  -33.261
     H      0   15.359  -35.203  -35.083
     H      0   14.821  -35.482  -33.415
     H      0   13.239  -36.317  -35.462
     H      0   12.473  -35.469  -34.092
     N      0   14.468  -32.988  -37.671
     C     -1   15.051  -32.322  -38.825
     C      0   14.088  -31.511  -39.679
     O      0   14.451  -30.446  -40.207
     H      0   15.519  -33.076  -39.467
     H      0   14.111  -33.931  -37.734
     H      0   15.827  -31.638  -38.476
     N      0   12.895  -32.088  -39.910
     C     -1   11.964  -31.536  -40.879
     H      0   12.529  -31.001  -41.642
     H      0   12.588  -32.846  -39.313
     H      0   11.398  -32.348  -41.340
     H      0   11.264  -30.832  -40.417
     C     -1   17.955  -17.354  -29.822
     C     -1   17.280  -18.708  -29.587
     C      0   16.893  -19.370  -30.887
     C      0   15.622  -19.537  -31.404
     C      0   17.805  -19.862  -31.899
     C      0   17.010  -20.306  -33.006
     C      0   19.206  -19.972  -31.977
     N      0   15.688  -20.090  -32.679
     C      0   17.593  -20.825  -34.172
     C      0   19.786  -20.495  -33.132
     C      0   18.988  -20.909  -34.226
     H      0   17.276  -16.671  -30.345
     H      0   18.854  -17.462  -30.439
     H      0   18.249  -16.885  -28.875
     H      0   17.960  -19.361  -29.021
     H      0   16.387  -18.577  -28.964
     H      0   14.669  -19.291  -30.961
     H      0   14.886  -20.405  -33.231
     H      0   19.830  -19.652  -31.149
     H      0   16.989  -21.125  -35.021
     H      0   20.865  -20.578  -33.204
     H      0   19.467  -21.276  -35.129
     C     -1   22.918  -25.839  -39.701
     C     -1   22.020  -26.716  -38.833
     C      0   21.031  -25.950  -38.000
     C      0   21.155  -25.568  -36.676
     C      0   19.762  -25.427  -38.455
     C      0   19.179  -24.722  -37.354
     C      0   19.047  -25.520  -39.665
     N      0   20.051  -24.820  -36.288
     C      0   17.929  -24.093  -37.457
     C      0   17.793  -24.920  -39.758
     C      0   17.247  -24.204  -38.667
     H      0   22.322  -25.223  -40.385
     H      0   23.515  -25.161  -39.081
     H      0   23.605  -26.446  -40.303
     H      0   21.477  -27.422  -39.478
     H      0   22.648  -27.332  -38.175
     H      0   21.954  -25.774  -35.980
     H      0   19.806  -24.527  -35.339
     H      0   19.463  -26.060  -40.511
     H      0   17.507  -23.557  -36.615
     H      0   17.204  -25.010  -40.662
     H      0   16.269  -23.753  -38.778
     O      0   12.652  -27.835  -27.777
     H      0   12.373  -26.942  -28.026
     H      0   12.040  -28.368  -28.320
     O      0   14.619  -25.488  -40.254
     H      0   14.848  -26.366  -39.885
     H      0   14.138  -25.002  -39.566
     O      0   15.936  -26.690  -31.053
     H      0   16.311  -26.926  -30.195
     H      0   14.956  -26.639  -30.929
     O      0   18.752  -24.027  -33.908
     H      0   18.606  -23.070  -33.819
     H      0   18.920  -24.362  -33.017
     O      0   17.420  -29.532  -37.864
     H      0   18.386  -29.550  -37.922
     C      0   17.025  -28.230  -37.475
     C      0   15.542  -28.058  -37.819
     O      0   15.366  -27.991  -39.236
     C      0   15.027  -26.759  -37.192
     O      0   13.635  -26.594  -37.475
     C      0   15.296  -26.749  -35.685
     O      0   14.893  -25.462  -35.149
     C      0   16.809  -26.897  -35.457
     O      0   17.231  -28.149  -36.054
     C      0   17.257  -26.920  -34.009
     O      0   16.682  -28.037  -33.304
     H      0   15.185  -28.884  -39.593
     H      0   13.436  -25.635  -37.532
     H      0   16.417  -27.710  -32.414
     H      0   17.619  -27.459  -37.985
     H      0   15.018  -28.919  -37.392
     H      0   15.580  -25.926  -37.644
     H      0   14.759  -27.558  -35.190
     H      0   17.322  -26.062  -35.951
     H      0   16.966  -25.977  -33.539
     H      0   18.353  -26.990  -33.995
     C      0   13.635  -25.325  -34.447
     C      0   13.417  -26.419  -33.385
     O      0   12.768  -27.554  -33.980
     C      0   12.663  -25.953  -32.120
     O      0   13.233  -26.669  -31.006
     C      0   12.710  -24.459  -31.779
     O      0   11.597  -24.110  -30.932
     C      0   12.722  -23.581  -33.023
     O      0   13.830  -24.046  -33.844
     C      0   13.105  -22.138  -32.716
     O      0   13.478  -21.456  -33.938
     H      0   11.783  -27.471  -33.932
     H      0   12.552  -26.709  -30.290
     H      0   13.859  -22.155  -34.500
     H      0   12.796  -25.309  -35.151
     H      0   14.404  -26.765  -33.074
     H      0   11.612  -26.226  -32.246
     H      0   13.652  -24.283  -31.241
     H      0   11.779  -23.652  -33.573
     H      0   13.959  -22.143  -32.024
     H      0   12.284  -21.592  -32.260
     H      0   11.254  -24.911  -30.462
