# Supplementary material for: A Case Study of the Glycoside Hydrolase Enzyme Mechanism Using an Automated QM-Cluster Model Building Toolkit
Source: Front Chem. 2022 Mar 24;10:854318. doi: 10.3389/fchem.2022.854318 (PMC8987026; doi:10.3389/fchem.2022.854318)
Supplement: Supplementary file 1 [file DataSheet2.zip › Res21-QC-P1.xyz]

     C     -1   12.135  -17.374  -35.516
     C      0   10.677  -17.035  -35.281
     O      0   10.242  -16.735  -34.163
     C     -1   12.445  -18.702  -34.849
     H      0   12.747  -16.579  -35.077
     H      0   12.364  -17.412  -36.587
     H      0   11.860  -19.519  -35.287
     H      0   13.504  -18.963  -34.949
     H      0   12.211  -18.658  -33.781
     N      0    9.874  -17.151  -36.381
     C     -1    8.431  -17.229  -36.231
     C      0    7.954  -18.583  -36.713
     O      0    8.382  -19.077  -37.765
     H      0    7.937  -16.448  -36.823
     H      0   10.247  -17.581  -37.218
     H      0    8.205  -17.048  -35.179
     N      0    7.047  -19.184  -35.909
     C     -1    6.662  -20.567  -36.146
     C     -1    7.799  -21.567  -35.875
     C      0    8.346  -21.588  -34.473
     C      0    9.228  -20.593  -34.015
     C      0    8.059  -22.663  -33.620
     C      0    9.841  -20.693  -32.765
     C      0    8.668  -22.779  -32.374
     C      0    9.591  -21.808  -31.956
     O      0   10.305  -21.959  -30.787
     H      0    5.797  -20.784  -35.513
     H      0    6.908  -18.805  -34.983
     H      0    6.349  -20.657  -37.191
     H      0    7.438  -22.566  -36.139
     H      0    8.611  -21.337  -36.570
     H      0    9.481  -19.759  -34.659
     H      0    7.378  -23.439  -33.958
     H      0   10.553  -19.947  -32.431
     H      0    8.482  -23.643  -31.749
     H      0   10.489  -22.925  -30.717
     C     -1    8.074  -28.590  -30.358
     C      0    8.486  -29.950  -30.875
     O      0    8.212  -30.987  -30.259
     C     -1    8.987  -27.368  -30.653
     C      0   10.344  -27.484  -29.954
     O      0   10.878  -28.608  -29.805
     O      0   10.882  -26.372  -29.572
     H      0    7.950  -28.696  -29.277
     H      0    7.074  -28.381  -30.767
     H      0    9.161  -27.243  -31.727
     H      0    8.491  -26.457  -30.308
     N      0    9.087  -29.973  -32.097
     C     -1    9.496  -31.227  -32.698
     C      0   10.862  -31.743  -32.214
     O      0   11.336  -32.783  -32.713
     C     -1    9.543  -31.103  -34.215
     O      0   10.609  -30.262  -34.676
     H      0    9.373  -29.110  -32.547
     H      0    8.757  -31.986  -32.419
     H      0    9.740  -32.093  -34.630
     H      0    8.569  -30.753  -34.578
     H      0   10.331  -29.334  -34.587
     N      0   11.466  -31.008  -31.265
     C     -1   12.703  -31.455  -30.650
     C     -1   13.625  -30.310  -30.231
     C      0   13.969  -29.359  -31.382
     C      0   14.753  -30.052  -32.481
     N      0   14.369  -29.790  -33.739
     O      0   15.693  -30.829  -32.190
     H      0   12.481  -32.080  -29.773
     H      0   11.008  -30.188  -30.863
     H      0   13.212  -32.098  -31.373
     H      0   13.137  -29.735  -29.437
     H      0   14.545  -30.743  -29.825
     H      0   13.061  -28.909  -31.784
     H      0   14.594  -28.543  -31.014
     H      0   13.649  -29.087  -33.911
     H      0   14.818  -30.239  -34.531
     C     -1    5.945  -27.794  -35.509
     C     -1    7.338  -27.870  -34.895
     C      0    8.055  -26.515  -34.777
     C      0    9.500  -26.616  -34.293
     O      0    9.963  -27.727  -33.897
     O      0   10.184  -25.530  -34.285
     H      0    5.492  -28.790  -35.570
     H      0    5.979  -27.377  -36.523
     H      0    5.279  -27.160  -34.912
     H      0    7.285  -28.333  -33.901
     H      0    7.970  -28.536  -35.495
     H      0    8.070  -25.994  -35.744
     H      0    7.520  -25.848  -34.087
     C     -1    8.763  -23.354  -38.869
     C     -1   10.193  -23.879  -38.735
     C      0   10.379  -24.561  -37.407
     O      0    9.986  -23.794  -36.373
     O      0   10.782  -25.713  -37.258
     H      0    8.587  -22.992  -39.888
     H      0    8.029  -24.142  -38.666
     H      0    8.577  -22.531  -38.182
     H      0   10.433  -24.602  -39.516
     H      0   10.920  -23.065  -38.807
     H      0   10.015  -24.311  -35.528
     C     -1   14.096  -19.352  -39.076
     C     -1   14.490  -20.809  -38.889
     C      0   13.515  -21.552  -37.934
     C      0   13.949  -22.944  -37.431
     N      0   14.927  -23.059  -36.540
     O      0   13.291  -23.963  -37.865
     H      0   14.775  -18.838  -39.766
     H      0   13.080  -19.264  -39.480
     H      0   14.119  -18.814  -38.119
     H      0   14.514  -21.331  -39.854
     H      0   15.509  -20.867  -38.481
     H      0   13.357  -20.921  -37.047
     H      0   12.545  -21.659  -38.429
     H      0   15.395  -22.157  -36.436
     H      0   15.441  -24.671  -35.691
     C     -1   10.504  -26.212  -42.348
     C     -1   11.758  -26.424  -41.470
     C      0   11.958  -27.905  -41.128
     O      0   12.879  -25.896  -42.196
     H      0    9.605  -26.591  -41.849
     H      0   10.369  -25.147  -42.565
     H      0   10.628  -26.745  -43.298
     H      0   11.637  -25.868  -40.527
     H      0   13.538  -25.628  -41.516
     H      0   12.830  -28.046  -40.486
     H      0   11.081  -28.306  -40.604
     H      0   12.108  -28.481  -42.049
     C     -1    8.055  -31.122  -38.775
     C     -1    8.757  -30.695  -37.492
     C      0   10.023  -29.895  -37.611
     C      0   10.277  -28.540  -37.641
     N      0   11.270  -30.503  -37.537
     C      0   12.236  -29.578  -37.486
     N      0   11.653  -28.378  -37.558
     H      0    7.152  -31.691  -38.535
     H      0    7.762  -30.256  -39.379
     H      0    8.702  -31.757  -39.392
     H      0    8.053  -30.114  -36.885
     H      0    8.996  -31.589  -36.906
     H      0   11.418  -31.507  -37.369
     H      0    9.619  -27.693  -37.687
     H      0   13.285  -29.777  -37.373
     H      0   12.189  -27.496  -37.492
     C     -1   18.228  -37.294  -31.952
     C     -1   18.827  -36.190  -32.835
     C      0   17.881  -35.196  -33.527
     C      0   18.728  -34.229  -34.389
     N      0   18.009  -33.099  -35.017
     C      0   17.833  -31.903  -34.398
     N      0   18.071  -31.783  -33.067
     N      0   17.431  -30.826  -35.062
     H      0   17.654  -36.873  -31.118
     H      0   17.556  -37.945  -32.524
     H      0   19.026  -37.916  -31.534
     H      0   19.538  -35.612  -32.224
     H      0   19.438  -36.670  -33.615
     H      0   17.174  -35.728  -34.169
     H      0   17.288  -34.644  -32.787
     H      0   19.559  -33.832  -33.792
     H      0   19.183  -34.794  -35.208
     H      0   18.010  -33.074  -36.028
     H      0   18.229  -32.645  -32.565
     H      0   17.378  -31.180  -32.603
     H      0   17.178  -30.850  -36.042
     H      0   17.403  -29.895  -34.596
     C     -1   10.963  -35.483  -36.659
     C      0   11.772  -34.217  -36.562
     O      0   11.448  -33.201  -37.222
     H      0   10.575  -35.776  -35.677
     H      0   10.127  -35.311  -37.336
     H      0   11.562  -36.318  -37.038
     N      0   12.871  -34.244  -35.772
     C     -1   13.572  -33.002  -35.375
     C      0   14.322  -32.319  -36.503
     O      0   14.741  -31.156  -36.349
     C      0   14.429  -33.429  -34.158
     C      0   14.580  -34.951  -34.330
     C      0   13.217  -35.378  -34.879
     H      0   12.824  -32.268  -35.049
     H      0   15.373  -32.890  -34.104
     H      0   13.855  -33.206  -33.256
     H      0   15.359  -35.178  -35.065
     H      0   14.827  -35.461  -33.397
     H      0   13.251  -36.315  -35.438
     H      0   12.473  -35.460  -34.079
     N      0   14.466  -32.983  -37.670
     C     -1   15.051  -32.322  -38.825
     C      0   14.095  -31.542  -39.714
     O      0   14.481  -30.522  -40.309
     H      0   15.546  -33.076  -39.447
     H      0   14.131  -33.935  -37.725
     H      0   15.806  -31.612  -38.481
     N      0   12.880  -32.090  -39.898
     C     -1   11.964  -31.536  -40.879
     H      0   12.544  -31.076  -41.679
     H      0   12.556  -32.816  -39.269
     H      0   11.342  -32.336  -41.286
     H      0   11.315  -30.767  -40.444
     C     -1   17.955  -17.354  -29.822
     C     -1   17.280  -18.708  -29.587
     C      0   16.953  -19.421  -30.874
     C      0   15.697  -19.683  -31.388
     C      0   17.900  -19.916  -31.852
     C      0   17.137  -20.467  -32.932
     C      0   19.306  -19.955  -31.927
     N      0   15.804  -20.297  -32.628
     C      0   17.743  -21.040  -34.060
     C      0   19.913  -20.515  -33.050
     C      0   19.140  -21.047  -34.112
     H      0   17.297  -16.689  -30.394
     H      0   18.884  -17.468  -30.391
     H      0   18.198  -16.861  -28.873
     H      0   17.939  -19.336  -28.969
     H      0   16.359  -18.567  -29.007
     H      0   14.729  -19.466  -30.961
     H      0   15.055  -20.727  -33.176
     H      0   19.913  -19.554  -31.122
     H      0   17.145  -21.449  -34.867
     H      0   20.996  -20.541  -33.121
     H      0   19.641  -21.453  -34.986
     C     -1   22.918  -25.839  -39.701
     C     -1   22.020  -26.716  -38.833
     C      0   21.039  -25.921  -38.018
     C      0   21.172  -25.501  -36.708
     C      0   19.788  -25.376  -38.494
     C      0   19.223  -24.618  -37.420
     C      0   19.065  -25.506  -39.697
     N      0   20.094  -24.700  -36.349
     C      0   17.970  -23.997  -37.532
     C      0   17.811  -24.906  -39.801
     C      0   17.273  -24.156  -38.728
     H      0   22.320  -25.225  -40.385
     H      0   23.511  -25.158  -39.080
     H      0   23.609  -26.442  -40.303
     H      0   21.475  -27.424  -39.473
     H      0   22.644  -27.326  -38.166
     H      0   21.965  -25.707  -36.005
     H      0   19.858  -24.432  -35.387
     H      0   19.471  -26.083  -40.524
     H      0   17.524  -23.463  -36.703
     H      0   17.216  -25.025  -40.699
     H      0   16.284  -23.731  -38.826
     O      0   13.430  -26.770  -29.037
     H      0   12.441  -26.619  -29.118
     H      0   13.520  -27.719  -28.881
     O      0   14.428  -25.330  -40.066
     H      0   14.571  -26.238  -39.734
     H      0   13.970  -24.828  -39.360
     O      0   16.569  -27.082  -31.748
     H      0   16.722  -27.306  -30.823
     H      0   15.669  -26.687  -31.809
     O      0   19.211  -24.124  -33.705
     H      0   18.866  -23.220  -33.611
     H      0   19.819  -24.255  -32.966
     O      0   17.080  -29.559  -38.420
     H      0   18.002  -29.617  -38.709
     C      0   16.868  -28.268  -37.872
     C      0   15.362  -28.026  -37.799
     O      0   14.782  -27.983  -39.106
     C      0   15.087  -26.692  -37.100
     O      0   13.671  -26.455  -37.011
     C      0   15.750  -26.683  -35.713
     O      0   15.569  -25.421  -35.049
     C      0   17.250  -27.021  -35.845
     O      0   17.420  -28.278  -36.558
     C      0   17.988  -27.213  -34.531
     O      0   17.505  -28.371  -33.819
     H      0   14.888  -28.853  -39.544
     H      0   13.507  -25.502  -37.267
     H      0   17.070  -28.051  -32.994
     H      0   17.351  -27.492  -38.485
     H      0   14.945  -28.846  -37.204
     H      0   15.540  -25.892  -37.700
     H      0   15.277  -27.447  -35.085
     H      0   17.736  -26.218  -36.406
     H      0   17.886  -26.315  -33.918
     H      0   19.050  -27.363  -34.758
     C      0   12.163  -25.269  -34.446
     C      0   12.909  -26.228  -33.572
     O      0   12.603  -27.575  -33.908
     C      0   12.815  -25.932  -32.070
     O      0   14.111  -26.115  -31.483
     C      0   12.322  -24.502  -31.728
     O      0   10.930  -24.494  -31.394
     C      0   12.592  -23.498  -32.843
     O      0   12.178  -23.993  -34.201
     C      0   14.059  -23.102  -32.980
     O      0   14.196  -22.097  -33.992
     H      0   11.627  -27.704  -33.807
     H      0   13.960  -26.334  -30.516
     H      0   14.292  -22.538  -34.870
     H      0   12.058  -25.538  -35.490
     H      0   13.951  -26.053  -33.892
     H      0   12.109  -26.643  -31.638
     H      0   12.916  -24.173  -30.865
     H      0   11.976  -22.609  -32.720
     H      0   14.693  -23.967  -33.198
     H      0   14.393  -22.665  -32.034
     H      0   10.798  -25.169  -30.667
