# Supplementary material for: A Case Study of the Glycoside Hydrolase Enzyme Mechanism Using an Automated QM-Cluster Model Building Toolkit
Source: Front Chem. 2022 Mar 24;10:854318. doi: 10.3389/fchem.2022.854318 (PMC8987026; doi:10.3389/fchem.2022.854318)
Supplement: Supplementary file 1 [file DataSheet2.zip › Res21-QB-TS2.xyz]

     C     -1   12.135  -17.374  -35.516
     C      0   10.674  -17.045  -35.280
     O      0   10.234  -16.784  -34.154
     C     -1   12.445  -18.702  -34.849
     H      0   12.742  -16.577  -35.072
     H      0   12.366  -17.406  -36.587
     H      0   11.880  -19.515  -35.317
     H      0   13.508  -18.950  -34.925
     H      0   12.181  -18.669  -33.789
     N      0    9.873  -17.122  -36.386
     C     -1    8.431  -17.229  -36.231
     C      0    7.979  -18.602  -36.674
     O      0    8.435  -19.125  -37.699
     H      0    7.921  -16.474  -36.843
     H      0   10.246  -17.549  -37.225
     H      0    8.203  -17.025  -35.183
     N      0    7.058  -19.192  -35.877
     C     -1    6.662  -20.567  -36.146
     C     -1    7.799  -21.567  -35.875
     C      0    7.927  -21.929  -34.411
     C      0    8.474  -21.058  -33.451
     C      0    7.464  -23.181  -33.974
     C      0    8.609  -21.458  -32.116
     C      0    7.624  -23.603  -32.655
     C      0    8.235  -22.754  -31.725
     O      0    8.489  -23.226  -30.450
     H      0    5.785  -20.800  -35.538
     H      0    6.836  -18.774  -34.985
     H      0    6.371  -20.625  -37.200
     H      0    7.597  -22.483  -36.433
     H      0    8.734  -21.162  -36.271
     H      0    8.824  -20.075  -33.749
     H      0    7.006  -23.843  -34.700
     H      0    9.047  -20.792  -31.381
     H      0    7.328  -24.597  -32.340
     H      0    9.459  -23.179  -30.314
     C     -1    8.074  -28.590  -30.358
     C      0    8.493  -29.949  -30.873
     O      0    8.233  -30.989  -30.255
     C     -1    8.987  -27.368  -30.653
     C      0   10.321  -27.424  -29.909
     O      0   10.967  -28.516  -29.879
     O      0   10.722  -26.332  -29.386
     H      0    7.941  -28.696  -29.278
     H      0    7.076  -28.386  -30.776
     H      0    9.197  -27.286  -31.726
     H      0    8.474  -26.447  -30.362
     N      0    9.088  -29.971  -32.101
     C     -1    9.496  -31.227  -32.698
     C      0   10.855  -31.745  -32.202
     O      0   11.340  -32.778  -32.706
     C     -1    9.543  -31.103  -34.215
     O      0   10.624  -30.238  -34.636
     H      0    9.371  -29.106  -32.553
     H      0    8.756  -31.984  -32.416
     H      0    9.755  -32.083  -34.644
     H      0    8.579  -30.742  -34.587
     H      0   10.343  -29.304  -34.530
     N      0   11.454  -31.011  -31.246
     C     -1   12.703  -31.455  -30.650
     C     -1   13.625  -30.310  -30.231
     C      0   13.732  -29.202  -31.318
     C      0   14.313  -29.638  -32.640
     N      0   13.507  -30.042  -33.625
     O      0   15.578  -29.620  -32.825
     H      0   12.496  -32.096  -29.780
     H      0   11.008  -30.176  -30.855
     H      0   13.194  -32.090  -31.394
     H      0   13.274  -29.818  -29.324
     H      0   14.618  -30.725  -30.013
     H      0   12.747  -28.765  -31.474
     H      0   14.375  -28.403  -30.943
     H      0   12.493  -30.023  -33.556
     H      0   13.904  -30.279  -34.533
     C     -1    5.945  -27.794  -35.509
     C     -1    7.338  -27.870  -34.895
     C      0    8.171  -26.609  -35.070
     C      0    9.531  -26.645  -34.386
     O      0    9.994  -27.730  -33.896
     O      0   10.168  -25.551  -34.308
     H      0    5.394  -28.728  -35.352
     H      0    5.994  -27.611  -36.590
     H      0    5.360  -26.980  -35.063
     H      0    7.255  -28.095  -33.824
     H      0    7.888  -28.716  -35.325
     H      0    8.338  -26.389  -36.134
     H      0    7.640  -25.741  -34.670
     C     -1    8.763  -23.354  -38.869
     C     -1   10.193  -23.879  -38.735
     C      0   10.394  -24.591  -37.421
     O      0    9.910  -23.909  -36.372
     O      0   10.901  -25.704  -37.303
     H      0    8.571  -23.042  -39.901
     H      0    8.025  -24.123  -38.612
     H      0    8.598  -22.492  -38.225
     H      0   10.445  -24.583  -39.529
     H      0   10.911  -23.057  -38.795
     H      0    9.996  -24.463  -35.538
     C     -1   14.096  -19.352  -39.076
     C     -1   14.490  -20.809  -38.889
     C      0   13.325  -21.705  -38.428
     C      0   13.782  -22.986  -37.730
     N      0   14.577  -22.896  -36.671
     O      0   13.351  -24.105  -38.178
     H      0   14.942  -18.751  -39.426
     H      0   13.286  -19.246  -39.808
     H      0   13.745  -18.919  -38.130
     H      0   14.904  -21.216  -39.821
     H      0   15.306  -20.859  -38.155
     H      0   12.698  -21.148  -37.715
     H      0   12.695  -21.972  -39.281
     H      0   14.833  -21.923  -36.506
     H      0   15.656  -24.193  -36.068
     C     -1   10.504  -26.212  -42.348
     C     -1   11.758  -26.424  -41.470
     C      0   11.935  -27.898  -41.087
     O      0   12.884  -25.949  -42.223
     H      0    9.599  -26.542  -41.825
     H      0   10.398  -25.154  -42.608
     H      0   10.605  -26.788  -43.275
     H      0   11.657  -25.836  -40.544
     H      0   13.615  -25.865  -41.568
     H      0   12.827  -28.042  -40.470
     H      0   11.067  -28.270  -40.527
     H      0   12.048  -28.502  -41.995
     C     -1    8.055  -31.122  -38.775
     C     -1    8.757  -30.695  -37.492
     C      0   10.001  -29.866  -37.617
     C      0   10.200  -28.504  -37.647
     N      0   11.275  -30.427  -37.576
     C      0   12.207  -29.462  -37.551
     N      0   11.570  -28.290  -37.600
     H      0    7.162  -31.707  -38.535
     H      0    7.745  -30.256  -39.370
     H      0    8.708  -31.743  -39.400
     H      0    8.047  -30.133  -36.876
     H      0    9.018  -31.590  -36.917
     H      0   11.459  -31.425  -37.414
     H      0    9.507  -27.687  -37.673
     H      0   13.266  -29.615  -37.493
     H      0   12.023  -27.374  -37.536
     C     -1   18.228  -37.294  -31.952
     C     -1   18.827  -36.190  -32.835
     C      0   17.916  -35.062  -33.330
     C      0   18.807  -33.951  -33.927
     N      0   18.100  -32.902  -34.672
     C      0   17.530  -31.817  -34.111
     N      0   17.436  -31.715  -32.765
     N      0   17.055  -30.829  -34.861
     H      0   17.816  -36.881  -31.024
     H      0   17.420  -37.829  -32.467
     H      0   18.999  -38.024  -31.685
     H      0   19.659  -35.733  -32.275
     H      0   19.292  -36.657  -33.716
     H      0   17.234  -35.432  -34.100
     H      0   17.297  -34.674  -32.510
     H      0   19.405  -33.480  -33.138
     H      0   19.514  -34.402  -34.629
     H      0   18.120  -32.936  -35.681
     H      0   17.489  -32.551  -32.205
     H      0   16.840  -30.959  -32.418
     H      0   17.209  -30.726  -35.862
     H      0   16.498  -30.109  -34.397
     C     -1   10.963  -35.483  -36.659
     C      0   11.760  -34.205  -36.545
     O      0   11.413  -33.168  -37.152
     H      0   10.592  -35.800  -35.678
     H      0   10.115  -35.307  -37.320
     H      0   11.569  -36.300  -37.064
     N      0   12.885  -34.250  -35.787
     C     -1   13.572  -33.002  -35.375
     C      0   14.225  -32.267  -36.525
     O      0   14.459  -31.048  -36.419
     C      0   14.498  -33.453  -34.219
     C      0   14.617  -34.980  -34.389
     C      0   13.235  -35.386  -34.901
     H      0   12.815  -32.313  -34.985
     H      0   15.455  -32.944  -34.243
     H      0   13.995  -33.212  -33.279
     H      0   15.375  -35.225  -35.141
     H      0   14.878  -35.487  -33.459
     H      0   13.241  -36.325  -35.457
     H      0   12.511  -35.457  -34.081
     N      0   14.503  -32.971  -37.641
     C     -1   15.051  -32.322  -38.825
     C      0   14.066  -31.493  -39.630
     O      0   14.375  -30.359  -40.032
     H      0   15.476  -33.094  -39.472
     H      0   14.268  -33.954  -37.649
     H      0   15.853  -31.646  -38.518
     N      0   12.912  -32.111  -39.941
     C     -1   11.964  -31.536  -40.879
     H      0   12.496  -30.842  -41.528
     H      0   12.673  -32.971  -39.467
     H      0   11.516  -32.331  -41.479
     H      0   11.168  -30.983  -40.368
     C     -1   17.955  -17.354  -29.822
     C     -1   17.280  -18.708  -29.587
     C      0   16.748  -19.344  -30.839
     C      0   15.519  -19.108  -31.417
     C      0   17.416  -20.311  -31.685
     C      0   16.519  -20.617  -32.758
     C      0   18.652  -20.983  -31.618
     N      0   15.388  -19.834  -32.595
     C      0   16.830  -21.575  -33.732
     C      0   18.953  -21.950  -32.578
     C      0   18.046  -22.249  -33.622
     H      0   17.247  -16.639  -30.256
     H      0   18.796  -17.452  -30.519
     H      0   18.337  -16.931  -28.885
     H      0   17.995  -19.391  -29.109
     H      0   16.460  -18.577  -28.868
     H      0   14.716  -18.473  -31.072
     H      0   14.476  -20.094  -32.970
     H      0   19.354  -20.766  -30.819
     H      0   16.140  -21.803  -34.533
     H      0   19.895  -22.487  -32.523
     H      0   18.279  -23.028  -34.341
     C     -1   22.918  -25.839  -39.701
     C     -1   22.020  -26.716  -38.833
     C      0   20.999  -25.914  -38.068
     C      0   21.180  -25.277  -36.851
     C      0   19.711  -25.475  -38.570
     C      0   19.174  -24.554  -37.621
     C      0   18.958  -25.793  -39.718
     N      0   20.087  -24.466  -36.582
     C      0   17.940  -23.918  -37.813
     C      0   17.715  -25.190  -39.894
     C      0   17.219  -24.253  -38.956
     H      0   22.323  -25.260  -40.417
     H      0   23.479  -25.128  -39.083
     H      0   23.638  -26.443  -40.266
     H      0   21.508  -27.455  -39.465
     H      0   22.641  -27.292  -38.134
     H      0   22.017  -25.324  -36.171
     H      0   19.983  -23.885  -35.764
     H      0   19.338  -26.501  -40.448
     H      0   17.545  -23.218  -37.089
     H      0   17.093  -25.445  -40.743
     H      0   16.244  -23.814  -39.122
     O      0   13.487  -27.720  -28.322
     H      0   14.152  -27.432  -28.969
     H      0   12.656  -27.850  -28.815
     O      0   14.541  -25.699  -40.123
     H      0   14.727  -26.529  -39.643
     H      0   14.080  -25.099  -39.503
     O      0   15.348  -26.443  -30.275
     H      0   14.498  -26.003  -30.481
     H      0   15.807  -26.593  -31.122
     O      0   19.850  -28.766  -36.866
     H      0   20.178  -27.910  -37.191
     H      0   19.319  -28.562  -36.076
     O      0   17.333  -29.553  -37.522
     H      0   18.315  -29.529  -37.602
     C      0   16.990  -28.251  -37.106
     C      0   15.506  -27.955  -37.286
     O      0   15.097  -28.057  -38.655
     C      0   15.240  -26.503  -36.869
     O      0   13.818  -26.290  -36.805
     C      0   15.885  -26.142  -35.519
     O      0   16.154  -24.731  -35.393
     C      0   17.248  -26.777  -35.236
     O      0   17.303  -28.154  -35.688
     C      0   17.583  -26.727  -33.739
     O      0   16.479  -27.038  -32.872
     H      0   15.108  -28.976  -38.988
     H      0   13.603  -25.446  -37.298
     H      0   16.257  -27.993  -32.912
     H      0   17.588  -27.508  -37.652
     H      0   14.940  -28.639  -36.644
     H      0   15.678  -25.865  -37.646
     H      0   15.183  -26.463  -34.741
     H      0   18.008  -26.203  -35.783
     H      0   17.872  -25.702  -33.494
     H      0   18.438  -27.388  -33.544
     C      0   12.491  -24.795  -34.190
     C      0   12.811  -25.632  -32.970
     O      0   12.593  -27.003  -33.258
     C      0   12.093  -25.102  -31.729
     O      0   12.786  -25.483  -30.542
     C      0   12.057  -23.576  -31.738
     O      0   11.306  -23.104  -30.596
     C      0   11.388  -22.997  -32.976
     O      0   11.834  -23.693  -34.221
     C      0   11.719  -21.537  -33.234
     O      0   13.128  -21.289  -33.200
     H      0   11.635  -27.178  -33.422
     H      0   12.112  -25.916  -29.926
     H      0   13.623  -22.073  -33.528
     H      0   12.717  -25.233  -35.162
     H      0   13.887  -25.546  -32.802
     H      0   11.067  -25.480  -31.711
     H      0   13.083  -23.203  -31.663
     H      0   10.315  -23.166  -32.956
     H      0   11.260  -20.927  -32.457
     H      0   11.283  -21.252  -34.198
     H      0   11.674  -23.591  -29.839
     O      0   14.293  -23.554  -34.114
     H      0   14.230  -23.316  -35.097
     H      0   15.182  -23.975  -34.092
