# Supplementary material for: A Case Study of the Glycoside Hydrolase Enzyme Mechanism Using an Automated QM-Cluster Model Building Toolkit
Source: Front Chem. 2022 Mar 24;10:854318. doi: 10.3389/fchem.2022.854318 (PMC8987026; doi:10.3389/fchem.2022.854318)
Supplement: Supplementary file 1 [file DataSheet2.zip › Res21-QB-TS1.xyz]

     C     -1   12.135  -17.374  -35.516
     C      0   10.673  -17.051  -35.276
     O      0   10.233  -16.805  -34.147
     C     -1   12.445  -18.702  -34.849
     H      0   12.743  -16.574  -35.079
     H      0   12.362  -17.412  -36.588
     H      0   11.830  -19.491  -35.289
     H      0   13.493  -18.991  -34.967
     H      0   12.220  -18.650  -33.779
     N      0    9.873  -17.124  -36.383
     C     -1    8.431  -17.229  -36.231
     C      0    7.974  -18.596  -36.691
     O      0    8.422  -19.106  -37.727
     H      0    7.925  -16.465  -36.835
     H      0   10.249  -17.533  -37.229
     H      0    8.203  -17.036  -35.181
     N      0    7.058  -19.190  -35.893
     C     -1    6.662  -20.567  -36.146
     C     -1    7.799  -21.567  -35.875
     C      0    8.194  -21.733  -34.427
     C      0    9.016  -20.803  -33.766
     C      0    7.785  -22.874  -33.715
     C      0    9.446  -21.028  -32.455
     C      0    8.227  -23.122  -32.415
     C      0    9.086  -22.211  -31.789
     O      0    9.584  -22.517  -30.540
     H      0    5.790  -20.790  -35.526
     H      0    6.871  -18.788  -34.985
     H      0    6.363  -20.644  -37.196
     H      0    7.491  -22.541  -36.266
     H      0    8.667  -21.258  -36.463
     H      0    9.343  -19.906  -34.282
     H      0    7.142  -23.596  -34.208
     H      0   10.085  -20.309  -31.953
     H      0    7.959  -24.033  -31.892
     H      0   10.559  -22.412  -30.581
     C     -1    8.074  -28.590  -30.358
     C      0    8.488  -29.950  -30.873
     O      0    8.226  -30.990  -30.257
     C     -1    8.987  -27.368  -30.653
     C      0   10.365  -27.425  -29.989
     O      0   10.960  -28.538  -29.883
     O      0   10.829  -26.304  -29.601
     H      0    7.947  -28.697  -29.277
     H      0    7.075  -28.382  -30.770
     H      0    9.139  -27.245  -31.731
     H      0    8.487  -26.460  -30.306
     N      0    9.084  -29.972  -32.101
     C     -1    9.496  -31.227  -32.698
     C      0   10.857  -31.744  -32.204
     O      0   11.340  -32.777  -32.711
     C     -1    9.543  -31.103  -34.215
     O      0   10.627  -30.242  -34.638
     H      0    9.364  -29.107  -32.549
     H      0    8.757  -31.985  -32.417
     H      0    9.753  -32.083  -34.644
     H      0    8.581  -30.738  -34.588
     H      0   10.344  -29.310  -34.548
     N      0   11.455  -31.010  -31.249
     C     -1   12.703  -31.455  -30.650
     C     -1   13.625  -30.310  -30.231
     C      0   13.759  -29.211  -31.308
     C      0   14.351  -29.650  -32.622
     N      0   13.552  -30.045  -33.616
     O      0   15.617  -29.639  -32.795
     H      0   12.494  -32.093  -29.779
     H      0   11.010  -30.175  -30.855
     H      0   13.195  -32.092  -31.391
     H      0   13.264  -29.810  -29.331
     H      0   14.609  -30.735  -29.990
     H      0   12.784  -28.763  -31.476
     H      0   14.400  -28.416  -30.920
     H      0   12.538  -30.010  -33.553
     H      0   13.955  -30.294  -34.519
     C     -1    5.945  -27.794  -35.509
     C     -1    7.338  -27.870  -34.895
     C      0    8.114  -26.549  -34.962
     C      0    9.509  -26.616  -34.353
     O      0    9.945  -27.721  -33.897
     O      0   10.193  -25.538  -34.295
     H      0    5.433  -28.760  -35.442
     H      0    5.991  -27.511  -36.568
     H      0    5.325  -27.050  -34.995
     H      0    7.269  -28.192  -33.848
     H      0    7.929  -28.643  -35.402
     H      0    8.221  -26.209  -36.001
     H      0    7.569  -25.752  -34.442
     C     -1    8.763  -23.354  -38.869
     C     -1   10.193  -23.879  -38.735
     C      0   10.368  -24.587  -37.418
     O      0    9.961  -23.854  -36.367
     O      0   10.765  -25.742  -37.295
     H      0    8.586  -22.990  -39.887
     H      0    8.027  -24.141  -38.667
     H      0    8.580  -22.530  -38.181
     H      0   10.441  -24.587  -39.527
     H      0   10.916  -23.061  -38.787
     H      0   10.025  -24.407  -35.540
     C     -1   14.096  -19.352  -39.076
     C     -1   14.490  -20.809  -38.889
     C      0   13.438  -21.557  -38.036
     C      0   13.877  -22.915  -37.481
     N      0   14.840  -22.970  -36.569
     O      0   13.256  -23.958  -37.901
     H      0   14.817  -18.813  -39.701
     H      0   13.112  -19.266  -39.554
     H      0   14.040  -18.837  -38.108
     H      0   14.599  -21.314  -39.857
     H      0   15.471  -20.866  -38.396
     H      0   13.176  -20.921  -37.178
     H      0   12.528  -21.698  -38.627
     H      0   15.283  -22.057  -36.462
     H      0   14.980  -24.313  -35.559
     C     -1   10.504  -26.212  -42.348
     C     -1   11.758  -26.424  -41.470
     C      0   12.024  -27.910  -41.202
     O      0   12.866  -25.813  -42.147
     H      0    9.617  -26.649  -41.875
     H      0   10.332  -25.143  -42.508
     H      0   10.652  -26.689  -43.324
     H      0   11.601  -25.928  -40.498
     H      0   13.552  -25.677  -41.453
     H      0   12.909  -28.046  -40.575
     H      0   11.172  -28.377  -40.692
     H      0   12.192  -28.433  -42.151
     C     -1    8.055  -31.122  -38.775
     C     -1    8.757  -30.695  -37.492
     C      0   10.007  -29.884  -37.632
     C      0   10.224  -28.526  -37.687
     N      0   11.270  -30.465  -37.595
     C      0   12.214  -29.513  -37.598
     N      0   11.596  -28.332  -37.661
     H      0    7.153  -31.695  -38.537
     H      0    7.760  -30.256  -39.377
     H      0    8.703  -31.754  -39.393
     H      0    8.052  -30.121  -36.881
     H      0    9.007  -31.589  -36.911
     H      0   11.444  -31.464  -37.423
     H      0    9.543  -27.698  -37.712
     H      0   13.271  -29.681  -37.542
     H      0   12.098  -27.433  -37.593
     C     -1   18.228  -37.294  -31.952
     C     -1   18.827  -36.190  -32.835
     C      0   17.910  -35.068  -33.342
     C      0   18.790  -33.952  -33.948
     N      0   18.075  -32.892  -34.680
     C      0   17.555  -31.789  -34.100
     N      0   17.448  -31.725  -32.753
     N      0   17.151  -30.748  -34.821
     H      0   17.806  -36.880  -31.029
     H      0   17.428  -37.837  -32.471
     H      0   19.002  -38.017  -31.676
     H      0   19.651  -35.725  -32.271
     H      0   19.301  -36.657  -33.711
     H      0   17.229  -35.449  -34.107
     H      0   17.288  -34.680  -32.523
     H      0   19.400  -33.488  -33.165
     H      0   19.484  -34.402  -34.664
     H      0   18.147  -32.883  -35.687
     H      0   17.459  -32.582  -32.222
     H      0   16.864  -30.965  -32.392
     H      0   17.272  -30.639  -35.826
     H      0   16.577  -30.046  -34.348
     C     -1   10.963  -35.483  -36.659
     C      0   11.762  -34.208  -36.546
     O      0   11.414  -33.174  -37.155
     H      0   10.589  -35.798  -35.679
     H      0   10.116  -35.305  -37.322
     H      0   11.567  -36.303  -37.062
     N      0   12.887  -34.251  -35.787
     C     -1   13.572  -33.002  -35.375
     C      0   14.246  -32.273  -36.517
     O      0   14.516  -31.063  -36.396
     C      0   14.483  -33.447  -34.205
     C      0   14.612  -34.972  -34.375
     C      0   13.237  -35.386  -34.899
     H      0   12.811  -32.309  -34.999
     H      0   15.438  -32.931  -34.214
     H      0   13.964  -33.209  -33.273
     H      0   15.378  -35.212  -35.121
     H      0   14.869  -35.480  -33.443
     H      0   13.253  -36.324  -35.456
     H      0   12.506  -35.462  -34.085
     N      0   14.499  -32.972  -37.644
     C     -1   15.051  -32.322  -38.825
     C      0   14.069  -31.481  -39.624
     O      0   14.369  -30.335  -39.996
     H      0   15.472  -33.094  -39.475
     H      0   14.243  -33.949  -37.659
     H      0   15.856  -31.652  -38.514
     N      0   12.924  -32.108  -39.953
     C     -1   11.964  -31.536  -40.879
     H      0   12.472  -30.788  -41.486
     H      0   12.702  -32.984  -39.501
     H      0   11.563  -32.322  -41.524
     H      0   11.135  -31.047  -40.356
     C     -1   17.955  -17.354  -29.822
     C     -1   17.280  -18.708  -29.587
     C      0   16.904  -19.525  -30.801
     C      0   15.681  -19.531  -31.452
     C      0   17.697  -20.558  -31.436
     C      0   16.881  -21.156  -32.453
     C      0   18.994  -21.067  -31.226
     N      0   15.670  -20.496  -32.448
     C      0   17.319  -22.243  -33.226
     C      0   19.438  -22.138  -32.000
     C      0   18.607  -22.724  -32.985
     H      0   17.306  -16.686  -30.400
     H      0   18.892  -17.468  -30.380
     H      0   18.185  -16.866  -28.868
     H      0   17.938  -19.321  -28.954
     H      0   16.373  -18.540  -28.990
     H      0   14.806  -18.927  -31.261
     H      0   14.886  -20.763  -33.044
     H      0   19.637  -20.636  -30.465
     H      0   16.670  -22.711  -33.959
     H      0   20.434  -22.540  -31.841
     H      0   18.971  -23.579  -33.548
     C     -1   22.918  -25.839  -39.701
     C     -1   22.020  -26.716  -38.833
     C      0   21.053  -25.922  -37.994
     C      0   21.292  -25.335  -36.762
     C      0   19.730  -25.493  -38.401
     C      0   19.224  -24.636  -37.375
     C      0   18.924  -25.776  -39.521
     N      0   20.194  -24.570  -36.389
     C      0   17.955  -24.045  -37.461
     C      0   17.658  -25.203  -39.600
     C      0   17.186  -24.339  -38.585
     H      0   22.321  -25.212  -40.374
     H      0   23.527  -25.173  -39.080
     H      0   23.594  -26.447  -40.314
     H      0   21.458  -27.411  -39.471
     H      0   22.647  -27.342  -38.184
     H      0   22.168  -25.391  -36.134
     H      0   20.137  -24.007  -35.554
     H      0   19.283  -26.436  -40.305
     H      0   17.568  -23.399  -36.681
     H      0   17.000  -25.424  -40.432
     H      0   16.193  -23.920  -38.670
     O      0   13.478  -27.722  -28.315
     H      0   14.157  -27.391  -28.932
     H      0   12.656  -27.815  -28.829
     O      0   14.418  -25.500  -39.960
     H      0   14.622  -26.352  -39.530
     H      0   13.961  -24.937  -39.303
     O      0   15.319  -26.395  -30.113
     H      0   14.518  -25.892  -30.366
     H      0   15.764  -26.615  -30.953
     O      0   19.777  -28.497  -36.481
     H      0   20.189  -27.698  -36.855
     H      0   19.165  -28.189  -35.789
     O      0   17.379  -29.293  -37.364
     H      0   18.363  -29.207  -37.331
     C      0   16.901  -28.021  -36.995
     C      0   15.404  -27.893  -37.283
     O      0   15.140  -27.952  -38.691
     C      0   14.921  -26.528  -36.790
     O      0   13.504  -26.405  -36.980
     C      0   15.283  -26.316  -35.315
     O      0   14.889  -25.027  -34.846
     C      0   16.781  -26.532  -35.082
     O      0   17.145  -27.863  -35.562
     C      0   17.175  -26.408  -33.610
     O      0   16.244  -27.005  -32.695
     H      0   15.129  -28.869  -39.025
     H      0   13.331  -25.458  -37.259
     H      0   16.203  -27.979  -32.796
     H      0   17.448  -27.232  -37.529
     H      0   14.888  -28.694  -36.743
     H      0   15.425  -25.760  -37.388
     H      0   14.742  -27.054  -34.712
     H      0   17.352  -25.790  -35.656
     H      0   17.197  -25.348  -33.352
     H      0   18.184  -26.821  -33.477
     C      0   12.421  -25.276  -34.343
     C      0   12.756  -25.854  -32.998
     O      0   12.372  -27.208  -32.926
     C      0   12.270  -24.946  -31.861
     O      0   12.881  -25.245  -30.611
     C      0   12.666  -23.513  -32.212
     O      0   12.312  -22.631  -31.127
     C      0   11.945  -23.068  -33.472
     O      0   12.249  -24.023  -34.580
     C      0   12.360  -21.729  -34.027
     O      0   13.773  -21.648  -34.245
     H      0   11.432  -27.327  -33.203
     H      0   12.197  -25.762  -30.071
     H      0   14.030  -22.263  -34.968
     H      0   12.500  -25.898  -35.230
     H      0   13.854  -25.853  -32.962
     H      0   11.181  -25.019  -31.759
     H      0   13.748  -23.458  -32.380
     H      0   10.863  -23.117  -33.346
     H      0   12.097  -20.954  -33.311
     H      0   11.803  -21.556  -34.954
     H      0   12.649  -23.099  -30.340
