# Supplementary material for: A Case Study of the Glycoside Hydrolase Enzyme Mechanism Using an Automated QM-Cluster Model Building Toolkit
Source: Front Chem. 2022 Mar 24;10:854318. doi: 10.3389/fchem.2022.854318 (PMC8987026; doi:10.3389/fchem.2022.854318)
Supplement: Supplementary file 1 [file DataSheet2.zip › Res21-QB-R2.xyz]

     C     -1   12.135  -17.374  -35.516
     C      0   10.672  -17.052  -35.280
     O      0   10.228  -16.811  -34.151
     C     -1   12.445  -18.702  -34.849
     H      0   12.739  -16.575  -35.072
     H      0   12.367  -17.406  -36.587
     H      0   11.881  -19.511  -35.322
     H      0   13.505  -18.956  -34.920
     H      0   12.177  -18.670  -33.789
     N      0    9.872  -17.116  -36.388
     C     -1    8.431  -17.229  -36.231
     C      0    7.981  -18.602  -36.678
     O      0    8.436  -19.124  -37.705
     H      0    7.918  -16.474  -36.840
     H      0   10.247  -17.533  -37.231
     H      0    8.205  -17.029  -35.182
     N      0    7.060  -19.193  -35.882
     C     -1    6.662  -20.567  -36.146
     C     -1    7.799  -21.567  -35.875
     C      0    7.985  -21.835  -34.399
     C      0    8.604  -20.909  -33.540
     C      0    7.502  -23.031  -33.841
     C      0    8.793  -21.202  -32.186
     C      0    7.705  -23.344  -32.497
     C      0    8.394  -22.446  -31.673
     O      0    8.717  -22.834  -30.388
     H      0    5.789  -20.799  -35.531
     H      0    6.848  -18.780  -34.985
     H      0    6.365  -20.629  -37.198
     H      0    7.555  -22.509  -36.376
     H      0    8.719  -21.196  -36.333
     H      0    8.974  -19.967  -33.934
     H      0    6.995  -23.740  -34.487
     H      0    9.303  -20.500  -31.536
     H      0    7.393  -24.296  -32.083
     H      0    9.680  -22.674  -30.287
     C     -1    8.074  -28.590  -30.358
     C      0    8.424  -29.945  -30.918
     O      0    8.010  -30.984  -30.395
     C     -1    8.987  -27.368  -30.653
     C      0   10.297  -27.577  -29.861
     O      0   10.801  -28.735  -29.862
     O      0   10.766  -26.589  -29.206
     H      0    7.983  -28.716  -29.276
     H      0    7.057  -28.372  -30.722
     H      0    9.217  -27.259  -31.717
     H      0    8.502  -26.447  -30.322
     N      0    9.100  -29.961  -32.112
     C     -1    9.496  -31.227  -32.698
     C      0   10.859  -31.751  -32.212
     O      0   11.356  -32.763  -32.744
     C     -1    9.543  -31.103  -34.215
     O      0   10.650  -30.243  -34.593
     H      0    9.648  -29.147  -32.354
     H      0    8.741  -31.962  -32.404
     H      0    9.741  -32.082  -34.654
     H      0    8.594  -30.712  -34.589
     H      0   10.323  -29.344  -34.771
     N      0   11.447  -31.026  -31.243
     C     -1   12.703  -31.455  -30.650
     C     -1   13.625  -30.310  -30.231
     C      0   13.738  -29.202  -31.308
     C      0   14.315  -29.626  -32.636
     N      0   13.497  -29.961  -33.644
     O      0   15.575  -29.625  -32.820
     H      0   12.503  -32.096  -29.778
     H      0   10.981  -30.217  -30.812
     H      0   13.197  -32.091  -31.392
     H      0   13.261  -29.804  -29.334
     H      0   14.613  -30.728  -30.001
     H      0   12.752  -28.761  -31.444
     H      0   14.380  -28.405  -30.924
     H      0   12.487  -30.043  -33.547
     H      0   13.897  -30.238  -34.541
     C     -1    5.945  -27.794  -35.509
     C     -1    7.338  -27.870  -34.895
     C      0    8.027  -26.500  -34.749
     C      0    9.510  -26.590  -34.478
     O      0   10.203  -27.581  -34.692
     O      0   10.033  -25.447  -33.982
     H      0    5.500  -28.791  -35.587
     H      0    5.981  -27.360  -36.516
     H      0    5.272  -27.175  -34.903
     H      0    7.298  -28.357  -33.912
     H      0    7.977  -28.505  -35.520
     H      0    7.928  -25.920  -35.679
     H      0    7.562  -25.899  -33.963
     C     -1    8.763  -23.354  -38.869
     C     -1   10.193  -23.879  -38.735
     C      0   10.559  -24.248  -37.332
     O      0   10.831  -23.175  -36.573
     O      0   10.581  -25.401  -36.901
     H      0    8.505  -23.247  -39.928
     H      0    8.039  -24.042  -38.417
     H      0    8.651  -22.375  -38.397
     H      0   10.319  -24.777  -39.344
     H      0   10.903  -23.135  -39.098
     H      0   11.196  -23.466  -35.701
     C     -1   14.096  -19.352  -39.076
     C     -1   14.490  -20.809  -38.889
     C      0   13.265  -21.724  -38.627
     C      0   13.603  -23.028  -37.901
     N      0   14.069  -22.998  -36.675
     O      0   13.383  -24.147  -38.518
     H      0   14.969  -18.721  -39.281
     H      0   13.393  -19.230  -39.910
     H      0   13.607  -18.965  -38.173
     H      0   15.039  -21.179  -39.765
     H      0   15.179  -20.890  -38.037
     H      0   12.541  -21.181  -38.003
     H      0   12.769  -21.962  -39.573
     H      0   14.119  -22.053  -36.300
     H      0   14.971  -24.073  -36.066
     C     -1   10.504  -26.212  -42.348
     C     -1   11.758  -26.424  -41.470
     C      0   11.860  -27.868  -40.966
     O      0   12.888  -26.090  -42.292
     H      0    9.587  -26.437  -41.790
     H      0   10.461  -25.176  -42.699
     H      0   10.555  -26.873  -43.221
     H      0   11.718  -25.745  -40.603
     H      0   13.648  -25.979  -41.673
     H      0   12.755  -28.008  -40.353
     H      0   10.983  -28.145  -40.367
     H      0   11.924  -28.548  -41.824
     C     -1    8.055  -31.122  -38.775
     C     -1    8.757  -30.695  -37.492
     C      0    9.993  -29.846  -37.614
     C      0   10.213  -28.483  -37.613
     N      0   11.259  -30.426  -37.600
     C      0   12.204  -29.476  -37.567
     N      0   11.588  -28.291  -37.576
     H      0    7.176  -31.728  -38.535
     H      0    7.724  -30.256  -39.358
     H      0    8.716  -31.722  -39.411
     H      0    8.039  -30.152  -36.867
     H      0    9.036  -31.592  -36.928
     H      0   11.435  -31.429  -37.460
     H      0    9.537  -27.650  -37.597
     H      0   13.260  -29.650  -37.530
     H      0   12.115  -27.403  -37.481
     C     -1   18.228  -37.294  -31.952
     C     -1   18.827  -36.190  -32.835
     C      0   17.911  -35.061  -33.329
     C      0   18.791  -33.945  -33.936
     N      0   18.074  -32.894  -34.676
     C      0   17.542  -31.789  -34.112
     N      0   17.449  -31.697  -32.766
     N      0   17.111  -30.773  -34.854
     H      0   17.817  -36.881  -31.023
     H      0   17.420  -37.828  -32.467
     H      0   18.999  -38.024  -31.686
     H      0   19.659  -35.732  -32.276
     H      0   19.291  -36.655  -33.717
     H      0   17.224  -35.436  -34.093
     H      0   17.296  -34.674  -32.505
     H      0   19.396  -33.474  -33.152
     H      0   19.491  -34.395  -34.646
     H      0   18.130  -32.906  -35.684
     H      0   17.492  -32.539  -32.214
     H      0   16.862  -30.938  -32.411
     H      0   17.206  -30.697  -35.864
     H      0   16.541  -30.059  -34.396
     C     -1   10.963  -35.483  -36.659
     C      0   11.761  -34.206  -36.549
     O      0   11.422  -33.171  -37.166
     H      0   10.591  -35.797  -35.678
     H      0   10.116  -35.308  -37.321
     H      0   11.568  -36.302  -37.062
     N      0   12.880  -34.248  -35.782
     C     -1   13.572  -33.002  -35.375
     C      0   14.224  -32.266  -36.524
     O      0   14.466  -31.049  -36.411
     C      0   14.505  -33.452  -34.224
     C      0   14.607  -34.981  -34.380
     C      0   13.221  -35.380  -34.886
     H      0   12.817  -32.312  -34.983
     H      0   15.469  -32.955  -34.264
     H      0   14.017  -33.198  -33.280
     H      0   15.361  -35.241  -35.131
     H      0   14.866  -35.483  -33.446
     H      0   13.218  -36.324  -35.433
     H      0   12.497  -35.435  -34.064
     N      0   14.495  -32.968  -37.644
     C     -1   15.051  -32.322  -38.825
     C      0   14.072  -31.511  -39.655
     O      0   14.405  -30.407  -40.115
     H      0   15.495  -33.094  -39.461
     H      0   14.263  -33.952  -37.651
     H      0   15.841  -31.635  -38.512
     N      0   12.899  -32.110  -39.927
     C     -1   11.964  -31.536  -40.879
     H      0   12.525  -30.994  -41.640
     H      0   12.633  -32.937  -39.409
     H      0   11.389  -32.337  -41.347
     H      0   11.273  -30.832  -40.402
     C     -1   17.955  -17.354  -29.822
     C     -1   17.280  -18.708  -29.587
     C      0   16.692  -19.334  -30.821
     C      0   15.350  -19.432  -31.134
     C      0   17.408  -19.964  -31.910
     C      0   16.425  -20.425  -32.846
     C      0   18.769  -20.205  -32.181
     N      0   15.186  -20.067  -32.354
     C      0   16.776  -21.115  -34.017
     C      0   19.119  -20.887  -33.346
     C      0   18.132  -21.338  -34.254
     H      0   17.235  -16.623  -30.209
     H      0   18.765  -17.440  -30.556
     H      0   18.380  -16.957  -28.893
     H      0   18.015  -19.397  -29.144
     H      0   16.488  -18.589  -28.836
     H      0   14.495  -19.094  -30.568
     H      0   14.302  -20.390  -32.758
     H      0   19.536  -19.868  -31.490
     H      0   16.021  -21.469  -34.710
     H      0   20.166  -21.075  -33.565
     H      0   18.435  -21.856  -35.160
     C     -1   22.918  -25.839  -39.701
     C     -1   22.020  -26.716  -38.833
     C      0   21.008  -25.935  -38.038
     C      0   21.158  -25.418  -36.761
     C      0   19.731  -25.453  -38.526
     C      0   19.162  -24.636  -37.502
     C      0   19.005  -25.666  -39.715
     N      0   20.053  -24.641  -36.440
     C      0   17.910  -24.022  -37.646
     C      0   17.753  -25.073  -39.853
     C      0   17.216  -24.255  -38.830
     H      0   22.323  -25.246  -40.406
     H      0   23.493  -25.140  -39.083
     H      0   23.625  -26.446  -40.279
     H      0   21.497  -27.443  -39.471
     H      0   22.645  -27.308  -38.150
     H      0   21.977  -25.532  -36.068
     H      0   19.915  -24.163  -35.562
     H      0   19.411  -26.293  -40.503
     H      0   17.461  -23.450  -36.845
     H      0   17.149  -25.256  -40.733
     H      0   16.228  -23.832  -38.962
     O      0   13.561  -27.608  -28.326
     H      0   14.124  -27.243  -29.032
     H      0   12.642  -27.521  -28.633
     O      0   14.672  -25.727  -40.333
     H      0   14.806  -26.544  -39.817
     H      0   14.225  -25.083  -39.741
     O      0   15.080  -26.230  -30.392
     H      0   14.244  -25.741  -30.530
     H      0   15.483  -26.384  -31.268
     O      0   19.674  -28.633  -36.717
     H      0   20.074  -27.814  -37.061
     H      0   19.107  -28.364  -35.974
     O      0   17.224  -29.434  -37.488
     H      0   18.209  -29.373  -37.514
     C      0   16.809  -28.140  -37.113
     C      0   15.321  -27.919  -37.358
     O      0   14.971  -28.071  -38.740
     C      0   14.971  -26.475  -36.990
     O      0   13.542  -26.287  -37.027
     C      0   15.519  -26.046  -35.619
     O      0   15.694  -24.629  -35.545
     C      0   16.910  -26.601  -35.282
     O      0   17.056  -27.991  -35.685
     C      0   17.223  -26.486  -33.790
     O      0   16.167  -26.951  -32.932
     H      0   15.069  -28.989  -39.060
     H      0   13.383  -25.431  -37.535
     H      0   16.125  -27.928  -32.934
     H      0   17.396  -27.382  -37.651
     H      0   14.773  -28.621  -36.721
     H      0   15.436  -25.833  -37.747
     H      0   14.809  -26.403  -34.860
     H      0   17.646  -26.006  -35.835
     H      0   17.360  -25.429  -33.555
     H      0   18.162  -27.015  -33.578
     C      0   11.499  -25.327  -33.996
     C      0   12.109  -25.821  -32.683
     O      0   11.641  -27.145  -32.406
     C      0   11.742  -24.903  -31.515
     O      0   12.523  -25.172  -30.351
     C      0   12.011  -23.437  -31.838
     O      0   11.471  -22.613  -30.775
     C      0   11.383  -23.010  -33.159
     O      0   11.805  -23.965  -34.214
     C      0   11.802  -21.635  -33.650
     O      0   13.218  -21.417  -33.729
     H      0   11.704  -27.655  -33.228
     H      0   11.966  -25.775  -29.778
     H      0   13.740  -22.258  -33.698
     H      0   11.877  -25.861  -34.869
     H      0   13.201  -25.819  -32.799
     H      0   10.678  -25.031  -31.285
     H      0   13.092  -23.289  -31.877
     H      0   10.298  -23.057  -33.102
     H      0   11.390  -20.898  -32.960
     H      0   11.346  -21.465  -34.630
     H      0   11.921  -22.931  -29.975
     O      0   14.483  -23.757  -33.475
     H      0   13.715  -24.091  -33.966
     H      0   15.227  -24.003  -34.085
