# Supplementary material for: A Case Study of the Glycoside Hydrolase Enzyme Mechanism Using an Automated QM-Cluster Model Building Toolkit
Source: Front Chem. 2022 Mar 24;10:854318. doi: 10.3389/fchem.2022.854318 (PMC8987026; doi:10.3389/fchem.2022.854318)
Supplement: Supplementary file 1 [file DataSheet2.zip › Res21-QB-R1.xyz]

     C     -1   12.135  -17.374  -35.516
     C      0   10.675  -17.042  -35.280
     O      0   10.237  -16.772  -34.156
     C     -1   12.445  -18.702  -34.849
     H      0   12.744  -16.575  -35.078
     H      0   12.364  -17.411  -36.587
     H      0   11.849  -19.502  -35.298
     H      0   13.497  -18.977  -34.952
     H      0   12.206  -18.659  -33.782
     N      0    9.873  -17.132  -36.385
     C     -1    8.431  -17.229  -36.231
     C      0    7.968  -18.594  -36.690
     O      0    8.404  -19.098  -37.734
     H      0    7.927  -16.463  -36.835
     H      0   10.247  -17.556  -37.224
     H      0    8.205  -17.034  -35.181
     N      0    7.059  -19.190  -35.886
     C     -1    6.662  -20.567  -36.146
     C     -1    7.799  -21.567  -35.875
     C      0    8.156  -21.799  -34.428
     C      0    8.987  -20.920  -33.713
     C      0    7.721  -22.970  -33.784
     C      0    9.414  -21.233  -32.419
     C      0    8.160  -23.304  -32.503
     C      0    9.041  -22.451  -31.829
     O      0    9.542  -22.839  -30.605
     H      0    5.787  -20.793  -35.530
     H      0    6.887  -18.798  -34.971
     H      0    6.368  -20.636  -37.198
     H      0    7.510  -22.527  -36.313
     H      0    8.681  -21.233  -36.428
     H      0    9.329  -20.000  -34.177
     H      0    7.070  -23.651  -34.321
     H      0   10.060  -20.556  -31.871
     H      0    7.879  -24.242  -32.037
     H      0   10.520  -22.761  -30.655
     C     -1    8.074  -28.590  -30.358
     C      0    8.484  -29.948  -30.881
     O      0    8.212  -30.991  -30.270
     C     -1    8.987  -27.368  -30.653
     C      0   10.376  -27.424  -30.016
     O      0   10.960  -28.541  -29.881
     O      0   10.866  -26.297  -29.684
     H      0    7.951  -28.703  -29.277
     H      0    7.074  -28.379  -30.765
     H      0    9.126  -27.237  -31.733
     H      0    8.493  -26.461  -30.294
     N      0    9.088  -29.969  -32.104
     C     -1    9.496  -31.227  -32.698
     C      0   10.856  -31.744  -32.204
     O      0   11.343  -32.775  -32.712
     C     -1    9.543  -31.103  -34.215
     O      0   10.606  -30.215  -34.634
     H      0    9.375  -29.102  -32.551
     H      0    8.756  -31.983  -32.414
     H      0    9.776  -32.078  -34.644
     H      0    8.573  -30.760  -34.588
     H      0   10.321  -29.283  -34.505
     N      0   11.452  -31.013  -31.244
     C     -1   12.703  -31.455  -30.650
     C     -1   13.625  -30.310  -30.231
     C      0   13.746  -29.212  -31.315
     C      0   14.334  -29.665  -32.626
     N      0   13.538  -30.090  -33.608
     O      0   15.601  -29.653  -32.801
     H      0   12.498  -32.097  -29.780
     H      0   11.007  -30.177  -30.851
     H      0   13.194  -32.089  -31.395
     H      0   13.270  -29.813  -29.328
     H      0   14.613  -30.732  -30.000
     H      0   12.767  -28.771  -31.486
     H      0   14.385  -28.413  -30.935
     H      0   12.524  -30.018  -33.560
     H      0   13.943  -30.323  -34.513
     C     -1    5.945  -27.794  -35.509
     C     -1    7.338  -27.870  -34.895
     C      0    8.153  -26.580  -35.034
     C      0    9.535  -26.605  -34.374
     O      0    9.978  -27.697  -33.869
     O      0   10.198  -25.527  -34.330
     H      0    5.406  -28.740  -35.384
     H      0    5.994  -27.574  -36.584
     H      0    5.348  -27.003  -35.038
     H      0    7.261  -28.129  -33.831
     H      0    7.906  -28.690  -35.352
     H      0    8.297  -26.324  -36.094
     H      0    7.608  -25.734  -34.598
     C     -1    8.763  -23.354  -38.869
     C     -1   10.193  -23.879  -38.735
     C      0   10.417  -24.596  -37.426
     O      0   10.016  -23.908  -36.355
     O      0   10.883  -25.733  -37.355
     H      0    8.587  -22.992  -39.888
     H      0    8.028  -24.141  -38.664
     H      0    8.580  -22.530  -38.182
     H      0   10.436  -24.580  -39.535
     H      0   10.909  -23.053  -38.802
     H      0   10.092  -24.487  -35.523
     C     -1   14.096  -19.352  -39.076
     C     -1   14.490  -20.809  -38.889
     C      0   13.476  -21.511  -37.951
     C      0   13.904  -22.889  -37.505
     N      0   14.918  -22.935  -36.610
     O      0   13.372  -23.928  -37.955
     H      0   14.781  -18.834  -39.755
     H      0   13.085  -19.267  -39.493
     H      0   14.107  -18.819  -38.117
     H      0   14.519  -21.336  -39.850
     H      0   15.500  -20.874  -38.463
     H      0   13.332  -20.892  -37.055
     H      0   12.512  -21.598  -38.455
     H      0   15.300  -22.069  -36.257
     H      0   15.037  -23.792  -36.062
     C     -1   10.504  -26.212  -42.348
     C     -1   11.758  -26.424  -41.470
     C      0   12.000  -27.907  -41.164
     O      0   12.869  -25.854  -42.180
     H      0    9.610  -26.613  -41.857
     H      0   10.355  -25.145  -42.542
     H      0   10.638  -26.723  -43.308
     H      0   11.619  -25.897  -40.512
     H      0   13.592  -25.770  -41.519
     H      0   12.890  -28.041  -40.543
     H      0   11.146  -28.345  -40.634
     H      0   12.151  -28.456  -42.101
     C     -1    8.055  -31.122  -38.775
     C     -1    8.757  -30.695  -37.492
     C      0   10.003  -29.893  -37.635
     C      0   10.215  -28.537  -37.703
     N      0   11.264  -30.474  -37.587
     C      0   12.205  -29.520  -37.594
     N      0   11.582  -28.344  -37.674
     H      0    7.150  -31.690  -38.538
     H      0    7.765  -30.256  -39.379
     H      0    8.702  -31.759  -39.390
     H      0    8.053  -30.117  -36.884
     H      0    9.000  -31.589  -36.908
     H      0   11.437  -31.472  -37.409
     H      0    9.532  -27.710  -37.734
     H      0   13.262  -29.683  -37.530
     H      0   12.080  -27.446  -37.626
     C     -1   18.228  -37.294  -31.952
     C     -1   18.827  -36.190  -32.835
     C      0   17.915  -35.062  -33.335
     C      0   18.806  -33.946  -33.926
     N      0   18.102  -32.882  -34.661
     C      0   17.559  -31.791  -34.082
     N      0   17.428  -31.738  -32.736
     N      0   17.153  -30.751  -34.803
     H      0   17.812  -36.881  -31.025
     H      0   17.423  -37.832  -32.468
     H      0   19.001  -38.021  -31.682
     H      0   19.656  -35.731  -32.273
     H      0   19.296  -36.656  -33.714
     H      0   17.237  -35.433  -34.108
     H      0   17.291  -34.680  -32.516
     H      0   19.406  -33.486  -33.132
     H      0   19.508  -34.394  -34.635
     H      0   18.175  -32.873  -35.668
     H      0   17.431  -32.599  -32.212
     H      0   16.838  -30.981  -32.380
     H      0   17.319  -30.620  -35.799
     H      0   16.558  -30.064  -34.334
     C     -1   10.963  -35.483  -36.659
     C      0   11.766  -34.211  -36.549
     O      0   11.425  -33.180  -37.167
     H      0   10.581  -35.789  -35.679
     H      0   10.122  -35.306  -37.329
     H      0   11.566  -36.308  -37.052
     N      0   12.888  -34.252  -35.785
     C     -1   13.572  -33.002  -35.375
     C      0   14.247  -32.274  -36.517
     O      0   14.519  -31.064  -36.396
     C      0   14.485  -33.444  -34.205
     C      0   14.607  -34.971  -34.364
     C      0   13.230  -35.382  -34.886
     H      0   12.811  -32.309  -34.999
     H      0   15.443  -32.933  -34.222
     H      0   13.971  -33.196  -33.273
     H      0   15.371  -35.221  -35.107
     H      0   14.860  -35.473  -33.428
     H      0   13.240  -36.325  -35.434
     H      0   12.497  -35.444  -34.072
     N      0   14.501  -32.972  -37.643
     C     -1   15.051  -32.322  -38.825
     C      0   14.065  -31.479  -39.619
     O      0   14.357  -30.327  -39.984
     H      0   15.468  -33.093  -39.478
     H      0   14.244  -33.950  -37.659
     H      0   15.859  -31.655  -38.516
     N      0   12.926  -32.110  -39.956
     C     -1   11.964  -31.536  -40.879
     H      0   12.475  -30.805  -41.505
     H      0   12.705  -32.987  -39.506
     H      0   11.544  -32.326  -41.505
     H      0   11.149  -31.027  -40.353
     C     -1   17.955  -17.354  -29.822
     C     -1   17.280  -18.708  -29.587
     C      0   16.871  -19.509  -30.798
     C      0   15.640  -19.486  -31.430
     C      0   17.633  -20.556  -31.447
     C      0   16.789  -21.132  -32.453
     C      0   18.921  -21.092  -31.257
     N      0   15.593  -20.447  -32.429
     C      0   17.197  -22.225  -33.233
     C      0   19.333  -22.170  -32.040
     C      0   18.477  -22.735  -33.015
     H      0   17.295  -16.677  -30.377
     H      0   18.879  -17.465  -30.403
     H      0   18.208  -16.878  -28.868
     H      0   17.950  -19.330  -28.977
     H      0   16.389  -18.543  -28.966
     H      0   14.781  -18.866  -31.223
     H      0   14.790  -20.694  -33.011
     H      0   19.584  -20.677  -30.504
     H      0   16.530  -22.676  -33.961
     H      0   20.322  -22.593  -31.895
     H      0   18.815  -23.595  -33.586
     C     -1   22.918  -25.839  -39.701
     C     -1   22.020  -26.716  -38.833
     C      0   21.069  -25.918  -37.982
     C      0   21.319  -25.327  -36.755
     C      0   19.749  -25.482  -38.385
     C      0   19.255  -24.613  -37.363
     C      0   18.943  -25.761  -39.504
     N      0   20.229  -24.550  -36.381
     C      0   17.997  -24.001  -37.459
     C      0   17.686  -25.171  -39.591
     C      0   17.226  -24.291  -38.584
     H      0   22.321  -25.201  -40.363
     H      0   23.539  -25.184  -39.080
     H      0   23.583  -26.448  -40.325
     H      0   21.446  -27.400  -39.471
     H      0   22.647  -27.353  -38.195
     H      0   22.199  -25.383  -36.132
     H      0   20.182  -23.982  -35.548
     H      0   19.296  -26.428  -40.284
     H      0   17.639  -23.322  -36.693
     H      0   17.026  -25.388  -40.421
     H      0   16.245  -23.849  -38.688
     O      0   13.432  -27.776  -28.265
     H      0   14.141  -27.475  -28.862
     H      0   12.627  -27.857  -28.808
     O      0   14.543  -25.616  -40.062
     H      0   14.773  -26.464  -39.629
     H      0   14.065  -25.080  -39.409
     O      0   15.399  -26.505  -30.009
     H      0   14.599  -26.003  -30.279
     H      0   15.840  -26.731  -30.848
     O      0   19.860  -28.422  -36.298
     H      0   20.275  -27.633  -36.689
     H      0   19.233  -28.100  -35.628
     O      0   17.542  -29.292  -37.292
     H      0   18.519  -29.174  -37.185
     C      0   16.995  -28.035  -36.985
     C      0   15.524  -27.968  -37.395
     O      0   15.405  -27.995  -38.823
     C      0   14.940  -26.644  -36.894
     O      0   13.564  -26.551  -37.260
     C      0   15.136  -26.497  -35.378
     O      0   14.620  -25.217  -34.944
     C      0   16.639  -26.550  -35.082
     O      0   17.125  -27.848  -35.536
     C      0   17.039  -26.353  -33.623
     O      0   16.232  -27.046  -32.667
     H      0   15.213  -28.896  -39.149
     H      0   13.336  -25.602  -37.360
     H      0   16.211  -28.016  -32.810
     H      0   17.554  -27.233  -37.486
     H      0   15.006  -28.814  -36.933
     H      0   15.491  -25.833  -37.387
     H      0   14.625  -27.302  -34.841
     H      0   17.146  -25.768  -35.668
     H      0   16.936  -25.294  -33.378
     H      0   18.099  -26.625  -33.523
     C      0   13.223  -25.260  -34.464
     C      0   13.182  -25.923  -33.059
     O      0   12.634  -27.234  -33.183
     C      0   12.513  -25.083  -31.967
     O      0   13.009  -25.390  -30.657
     C      0   12.791  -23.605  -32.207
     O      0   12.274  -22.839  -31.097
     C      0   12.132  -23.210  -33.515
     O      0   12.817  -23.907  -34.598
     C      0   12.292  -21.751  -33.904
     O      0   13.677  -21.486  -34.227
     H      0   11.673  -27.202  -33.396
     H      0   12.266  -25.855  -30.153
     H      0   13.966  -22.295  -34.685
     H      0   12.641  -25.864  -35.158
     H      0   14.219  -26.076  -32.752
     H      0   11.430  -25.243  -31.983
     H      0   13.874  -23.429  -32.278
     H      0   11.076  -23.488  -33.506
     H      0   12.008  -21.094  -33.086
     H      0   11.657  -21.544  -34.770
     H      0   12.564  -23.363  -30.325
