# Supplementary material for: A Case Study of the Glycoside Hydrolase Enzyme Mechanism Using an Automated QM-Cluster Model Building Toolkit
Source: Front Chem. 2022 Mar 24;10:854318. doi: 10.3389/fchem.2022.854318 (PMC8987026; doi:10.3389/fchem.2022.854318)
Supplement: Supplementary file 1 [file DataSheet2.zip › Res21-QB-P2.xyz]

     C     -1   12.135  -17.374  -35.516
     C      0   10.674  -17.047  -35.280
     O      0   10.234  -16.788  -34.154
     C     -1   12.445  -18.702  -34.849
     H      0   12.741  -16.575  -35.075
     H      0   12.366  -17.407  -36.587
     H      0   11.868  -19.508  -35.313
     H      0   13.502  -18.965  -34.935
     H      0   12.185  -18.664  -33.787
     N      0    9.873  -17.125  -36.386
     C     -1    8.431  -17.229  -36.231
     C      0    7.972  -18.596  -36.687
     O      0    8.413  -19.105  -37.727
     H      0    7.924  -16.466  -36.836
     H      0   10.247  -17.545  -37.228
     H      0    8.205  -17.033  -35.181
     N      0    7.060  -19.191  -35.884
     C     -1    6.662  -20.567  -36.146
     C     -1    7.799  -21.567  -35.875
     C      0    8.097  -21.801  -34.413
     C      0    8.864  -20.903  -33.650
     C      0    7.625  -22.966  -33.784
     C      0    9.185  -21.186  -32.318
     C      0    7.956  -23.268  -32.464
     C      0    8.766  -22.391  -31.732
     O      0    9.156  -22.749  -30.459
     H      0    5.789  -20.795  -35.529
     H      0    6.882  -18.796  -34.973
     H      0    6.366  -20.633  -37.197
     H      0    7.529  -22.524  -36.329
     H      0    8.694  -21.218  -36.397
     H      0    9.235  -19.988  -34.100
     H      0    7.024  -23.663  -34.359
     H      0    9.790  -20.497  -31.738
     H      0    7.640  -24.196  -32.001
     H      0   10.138  -22.684  -30.419
     C     -1    8.074  -28.590  -30.358
     C      0    8.501  -29.951  -30.867
     O      0    8.260  -30.990  -30.235
     C     -1    8.987  -27.368  -30.653
     C      0   10.344  -27.404  -29.945
     O      0   10.963  -28.511  -29.844
     O      0   10.776  -26.287  -29.520
     H      0    7.936  -28.694  -29.278
     H      0    7.079  -28.387  -30.782
     H      0    9.178  -27.274  -31.728
     H      0    8.474  -26.454  -30.343
     N      0    9.086  -29.973  -32.096
     C     -1    9.496  -31.227  -32.698
     C      0   10.851  -31.748  -32.195
     O      0   11.332  -32.790  -32.686
     C     -1    9.543  -31.103  -34.215
     O      0   10.635  -30.263  -34.648
     H      0    9.319  -29.106  -32.579
     H      0    8.757  -31.988  -32.421
     H      0    9.731  -32.089  -34.643
     H      0    8.584  -30.723  -34.581
     H      0   10.379  -29.322  -34.501
     N      0   11.454  -31.008  -31.245
     C     -1   12.703  -31.455  -30.650
     C     -1   13.625  -30.310  -30.231
     C      0   13.727  -29.190  -31.308
     C      0   14.274  -29.606  -32.652
     N      0   13.443  -29.994  -33.619
     O      0   15.535  -29.585  -32.873
     H      0   12.497  -32.096  -29.780
     H      0   11.010  -30.170  -30.856
     H      0   13.189  -32.092  -31.397
     H      0   13.280  -29.825  -29.318
     H      0   14.620  -30.726  -30.022
     H      0   12.748  -28.731  -31.441
     H      0   14.395  -28.411  -30.932
     H      0   12.430  -29.965  -33.527
     H      0   13.810  -30.214  -34.544
     C     -1    5.945  -27.794  -35.509
     C     -1    7.338  -27.870  -34.895
     C      0    8.121  -26.565  -34.913
     C      0    9.532  -26.731  -34.357
     O      0    9.873  -27.853  -33.859
     O      0   10.319  -25.737  -34.382
     H      0    5.439  -28.765  -35.463
     H      0    5.988  -27.488  -36.562
     H      0    5.316  -27.066  -34.981
     H      0    7.268  -28.226  -33.860
     H      0    7.929  -28.632  -35.418
     H      0    8.187  -26.145  -35.926
     H      0    7.618  -25.797  -34.311
     C     -1    8.763  -23.354  -38.869
     C     -1   10.193  -23.879  -38.735
     C      0   10.550  -24.559  -37.427
     O      0    9.913  -24.098  -36.356
     O      0   11.389  -25.463  -37.381
     H      0    8.575  -23.053  -39.905
     H      0    8.029  -24.122  -38.602
     H      0    8.594  -22.487  -38.231
     H      0   10.420  -24.601  -39.523
     H      0   10.901  -23.052  -38.874
     H      0   10.150  -24.652  -35.527
     C     -1   14.096  -19.352  -39.076
     C     -1   14.490  -20.809  -38.889
     C      0   13.275  -21.759  -38.728
     C      0   13.686  -23.059  -38.062
     N      0   13.769  -23.031  -36.725
     O      0   13.988  -24.092  -38.712
     H      0   14.980  -18.718  -39.204
     H      0   13.457  -19.218  -39.958
     H      0   13.541  -18.983  -38.204
     H      0   15.102  -21.155  -39.732
     H      0   15.121  -20.892  -37.992
     H      0   12.512  -21.266  -38.112
     H      0   12.835  -21.981  -39.703
     H      0   13.504  -22.240  -36.147
     H      0   16.398  -24.551  -36.420
     C     -1   10.504  -26.212  -42.348
     C     -1   11.758  -26.424  -41.470
     C      0   11.886  -27.866  -40.968
     O      0   12.877  -26.074  -42.304
     H      0    9.587  -26.434  -41.789
     H      0   10.464  -25.176  -42.700
     H      0   10.556  -26.874  -43.220
     H      0   11.717  -25.751  -40.598
     H      0   13.688  -26.097  -41.748
     H      0   12.790  -27.988  -40.363
     H      0   11.021  -28.154  -40.358
     H      0   11.954  -28.547  -41.823
     C     -1    8.055  -31.122  -38.775
     C     -1    8.757  -30.695  -37.492
     C      0    9.957  -29.812  -37.605
     C      0   10.090  -28.443  -37.603
     N      0   11.254  -30.315  -37.586
     C      0   12.140  -29.304  -37.551
     N      0   11.445  -28.166  -37.567
     H      0    7.194  -31.753  -38.535
     H      0    7.696  -30.257  -39.343
     H      0    8.724  -31.696  -39.426
     H      0    8.030  -30.183  -36.851
     H      0    9.063  -31.593  -36.943
     H      0   11.484  -31.304  -37.442
     H      0    9.347  -27.666  -37.601
     H      0   13.205  -29.404  -37.510
     H      0   11.842  -27.220  -37.528
     C     -1   18.228  -37.294  -31.952
     C     -1   18.827  -36.190  -32.835
     C      0   17.921  -35.037  -33.290
     C      0   18.827  -33.913  -33.844
     N      0   18.150  -32.867  -34.618
     C      0   17.488  -31.818  -34.091
     N      0   17.330  -31.706  -32.756
     N      0   16.968  -30.885  -34.885
     H      0   17.847  -36.885  -31.008
     H      0   17.397  -37.805  -32.453
     H      0   18.990  -38.043  -31.713
     H      0   19.679  -35.755  -32.289
     H      0   19.262  -36.650  -33.734
     H      0   17.232  -35.372  -34.071
     H      0   17.307  -34.674  -32.454
     H      0   19.386  -33.441  -33.026
     H      0   19.569  -34.355  -34.515
     H      0   18.182  -32.923  -35.626
     H      0   17.436  -32.516  -32.167
     H      0   16.728  -30.943  -32.433
     H      0   17.256  -30.742  -35.853
     H      0   16.401  -30.160  -34.441
     C     -1   10.963  -35.483  -36.659
     C      0   11.770  -34.205  -36.562
     O      0   11.498  -33.197  -37.256
     H      0   10.446  -35.688  -35.715
     H      0   10.219  -35.367  -37.447
     H      0   11.600  -36.343  -36.887
     N      0   12.837  -34.235  -35.722
     C     -1   13.572  -33.002  -35.375
     C      0   14.129  -32.250  -36.563
     O      0   14.279  -31.015  -36.497
     C      0   14.660  -33.471  -34.366
     C      0   14.403  -34.981  -34.133
     C      0   12.970  -35.216  -34.615
     H      0   12.876  -32.319  -34.876
     H      0   15.657  -33.311  -34.770
     H      0   14.563  -32.894  -33.446
     H      0   15.095  -35.580  -34.733
     H      0   14.532  -35.266  -33.087
     H      0   12.803  -36.232  -34.970
     H      0   12.241  -34.970  -33.834
     N      0   14.488  -32.969  -37.648
     C     -1   15.051  -32.322  -38.825
     C      0   14.073  -31.513  -39.661
     O      0   14.425  -30.438  -40.180
     H      0   15.489  -33.096  -39.462
     H      0   14.326  -33.967  -37.634
     H      0   15.850  -31.643  -38.516
     N      0   12.883  -32.089  -39.895
     C     -1   11.964  -31.536  -40.879
     H      0   12.540  -31.070  -41.678
     H      0   12.585  -32.864  -39.315
     H      0   11.351  -32.342  -41.288
     H      0   11.308  -30.775  -40.444
     C     -1   17.955  -17.354  -29.822
     C     -1   17.280  -18.708  -29.587
     C      0   16.857  -19.445  -30.831
     C      0   15.639  -19.349  -31.479
     C      0   17.624  -20.431  -31.563
     C      0   16.800  -20.891  -32.641
     C      0   18.901  -20.999  -31.394
     N      0   15.609  -20.196  -32.578
     C      0   17.222  -21.897  -33.524
     C      0   19.319  -22.004  -32.265
     C      0   18.485  -22.451  -33.317
     H      0   17.281  -16.669  -30.350
     H      0   18.859  -17.465  -30.433
     H      0   18.241  -16.887  -28.872
     H      0   17.960  -19.351  -29.011
     H      0   16.400  -18.556  -28.947
     H      0   14.781  -18.742  -31.229
     H      0   14.781  -20.446  -33.127
     H      0   19.549  -20.668  -30.588
     H      0   16.581  -22.239  -34.329
     H      0   20.296  -22.458  -32.133
     H      0   18.828  -23.252  -33.966
     C     -1   22.918  -25.839  -39.701
     C     -1   22.020  -26.716  -38.833
     C      0   21.180  -25.894  -37.881
     C      0   21.589  -25.382  -36.661
     C      0   19.899  -25.277  -38.168
     C      0   19.607  -24.377  -37.094
     C      0   18.969  -25.404  -39.220
     N      0   20.645  -24.482  -36.187
     C      0   18.459  -23.568  -37.088
     C      0   17.810  -24.631  -39.203
     C      0   17.568  -23.706  -38.158
     H      0   22.322  -25.128  -40.284
     H      0   23.613  -25.262  -39.081
     H      0   23.506  -26.444  -40.401
     H      0   21.366  -27.324  -39.472
     H      0   22.640  -27.424  -38.267
     H      0   22.498  -25.571  -36.111
     H      0   20.736  -23.945  -35.338
     H      0   19.153  -26.095  -40.037
     H      0   18.285  -22.842  -36.300
     H      0   17.071  -24.751  -39.988
     H      0   16.682  -23.081  -38.203
     O      0   13.358  -27.786  -28.279
     H      0   14.041  -27.523  -28.915
     H      0   12.540  -27.925  -28.799
     O      0   15.007  -25.959  -40.600
     H      0   15.202  -26.773  -40.092
     H      0   14.653  -25.296  -39.983
     O      0   15.444  -26.512  -30.173
     H      0   14.635  -25.959  -30.240
     H      0   15.801  -26.595  -31.073
     O      0   20.106  -28.864  -36.595
     H      0   20.486  -28.034  -36.926
     H      0   19.470  -28.606  -35.905
     O      0   17.714  -29.775  -37.526
     H      0   18.696  -29.744  -37.460
     C      0   17.303  -28.450  -37.295
     C      0   15.867  -28.215  -37.755
     O      0   15.796  -28.300  -39.184
     C      0   15.444  -26.794  -37.376
     O      0   14.031  -26.662  -37.568
     C      0   15.824  -26.398  -35.946
     O      0   15.742  -24.955  -35.822
     C      0   17.220  -26.836  -35.505
     O      0   17.411  -28.227  -35.855
     C      0   17.448  -26.659  -33.994
     O      0   16.320  -26.981  -33.171
     H      0   15.421  -29.158  -39.476
     H      0   13.842  -25.749  -37.877
     H      0   16.171  -27.950  -33.123
     H      0   17.971  -27.741  -37.804
     H      0   15.226  -28.956  -37.268
     H      0   15.977  -26.123  -38.061
     H      0   15.088  -26.804  -35.250
     H      0   17.977  -26.238  -36.035
     H      0   17.661  -25.605  -33.800
     H      0   18.335  -27.243  -33.711
     C      0   13.429  -24.767  -33.907
     C      0   13.224  -25.690  -32.702
     O      0   12.580  -26.898  -33.097
     C      0   12.482  -24.942  -31.581
     O      0   12.983  -25.255  -30.269
     C      0   12.596  -23.430  -31.756
     O      0   11.913  -22.771  -30.660
     C      0   11.942  -23.024  -33.079
     O      0   12.342  -23.904  -34.169
     C      0   12.249  -21.605  -33.540
     O      0   13.598  -21.484  -34.069
     H      0   11.715  -26.664  -33.496
     H      0   12.258  -25.780  -29.809
     H      0   14.055  -22.351  -33.947
     H      0   13.525  -25.370  -34.810
     H      0   14.214  -25.979  -32.358
     H      0   11.421  -25.211  -31.624
     H      0   13.648  -23.131  -31.727
     H      0   10.863  -23.145  -32.975
     H      0   12.120  -20.901  -32.713
     H      0   11.549  -21.340  -34.333
     H      0   12.209  -23.276  -29.879
     O      0   14.617  -23.960  -33.692
     H      0   14.125  -23.856  -36.258
     H      0   15.301  -24.282  -34.315
