# Supplementary material for: A Case Study of the Glycoside Hydrolase Enzyme Mechanism Using an Automated QM-Cluster Model Building Toolkit
Source: Front Chem. 2022 Mar 24;10:854318. doi: 10.3389/fchem.2022.854318 (PMC8987026; doi:10.3389/fchem.2022.854318)
Supplement: Supplementary file 1 [file DataSheet2.zip › Res21-QB-P1.xyz]

     C     -1   12.135  -17.374  -35.516
     C      0   10.673  -17.051  -35.276
     O      0   10.233  -16.805  -34.147
     C     -1   12.445  -18.702  -34.849
     H      0   12.743  -16.574  -35.080
     H      0   12.361  -17.412  -36.588
     H      0   11.829  -19.491  -35.288
     H      0   13.492  -18.992  -34.968
     H      0   12.222  -18.650  -33.779
     N      0    9.873  -17.124  -36.383
     C     -1    8.431  -17.229  -36.231
     C      0    7.974  -18.596  -36.691
     O      0    8.422  -19.107  -37.726
     H      0    7.925  -16.465  -36.835
     H      0   10.249  -17.533  -37.229
     H      0    8.203  -17.036  -35.181
     N      0    7.058  -19.190  -35.892
     C     -1    6.662  -20.567  -36.146
     C     -1    7.799  -21.567  -35.875
     C      0    8.182  -21.731  -34.424
     C      0    9.000  -20.800  -33.759
     C      0    7.761  -22.866  -33.710
     C      0    9.419  -21.021  -32.444
     C      0    8.192  -23.111  -32.405
     C      0    9.052  -22.201  -31.777
     O      0    9.553  -22.512  -30.531
     H      0    5.790  -20.791  -35.526
     H      0    6.871  -18.789  -34.984
     H      0    6.363  -20.643  -37.196
     H      0    7.493  -22.540  -36.269
     H      0    8.670  -21.257  -36.458
     H      0    9.336  -19.907  -34.276
     H      0    7.117  -23.586  -34.205
     H      0   10.061  -20.305  -31.942
     H      0    7.916  -24.018  -31.880
     H      0   10.525  -22.385  -30.571
     C     -1    8.074  -28.590  -30.358
     C      0    8.485  -29.950  -30.874
     O      0    8.213  -30.990  -30.265
     C     -1    8.987  -27.368  -30.653
     C      0   10.358  -27.443  -29.967
     O      0   10.938  -28.564  -29.879
     O      0   10.819  -26.338  -29.537
     H      0    7.951  -28.696  -29.277
     H      0    7.073  -28.384  -30.767
     H      0    9.150  -27.248  -31.731
     H      0    8.487  -26.457  -30.313
     N      0    9.083  -29.972  -32.102
     C     -1    9.496  -31.227  -32.698
     C      0   10.856  -31.745  -32.204
     O      0   11.337  -32.780  -32.708
     C     -1    9.543  -31.103  -34.215
     O      0   10.647  -30.267  -34.640
     H      0    9.391  -29.110  -32.533
     H      0    8.755  -31.983  -32.417
     H      0    9.731  -32.088  -34.644
     H      0    8.590  -30.717  -34.587
     H      0   10.366  -29.333  -34.599
     N      0   11.457  -31.009  -31.252
     C     -1   12.703  -31.455  -30.650
     C     -1   13.625  -30.310  -30.231
     C      0   13.774  -29.214  -31.307
     C      0   14.365  -29.654  -32.620
     N      0   13.561  -30.026  -33.620
     O      0   15.631  -29.660  -32.791
     H      0   12.491  -32.091  -29.778
     H      0   11.012  -30.175  -30.855
     H      0   13.196  -32.094  -31.389
     H      0   13.258  -29.804  -29.337
     H      0   14.604  -30.739  -29.978
     H      0   12.805  -28.756  -31.475
     H      0   14.419  -28.425  -30.914
     H      0   12.547  -30.003  -33.547
     H      0   13.961  -30.290  -34.520
     C     -1    5.945  -27.794  -35.509
     C     -1    7.338  -27.870  -34.895
     C      0    8.095  -26.532  -34.927
     C      0    9.504  -26.611  -34.359
     O      0    9.978  -27.720  -33.992
     O      0   10.160  -25.502  -34.246
     H      0    5.446  -28.768  -35.469
     H      0    5.989  -27.482  -36.560
     H      0    5.314  -27.073  -34.975
     H      0    7.274  -28.222  -33.858
     H      0    7.940  -28.617  -35.425
     H      0    8.174  -26.151  -35.954
     H      0    7.553  -25.763  -34.363
     C     -1    8.763  -23.354  -38.869
     C     -1   10.193  -23.879  -38.735
     C      0   10.352  -24.560  -37.403
     O      0    9.955  -23.784  -36.375
     O      0   10.709  -25.723  -37.242
     H      0    8.578  -23.013  -39.894
     H      0    8.027  -24.134  -38.643
     H      0    8.587  -22.514  -38.200
     H      0   10.436  -24.604  -39.513
     H      0   10.919  -23.066  -38.801
     H      0   10.012  -24.304  -35.538
     C     -1   14.096  -19.352  -39.076
     C     -1   14.490  -20.809  -38.889
     C      0   13.426  -21.562  -38.054
     C      0   13.861  -22.911  -37.470
     N      0   14.827  -22.956  -36.565
     O      0   13.226  -23.959  -37.863
     H      0   14.824  -18.810  -39.690
     H      0   13.118  -19.266  -39.566
     H      0   14.027  -18.841  -38.107
     H      0   14.615  -21.310  -39.857
     H      0   15.463  -20.866  -38.382
     H      0   13.139  -20.921  -37.208
     H      0   12.532  -21.716  -38.664
     H      0   15.266  -22.039  -36.470
     H      0   14.985  -24.299  -35.493
     C     -1   10.504  -26.212  -42.348
     C     -1   11.758  -26.424  -41.470
     C      0   12.038  -27.912  -41.227
     O      0   12.864  -25.786  -42.125
     H      0    9.622  -26.669  -41.885
     H      0   10.318  -25.142  -42.490
     H      0   10.660  -26.669  -43.332
     H      0   11.589  -25.949  -40.490
     H      0   13.539  -25.656  -41.421
     H      0   12.921  -28.050  -40.596
     H      0   11.188  -28.396  -40.730
     H      0   12.217  -28.417  -42.184
     C     -1    8.055  -31.122  -38.775
     C     -1    8.757  -30.695  -37.492
     C      0   10.006  -29.880  -37.629
     C      0   10.223  -28.520  -37.670
     N      0   11.270  -30.460  -37.600
     C      0   12.214  -29.508  -37.595
     N      0   11.596  -28.326  -37.645
     H      0    7.155  -31.698  -38.537
     H      0    7.756  -30.256  -39.375
     H      0    8.705  -31.751  -39.395
     H      0    8.050  -30.125  -36.880
     H      0    9.010  -31.590  -36.913
     H      0   11.444  -31.459  -37.433
     H      0    9.542  -27.692  -37.689
     H      0   13.271  -29.675  -37.543
     H      0   12.101  -27.428  -37.559
     C     -1   18.228  -37.294  -31.952
     C     -1   18.827  -36.190  -32.835
     C      0   17.907  -35.080  -33.361
     C      0   18.786  -33.967  -33.976
     N      0   18.067  -32.905  -34.700
     C      0   17.559  -31.800  -34.114
     N      0   17.464  -31.739  -32.765
     N      0   17.155  -30.754  -34.828
     H      0   17.790  -36.878  -31.037
     H      0   17.440  -37.848  -32.477
     H      0   19.006  -38.008  -31.662
     H      0   19.640  -35.714  -32.265
     H      0   19.316  -36.659  -33.702
     H      0   17.233  -35.474  -34.126
     H      0   17.278  -34.685  -32.551
     H      0   19.404  -33.504  -33.197
     H      0   19.473  -34.419  -34.696
     H      0   18.138  -32.890  -35.708
     H      0   17.482  -32.597  -32.237
     H      0   16.882  -30.982  -32.397
     H      0   17.255  -30.649  -35.834
     H      0   16.588  -30.051  -34.348
     C     -1   10.963  -35.483  -36.659
     C      0   11.761  -34.207  -36.545
     O      0   11.411  -33.172  -37.152
     H      0   10.592  -35.801  -35.679
     H      0   10.115  -35.305  -37.319
     H      0   11.567  -36.301  -37.065
     N      0   12.887  -34.251  -35.788
     C     -1   13.572  -33.002  -35.375
     C      0   14.247  -32.274  -36.517
     O      0   14.517  -31.063  -36.396
     C      0   14.480  -33.447  -34.203
     C      0   14.614  -34.971  -34.378
     C      0   13.241  -35.388  -34.905
     H      0   12.811  -32.308  -35.001
     H      0   15.433  -32.928  -34.205
     H      0   13.955  -33.216  -33.273
     H      0   15.381  -35.206  -35.124
     H      0   14.872  -35.482  -33.448
     H      0   13.260  -36.324  -35.465
     H      0   12.510  -35.470  -34.091
     N      0   14.500  -32.972  -37.643
     C     -1   15.051  -32.322  -38.825
     C      0   14.068  -31.480  -39.622
     O      0   14.367  -30.331  -39.987
     H      0   15.470  -33.094  -39.476
     H      0   14.243  -33.949  -37.659
     H      0   15.857  -31.652  -38.515
     N      0   12.925  -32.108  -39.954
     C     -1   11.964  -31.536  -40.879
     H      0   12.468  -30.777  -41.476
     H      0   12.706  -32.989  -39.508
     H      0   11.573  -32.319  -41.534
     H      0   11.127  -31.060  -40.356
     C     -1   17.955  -17.354  -29.822
     C     -1   17.280  -18.708  -29.587
     C      0   16.894  -19.527  -30.798
     C      0   15.659  -19.554  -31.425
     C      0   17.689  -20.552  -31.444
     C      0   16.863  -21.166  -32.442
     C      0   18.997  -21.042  -31.256
     N      0   15.642  -20.524  -32.417
     C      0   17.300  -22.252  -33.217
     C      0   19.441  -22.111  -32.033
     C      0   18.598  -22.714  -32.998
     H      0   17.303  -16.684  -30.395
     H      0   18.890  -17.467  -30.385
     H      0   18.190  -16.869  -28.868
     H      0   17.941  -19.322  -28.958
     H      0   16.376  -18.540  -28.984
     H      0   14.780  -18.962  -31.219
     H      0   14.853  -20.799  -33.003
     H      0   19.648  -20.598  -30.509
     H      0   16.643  -22.737  -33.932
     H      0   20.445  -22.499  -31.890
     H      0   18.963  -23.568  -33.562
     C     -1   22.918  -25.839  -39.701
     C     -1   22.020  -26.716  -38.833
     C      0   21.047  -25.924  -37.998
     C      0   21.285  -25.326  -36.771
     C      0   19.716  -25.513  -38.401
     C      0   19.206  -24.655  -37.378
     C      0   18.907  -25.812  -39.514
     N      0   20.182  -24.571  -36.397
     C      0   17.931  -24.077  -37.459
     C      0   17.634  -25.252  -39.589
     C      0   17.158  -24.386  -38.577
     H      0   22.321  -25.217  -40.378
     H      0   23.523  -25.169  -39.080
     H      0   23.598  -26.447  -40.309
     H      0   21.463  -27.414  -39.471
     H      0   22.647  -27.338  -38.180
     H      0   22.164  -25.370  -36.147
     H      0   20.121  -24.005  -35.564
     H      0   19.268  -26.472  -40.296
     H      0   17.540  -23.431  -36.682
     H      0   16.975  -25.484  -40.417
     H      0   16.161  -23.979  -38.660
     O      0   13.511  -27.706  -28.321
     H      0   14.170  -27.346  -28.945
     H      0   12.673  -27.771  -28.811
     O      0   14.370  -25.502  -39.903
     H      0   14.568  -26.354  -39.469
     H      0   13.914  -24.937  -39.246
     O      0   15.271  -26.339  -30.133
     H      0   14.468  -25.843  -30.394
     H      0   15.721  -26.578  -30.966
     O      0   19.729  -28.496  -36.515
     H      0   20.143  -27.698  -36.887
     H      0   19.131  -28.190  -35.809
     O      0   17.310  -29.272  -37.356
     H      0   18.295  -29.186  -37.347
     C      0   16.841  -28.005  -36.957
     C      0   15.337  -27.878  -37.194
     O      0   15.016  -27.951  -38.590
     C      0   14.874  -26.506  -36.698
     O      0   13.453  -26.375  -36.859
     C      0   15.276  -26.287  -35.233
     O      0   14.932  -24.986  -34.763
     C      0   16.777  -26.530  -35.035
     O      0   17.123  -27.861  -35.531
     C      0   17.201  -26.422  -33.571
     O      0   16.293  -27.034  -32.644
     H      0   15.091  -28.860  -38.939
     H      0   13.285  -25.431  -37.152
     H      0   16.250  -28.006  -32.759
     H      0   17.371  -27.210  -37.499
     H      0   14.838  -28.672  -36.628
     H      0   15.368  -25.744  -37.313
     H      0   14.734  -27.010  -34.612
     H      0   17.343  -25.789  -35.614
     H      0   17.223  -25.365  -33.302
     H      0   18.215  -26.832  -33.464
     C      0   12.137  -25.334  -34.280
     C      0   12.589  -25.841  -32.938
     O      0   12.254  -27.196  -32.745
     C      0   12.171  -24.892  -31.809
     O      0   12.821  -25.178  -30.575
     C      0   12.595  -23.484  -32.212
     O      0   12.271  -22.552  -31.156
     C      0   11.881  -23.065  -33.486
     O      0   12.154  -24.057  -34.562
     C      0   12.329  -21.748  -34.068
     O      0   13.749  -21.676  -34.239
     H      0   11.363  -27.384  -33.115
     H      0   12.171  -25.725  -30.031
     H      0   14.024  -22.299  -34.949
     H      0   12.283  -25.967  -35.152
     H      0   13.686  -25.799  -33.005
     H      0   11.086  -24.932  -31.664
     H      0   13.677  -23.461  -32.387
     H      0   10.799  -23.070  -33.346
     H      0   12.048  -20.952  -33.382
     H      0   11.805  -21.597  -35.017
     H      0   12.642  -22.974  -30.360
