# Supplementary material for: A Case Study of the Glycoside Hydrolase Enzyme Mechanism Using an Automated QM-Cluster Model Building Toolkit
Source: Front Chem. 2022 Mar 24;10:854318. doi: 10.3389/fchem.2022.854318 (PMC8987026; doi:10.3389/fchem.2022.854318)
Supplement: Supplementary file 1 [file DataSheet2.zip › Res21-QA-TS2.xyz]

     C     -1   12.135  -17.374  -35.516
     C      0   10.675  -17.041  -35.281
     O      0   10.238  -16.762  -34.158
     C     -1   12.445  -18.702  -34.849
     H      0   12.745  -16.578  -35.074
     H      0   12.366  -17.409  -36.587
     H      0   11.862  -19.520  -35.289
     H      0   13.505  -18.960  -34.945
     H      0   12.204  -18.661  -33.782
     N      0    9.873  -17.139  -36.384
     C     -1    8.431  -17.229  -36.231
     C      0    7.961  -18.587  -36.709
     O      0    8.398  -19.086  -37.754
     H      0    7.931  -16.452  -36.824
     H      0   10.247  -17.564  -37.223
     H      0    8.206  -17.047  -35.178
     N      0    7.048  -19.184  -35.909
     C     -1    6.662  -20.567  -36.146
     C     -1    7.799  -21.567  -35.875
     C      0    8.275  -21.625  -34.447
     C      0    9.069  -20.607  -33.888
     C      0    7.983  -22.746  -33.657
     C      0    9.576  -20.720  -32.592
     C      0    8.492  -22.878  -32.368
     C      0    9.310  -21.871  -31.837
     O      0    9.916  -22.014  -30.607
     H      0    5.797  -20.785  -35.513
     H      0    6.894  -18.797  -34.989
     H      0    6.349  -20.655  -37.191
     H      0    7.460  -22.560  -36.184
     H      0    8.635  -21.307  -36.530
     H      0    9.333  -19.737  -34.478
     H      0    7.377  -23.543  -34.076
     H      0   10.217  -19.951  -32.175
     H      0    8.307  -23.775  -31.791
     H      0   10.138  -22.972  -30.524
     C     -1    8.074  -28.590  -30.358
     C      0    8.485  -29.950  -30.876
     O      0    8.208  -30.987  -30.260
     C     -1    8.987  -27.368  -30.653
     C      0   10.315  -27.509  -29.899
     O      0   10.872  -28.630  -29.828
     O      0   10.803  -26.433  -29.375
     H      0    7.947  -28.696  -29.277
     H      0    7.074  -28.384  -30.769
     H      0    9.195  -27.263  -31.721
     H      0    8.485  -26.453  -30.329
     N      0    9.083  -29.973  -32.100
     C     -1    9.496  -31.227  -32.698
     C      0   10.865  -31.739  -32.217
     O      0   11.347  -32.771  -32.726
     C     -1    9.543  -31.103  -34.215
     O      0   10.575  -30.213  -34.664
     H      0    9.383  -29.109  -32.539
     H      0    8.761  -31.988  -32.416
     H      0    9.786  -32.082  -34.632
     H      0    8.557  -30.793  -34.582
     H      0   10.291  -29.292  -34.513
     N      0   11.463  -31.010  -31.260
     C     -1   12.703  -31.455  -30.650
     C     -1   13.625  -30.310  -30.231
     C      0   13.933  -29.324  -31.370
     C      0   14.633  -30.001  -32.537
     N      0   14.262  -29.606  -33.765
     O      0   15.495  -30.887  -32.331
     H      0   12.486  -32.082  -29.772
     H      0   11.005  -30.189  -30.860
     H      0   13.212  -32.093  -31.377
     H      0   13.153  -29.754  -29.413
     H      0   14.558  -30.744  -29.858
     H      0   13.014  -28.842  -31.708
     H      0   14.589  -28.528  -31.001
     H      0   13.606  -28.833  -33.881
     H      0   14.633  -30.073  -34.589
     C     -1    5.945  -27.794  -35.509
     C     -1    7.338  -27.870  -34.895
     C      0    8.006  -26.505  -34.705
     C      0    9.460  -26.564  -34.247
     O      0    9.970  -27.661  -33.847
     O      0   10.108  -25.467  -34.256
     H      0    5.513  -28.794  -35.627
     H      0    5.972  -27.320  -36.498
     H      0    5.264  -27.208  -34.880
     H      0    7.295  -28.388  -33.928
     H      0    7.989  -28.486  -35.529
     H      0    7.977  -25.921  -35.634
     H      0    7.457  -25.909  -33.962
     C     -1    8.763  -23.354  -38.869
     C     -1   10.193  -23.879  -38.735
     C      0   10.428  -24.542  -37.397
     O      0    9.816  -23.902  -36.389
     O      0   11.071  -25.579  -37.231
     H      0    8.581  -23.014  -39.895
     H      0    8.028  -24.134  -38.641
     H      0    8.586  -22.515  -38.199
     H      0   10.435  -24.608  -39.511
     H      0   10.909  -23.057  -38.825
     H      0    9.907  -24.405  -35.531
     C     -1   14.096  -19.352  -39.076
     C     -1   14.490  -20.809  -38.889
     C      0   13.436  -21.879  -39.297
     C      0   13.496  -23.080  -38.338
     N      0   12.992  -22.938  -37.126
     O      0   14.079  -24.167  -38.703
     H      0   14.906  -18.686  -38.759
     H      0   13.864  -19.122  -40.124
     H      0   13.206  -19.107  -38.481
     H      0   15.424  -21.014  -39.430
     H      0   14.724  -20.959  -37.825
     H      0   12.433  -21.436  -39.241
     H      0   13.593  -22.213  -40.326
     H      0   12.594  -22.012  -36.981
     H      0   16.737  -25.245  -36.233
     C     -1   10.504  -26.212  -42.348
     C     -1   11.758  -26.424  -41.470
     C      0   11.872  -27.853  -40.931
     O      0   12.863  -26.116  -42.341
     H      0    9.582  -26.422  -41.793
     H      0   10.475  -25.180  -42.712
     H      0   10.555  -26.884  -43.212
     H      0   11.744  -25.722  -40.621
     H      0   13.662  -25.916  -41.800
     H      0   12.777  -27.963  -40.325
     H      0   11.003  -28.118  -40.317
     H      0   11.933  -28.552  -41.772
     C     -1    8.055  -31.122  -38.775
     C     -1    8.757  -30.695  -37.492
     C      0    9.994  -29.851  -37.595
     C      0   10.194  -28.489  -37.657
     N      0   11.262  -30.405  -37.456
     C      0   12.190  -29.440  -37.400
     N      0   11.557  -28.272  -37.531
     H      0    7.172  -31.722  -38.533
     H      0    7.728  -30.257  -39.363
     H      0    8.714  -31.728  -39.408
     H      0    8.039  -30.151  -36.867
     H      0    9.029  -31.592  -36.926
     H      0   11.432  -31.398  -37.249
     H      0    9.501  -27.674  -37.754
     H      0   13.241  -29.590  -37.235
     H      0   12.025  -27.362  -37.539
     C     -1   18.228  -37.294  -31.952
     C     -1   18.827  -36.190  -32.835
     C      0   17.895  -35.304  -33.666
     C      0   18.768  -34.313  -34.470
     N      0   18.054  -33.195  -35.111
     C      0   17.745  -32.052  -34.450
     N      0   17.857  -31.986  -33.102
     N      0   17.314  -30.978  -35.099
     H      0   17.544  -36.879  -31.202
     H      0   17.667  -38.025  -32.547
     H      0   19.025  -37.827  -31.424
     H      0   19.430  -35.532  -32.190
     H      0   19.549  -36.658  -33.523
     H      0   17.295  -35.907  -34.355
     H      0   17.190  -34.770  -33.017
     H      0   19.551  -33.903  -33.818
     H      0   19.283  -34.854  -35.268
     H      0   18.114  -33.126  -36.117
     H      0   18.002  -32.856  -32.612
     H      0   17.146  -31.382  -32.665
     H      0   17.280  -30.921  -36.108
     H      0   17.208  -30.071  -34.604
     C     -1   10.963  -35.483  -36.659
     C      0   11.749  -34.199  -36.539
     O      0   11.385  -33.155  -37.133
     H      0   10.624  -35.826  -35.676
     H      0   10.095  -35.303  -37.292
     H      0   11.566  -36.284  -37.100
     N      0   12.878  -34.241  -35.794
     C     -1   13.572  -33.002  -35.375
     C      0   14.257  -32.273  -36.518
     O      0   14.598  -31.082  -36.387
     C      0   14.476  -33.462  -34.207
     C      0   14.655  -34.971  -34.447
     C      0   13.287  -35.408  -34.973
     H      0   12.824  -32.296  -34.994
     H      0   15.402  -32.898  -34.156
     H      0   13.926  -33.287  -33.280
     H      0   15.421  -35.151  -35.210
     H      0   14.937  -35.514  -33.544
     H      0   13.326  -36.314  -35.580
     H      0   12.573  -35.555  -34.154
     N      0   14.436  -32.951  -37.672
     C     -1   15.051  -32.322  -38.825
     C      0   14.132  -31.623  -39.809
     O      0   14.598  -30.786  -40.603
     H      0   15.595  -33.088  -39.389
     H      0   14.158  -33.923  -37.698
     H      0   15.789  -31.590  -38.494
     N      0   12.854  -32.032  -39.844
     C     -1   11.964  -31.536  -40.879
     H      0   12.566  -31.200  -41.722
     H      0   12.499  -32.650  -39.122
     H      0   11.292  -32.336  -41.199
     H      0   11.364  -30.691  -40.525
     C     -1   17.955  -17.354  -29.822
     C     -1   17.280  -18.708  -29.587
     C      0   16.886  -19.358  -30.882
     C      0   15.615  -19.461  -31.408
     C      0   17.785  -19.898  -31.881
     C      0   16.977  -20.306  -32.991
     C      0   19.178  -20.087  -31.948
     N      0   15.665  -19.998  -32.690
     C      0   17.532  -20.889  -34.140
     C      0   19.731  -20.676  -33.086
     C      0   18.917  -21.071  -34.172
     H      0   17.272  -16.669  -30.338
     H      0   18.848  -17.464  -30.448
     H      0   18.259  -16.887  -28.877
     H      0   17.963  -19.363  -29.028
     H      0   16.392  -18.576  -28.956
     H      0   14.672  -19.172  -30.969
     H      0   14.883  -20.473  -33.150
     H      0   19.816  -19.786  -31.122
     H      0   16.909  -21.165  -34.985
     H      0   20.804  -20.828  -33.145
     H      0   19.377  -21.510  -35.052
     C     -1   22.918  -25.839  -39.701
     C     -1   22.020  -26.716  -38.833
     C      0   21.194  -25.925  -37.851
     C      0   21.524  -25.620  -36.546
     C      0   19.926  -25.276  -38.113
     C      0   19.545  -24.584  -36.918
     C      0   19.051  -25.252  -39.217
     N      0   20.537  -24.814  -35.985
     C      0   18.339  -23.874  -36.817
     C      0   17.843  -24.562  -39.119
     C      0   17.493  -23.873  -37.931
     H      0   22.326  -25.111  -40.268
     H      0   23.627  -25.278  -39.082
     H      0   23.491  -26.441  -40.417
     H      0   21.352  -27.306  -39.477
     H      0   22.637  -27.442  -38.287
     H      0   22.389  -25.913  -35.972
     H      0   20.539  -24.465  -35.039
     H      0   19.306  -25.780  -40.131
     H      0   18.057  -23.384  -35.891
     H      0   17.137  -24.583  -39.942
     H      0   16.534  -23.370  -37.882
     O      0   13.373  -26.811  -28.907
     H      0   12.381  -26.685  -28.960
     H      0   13.497  -27.763  -28.796
     O      0   15.031  -25.585  -40.816
     H      0   15.138  -26.484  -40.450
     H      0   14.683  -25.003  -40.100
     O      0   16.300  -26.497  -32.748
     H      0   16.511  -25.608  -33.101
     H      0   15.494  -26.407  -32.200
     O      0   16.718  -23.924  -33.730
     H      0   15.939  -23.743  -34.295
     H      0   17.019  -23.076  -33.375
     O      0   17.303  -30.100  -38.990
     H      0   18.244  -30.269  -39.139
     C      0   17.161  -28.817  -38.428
     C      0   15.687  -28.400  -38.504
     O      0   15.299  -28.236  -39.867
     C      0   15.484  -27.063  -37.779
     O      0   14.091  -26.727  -37.699
     C      0   16.114  -27.114  -36.381
     O      0   16.099  -25.817  -35.770
     C      0   17.563  -27.612  -36.417
     O      0   17.600  -28.907  -37.063
     C      0   18.193  -27.734  -35.032
     O      0   17.375  -28.460  -34.106
     H      0   15.129  -29.122  -40.252
     H      0   13.988  -25.770  -37.941
     H      0   16.841  -27.802  -33.579
     H      0   17.779  -28.075  -38.957
     H      0   15.102  -29.185  -38.012
     H      0   16.009  -26.293  -38.358
     H      0   15.522  -27.760  -35.729
     H      0   18.173  -26.913  -37.008
     H      0   18.391  -26.728  -34.650
     H      0   19.149  -28.259  -35.136
     C      0   12.209  -24.898  -34.244
     C      0   12.906  -25.946  -33.429
     O      0   12.602  -27.248  -33.921
     C      0   12.728  -25.800  -31.905
     O      0   14.022  -26.000  -31.318
     C      0   12.150  -24.433  -31.425
     O      0   10.757  -24.519  -31.108
     C      0   12.349  -23.308  -32.428
     O      0   11.971  -23.711  -33.823
     C      0   13.783  -22.785  -32.481
     O      0   13.949  -21.907  -33.601
     H      0   11.627  -27.416  -33.823
     H      0   13.888  -26.295  -30.369
     H      0   14.139  -22.494  -34.364
     H      0   12.078  -25.071  -35.304
     H      0   13.970  -25.795  -33.643
     H      0   12.036  -26.581  -31.581
     H      0   12.727  -24.164  -30.528
     H      0   11.659  -22.492  -32.240
     H      0   14.510  -23.601  -32.514
     H      0   13.969  -22.208  -31.571
     H      0   10.663  -25.205  -30.382
     O      0   14.360  -23.957  -35.240
     H      0   13.776  -23.576  -36.041
     H      0   14.825  -24.762  -35.558
