# Supplementary material for: A Case Study of the Glycoside Hydrolase Enzyme Mechanism Using an Automated QM-Cluster Model Building Toolkit
Source: Front Chem. 2022 Mar 24;10:854318. doi: 10.3389/fchem.2022.854318 (PMC8987026; doi:10.3389/fchem.2022.854318)
Supplement: Supplementary file 1 [file DataSheet2.zip › Res21-QA-TS1.xyz]

     C     -1   12.135  -17.374  -35.516
     C      0   10.675  -17.045  -35.275
     O      0   10.236  -16.780  -34.149
     C     -1   12.445  -18.702  -34.849
     H      0   12.747  -16.578  -35.079
     H      0   12.359  -17.412  -36.588
     H      0   11.830  -19.513  -35.254
     H      0   13.494  -18.981  -34.991
     H      0   12.253  -18.647  -33.774
     N      0    9.873  -17.133  -36.380
     C     -1    8.431  -17.229  -36.231
     C      0    7.966  -18.586  -36.723
     O      0    8.437  -19.095  -37.748
     H      0    7.930  -16.447  -36.816
     H      0   10.248  -17.554  -37.221
     H      0    8.203  -17.059  -35.177
     N      0    7.027  -19.172  -35.946
     C     -1    6.662  -20.567  -36.146
     C     -1    7.799  -21.567  -35.875
     C      0    8.446  -21.524  -34.506
     C      0    9.151  -20.393  -34.050
     C      0    8.471  -22.669  -33.695
     C      0    9.847  -20.403  -32.843
     C      0    9.184  -22.706  -32.495
     C      0    9.890  -21.569  -32.066
     O      0   10.659  -21.555  -30.928
     H      0    5.807  -20.773  -35.495
     H      0    6.841  -18.764  -35.042
     H      0    6.330  -20.689  -37.182
     H      0    7.414  -22.574  -36.063
     H      0    8.577  -21.387  -36.623
     H      0    9.202  -19.500  -34.656
     H      0    7.954  -23.563  -34.028
     H      0   10.396  -19.528  -32.516
     H      0    9.232  -23.621  -31.917
     H      0   10.938  -22.476  -30.724
     C     -1    8.074  -28.590  -30.358
     C      0    8.490  -29.949  -30.876
     O      0    8.216  -30.987  -30.261
     C     -1    8.987  -27.368  -30.653
     C      0   10.325  -27.478  -29.932
     O      0   10.767  -28.623  -29.648
     O      0   10.957  -26.383  -29.667
     H      0    7.951  -28.697  -29.277
     H      0    7.075  -28.382  -30.769
     H      0    9.178  -27.257  -31.727
     H      0    8.489  -26.449  -30.330
     N      0    9.097  -29.970  -32.095
     C     -1    9.496  -31.227  -32.698
     C      0   10.858  -31.750  -32.214
     O      0   11.314  -32.806  -32.693
     C     -1    9.543  -31.103  -34.215
     O      0   10.610  -30.271  -34.684
     H      0    9.349  -29.107  -32.570
     H      0    8.754  -31.982  -32.419
     H      0    9.731  -32.096  -34.628
     H      0    8.569  -30.750  -34.575
     H      0   10.347  -29.338  -34.567
     N      0   11.482  -30.997  -31.292
     C     -1   12.703  -31.455  -30.650
     C     -1   13.625  -30.310  -30.231
     C      0   14.133  -29.486  -31.413
     C      0   14.756  -30.314  -32.518
     N      0   14.350  -29.977  -33.759
     O      0   15.587  -31.219  -32.285
     H      0   12.450  -32.061  -29.767
     H      0   11.014  -30.188  -30.886
     H      0   13.220  -32.114  -31.350
     H      0   13.128  -29.639  -29.529
     H      0   14.477  -30.760  -29.706
     H      0   13.325  -28.879  -31.814
     H      0   14.895  -28.787  -31.055
     H      0   13.660  -29.237  -33.879
     H      0   14.709  -30.451  -34.582
     C     -1    5.945  -27.794  -35.509
     C     -1    7.338  -27.870  -34.895
     C      0    8.129  -26.557  -34.942
     C      0    9.544  -26.643  -34.368
     O      0    9.966  -27.761  -33.897
     O      0   10.261  -25.599  -34.352
     H      0    5.437  -28.763  -35.447
     H      0    5.990  -27.505  -36.567
     H      0    5.321  -27.055  -34.991
     H      0    7.266  -28.204  -33.852
     H      0    7.928  -28.641  -35.405
     H      0    8.220  -26.193  -35.975
     H      0    7.598  -25.767  -34.394
     C     -1    8.763  -23.354  -38.869
     C     -1   10.193  -23.879  -38.735
     C      0   10.410  -24.603  -37.432
     O      0   10.064  -23.879  -36.357
     O      0   10.818  -25.760  -37.346
     H      0    8.605  -22.940  -39.871
     H      0    8.029  -24.155  -38.722
     H      0    8.559  -22.570  -38.144
     H      0   10.439  -24.574  -39.540
     H      0   10.913  -23.057  -38.787
     H      0   10.131  -24.449  -35.534
     C     -1   14.096  -19.352  -39.076
     C     -1   14.490  -20.809  -38.889
     C      0   13.475  -21.555  -37.989
     C      0   13.901  -22.954  -37.529
     N      0   14.842  -23.093  -36.602
     O      0   13.288  -23.959  -38.045
     H      0   14.801  -18.824  -39.728
     H      0   13.098  -19.266  -39.524
     H      0   14.073  -18.827  -38.112
     H      0   14.557  -21.321  -39.857
     H      0   15.490  -20.868  -38.437
     H      0   13.291  -20.944  -37.093
     H      0   12.524  -21.644  -38.520
     H      0   15.316  -22.204  -36.438
     H      0   15.080  -24.507  -35.761
     C     -1   10.504  -26.212  -42.348
     C     -1   11.758  -26.424  -41.470
     C      0   11.947  -27.892  -41.073
     O      0   12.876  -25.950  -42.241
     H      0    9.597  -26.550  -41.834
     H      0   10.397  -25.152  -42.600
     H      0   10.611  -26.780  -43.279
     H      0   11.664  -25.826  -40.550
     H      0   13.566  -25.683  -41.591
     H      0   12.837  -28.015  -40.449
     H      0   11.080  -28.265  -40.514
     H      0   12.072  -28.504  -41.974
     C     -1    8.055  -31.122  -38.775
     C     -1    8.757  -30.695  -37.492
     C      0   10.029  -29.912  -37.619
     C      0   10.283  -28.559  -37.674
     N      0   11.273  -30.522  -37.533
     C      0   12.241  -29.596  -37.499
     N      0   11.657  -28.399  -37.594
     H      0    7.141  -31.675  -38.536
     H      0    7.779  -30.257  -39.388
     H      0    8.695  -31.773  -39.382
     H      0    8.059  -30.100  -36.893
     H      0    8.982  -31.587  -36.898
     H      0   11.419  -31.526  -37.355
     H      0    9.627  -27.712  -37.733
     H      0   13.291  -29.790  -37.385
     H      0   12.189  -27.512  -37.569
     C     -1   18.228  -37.294  -31.952
     C     -1   18.827  -36.190  -32.835
     C      0   17.923  -34.951  -33.058
     C      0   18.706  -33.779  -33.695
     N      0   17.858  -32.739  -34.327
     C      0   17.849  -31.421  -34.028
     N      0   18.331  -30.991  -32.822
     N      0   17.444  -30.512  -34.907
     H      0   18.012  -36.918  -30.945
     H      0   17.290  -37.677  -32.373
     H      0   18.923  -38.135  -31.859
     H      0   19.773  -35.857  -32.382
     H      0   19.093  -36.606  -33.817
     H      0   17.096  -35.231  -33.719
     H      0   17.475  -34.623  -32.111
     H      0   19.339  -33.286  -32.953
     H      0   19.369  -34.170  -34.477
     H      0   17.468  -32.978  -35.229
     H      0   17.949  -31.513  -32.040
     H      0   18.173  -29.993  -32.691
     H      0   17.171  -30.739  -35.856
     H      0   17.225  -29.560  -34.590
     C     -1   10.963  -35.483  -36.659
     C      0   11.768  -34.216  -36.569
     O      0   11.435  -33.202  -37.226
     H      0   10.588  -35.779  -35.673
     H      0   10.118  -35.313  -37.325
     H      0   11.559  -36.316  -37.047
     N      0   12.872  -34.242  -35.788
     C     -1   13.572  -33.002  -35.375
     C      0   14.366  -32.347  -36.491
     O      0   14.861  -31.214  -36.321
     C      0   14.379  -33.446  -34.132
     C      0   14.576  -34.957  -34.336
     C      0   13.238  -35.400  -34.932
     H      0   12.824  -32.256  -35.077
     H      0   15.296  -32.880  -33.987
     H      0   13.745  -33.269  -33.260
     H      0   15.384  -35.160  -35.048
     H      0   14.801  -35.481  -33.405
     H      0   13.308  -36.312  -35.527
     H      0   12.483  -35.536  -34.150
     N      0   14.465  -32.990  -37.673
     C     -1   15.051  -32.322  -38.825
     C      0   14.089  -31.512  -39.681
     O      0   14.454  -30.447  -40.207
     H      0   15.524  -33.074  -39.466
     H      0   14.085  -33.923  -37.744
     H      0   15.823  -31.635  -38.474
     N      0   12.896  -32.089  -39.913
     C     -1   11.964  -31.536  -40.879
     H      0   12.526  -30.970  -41.621
     H      0   12.591  -32.853  -39.322
     H      0   11.422  -32.349  -41.367
     H      0   11.242  -30.859  -40.410
     C     -1   17.955  -17.354  -29.822
     C     -1   17.280  -18.708  -29.587
     C      0   16.844  -19.332  -30.889
     C      0   15.555  -19.442  -31.379
     C      0   17.717  -19.817  -31.938
     C      0   16.883  -20.206  -33.035
     C      0   19.113  -19.958  -32.063
     N      0   15.578  -19.955  -32.671
     C      0   17.411  -20.715  -34.230
     C      0   19.643  -20.457  -33.252
     C      0   18.801  -20.825  -34.332
     H      0   17.260  -16.658  -30.305
     H      0   18.828  -17.457  -30.476
     H      0   18.290  -16.904  -28.879
     H      0   17.976  -19.378  -29.062
     H      0   16.411  -18.584  -28.929
     H      0   14.622  -19.179  -30.906
     H      0   14.784  -20.265  -33.225
     H      0   19.771  -19.676  -31.247
     H      0   16.762  -20.989  -35.054
     H      0   20.717  -20.559  -33.363
     H      0   19.243  -21.176  -35.259
     C     -1   22.918  -25.839  -39.701
     C     -1   22.020  -26.716  -38.833
     C      0   21.017  -25.926  -38.038
     C      0   21.124  -25.497  -36.728
     C      0   19.768  -25.395  -38.538
     C      0   19.179  -24.636  -37.478
     C      0   19.071  -25.526  -39.756
     N      0   20.030  -24.709  -36.391
     C      0   17.935  -24.005  -37.621
     C      0   17.823  -24.918  -39.890
     C      0   17.266  -24.160  -38.833
     H      0   22.322  -25.242  -40.401
     H      0   23.495  -25.143  -39.081
     H      0   23.624  -26.442  -40.285
     H      0   21.492  -27.439  -39.472
     H      0   22.643  -27.310  -38.151
     H      0   21.908  -25.689  -36.011
     H      0   19.779  -24.385  -35.453
     H      0   19.493  -26.105  -40.573
     H      0   17.482  -23.451  -36.807
     H      0   17.248  -25.037  -40.800
     H      0   16.286  -23.721  -38.962
     O      0   12.727  -27.729  -27.845
     H      0   12.371  -26.858  -28.072
     H      0   12.106  -28.303  -28.332
     O      0   14.527  -25.322  -40.218
     H      0   14.734  -26.206  -39.858
     H      0   14.051  -24.823  -39.526
     O      0   15.726  -26.570  -31.585
     H      0   16.292  -26.372  -30.829
     H      0   14.804  -26.670  -31.249
     O      0   18.878  -23.899  -33.915
     H      0   18.612  -22.963  -33.896
     H      0   19.324  -24.066  -33.075
     O      0   17.332  -29.405  -38.045
     H      0   18.291  -29.435  -38.168
     C      0   16.980  -28.097  -37.628
     C      0   15.472  -27.932  -37.814
     O      0   15.132  -27.907  -39.202
     C      0   15.022  -26.613  -37.185
     O      0   13.602  -26.459  -37.312
     C      0   15.452  -26.542  -35.712
     O      0   15.029  -25.303  -35.115
     C      0   16.975  -26.740  -35.606
     O      0   17.328  -27.999  -36.239
     C      0   17.539  -26.827  -34.195
     O      0   17.065  -27.998  -33.487
     H      0   15.084  -28.817  -39.558
     H      0   13.420  -25.503  -37.553
     H      0   16.456  -27.680  -32.785
     H      0   17.519  -27.334  -38.206
     H      0   14.994  -28.774  -37.298
     H      0   15.514  -25.794  -37.726
     H      0   14.961  -27.348  -35.155
     H      0   17.475  -25.915  -36.123
     H      0   17.284  -25.918  -33.648
     H      0   18.629  -26.895  -34.271
     C      0   12.767  -25.385  -34.547
     C      0   13.064  -26.379  -33.465
     O      0   12.638  -27.668  -33.882
     C      0   12.460  -25.957  -32.130
     O      0   13.092  -26.727  -31.105
     C      0   12.649  -24.469  -31.796
     O      0   11.614  -24.057  -30.884
     C      0   12.681  -23.502  -32.991
     O      0   12.554  -24.141  -34.349
     C      0   13.985  -22.721  -33.066
     O      0   13.959  -21.762  -34.127
     H      0   11.644  -27.710  -33.841
     H      0   12.487  -26.740  -30.322
     H      0   14.047  -22.249  -34.973
     H      0   12.620  -25.741  -35.560
     H      0   14.150  -26.413  -33.355
     H      0   11.389  -26.161  -32.169
     H      0   13.622  -24.399  -31.289
     H      0   11.822  -22.836  -32.980
     H      0   14.827  -23.418  -33.175
     H      0   14.111  -22.171  -32.130
     H      0   11.254  -24.845  -30.401
