# Supplementary material for: A Case Study of the Glycoside Hydrolase Enzyme Mechanism Using an Automated QM-Cluster Model Building Toolkit
Source: Front Chem. 2022 Mar 24;10:854318. doi: 10.3389/fchem.2022.854318 (PMC8987026; doi:10.3389/fchem.2022.854318)
Supplement: Supplementary file 1 [file DataSheet2.zip › Res21-QA-R2.xyz]

     C     -1   12.135  -17.374  -35.516
     C      0   10.675  -17.041  -35.281
     O      0   10.237  -16.761  -34.159
     C     -1   12.445  -18.702  -34.849
     H      0   12.745  -16.578  -35.074
     H      0   12.366  -17.409  -36.587
     H      0   11.865  -19.521  -35.292
     H      0   13.505  -18.959  -34.941
     H      0   12.202  -18.662  -33.783
     N      0    9.873  -17.139  -36.384
     C     -1    8.431  -17.229  -36.231
     C      0    7.961  -18.588  -36.706
     O      0    8.396  -19.086  -37.753
     H      0    7.931  -16.453  -36.825
     H      0   10.247  -17.564  -37.224
     H      0    8.206  -17.046  -35.179
     N      0    7.050  -19.185  -35.905
     C     -1    6.662  -20.567  -36.146
     C     -1    7.799  -21.567  -35.875
     C      0    8.257  -21.639  -34.443
     C      0    9.067  -20.640  -33.872
     C      0    7.926  -22.753  -33.657
     C      0    9.558  -20.768  -32.571
     C      0    8.417  -22.898  -32.362
     C      0    9.258  -21.914  -31.823
     O      0    9.856  -22.084  -30.592
     H      0    5.796  -20.787  -35.516
     H      0    6.896  -18.799  -34.984
     H      0    6.351  -20.652  -37.192
     H      0    7.465  -22.557  -36.198
     H      0    8.641  -21.299  -36.519
     H      0    9.356  -19.776  -34.459
     H      0    7.301  -23.531  -34.084
     H      0   10.215  -20.017  -32.147
     H      0    8.200  -23.789  -31.786
     H      0   10.071  -23.044  -30.530
     C     -1    8.074  -28.590  -30.358
     C      0    8.484  -29.950  -30.876
     O      0    8.202  -30.987  -30.263
     C     -1    8.987  -27.368  -30.653
     C      0   10.313  -27.510  -29.894
     O      0   10.873  -28.629  -29.830
     O      0   10.792  -26.434  -29.363
     H      0    7.948  -28.695  -29.277
     H      0    7.074  -28.384  -30.768
     H      0    9.196  -27.262  -31.721
     H      0    8.484  -26.453  -30.331
     N      0    9.084  -29.973  -32.100
     C     -1    9.496  -31.227  -32.698
     C      0   10.864  -31.741  -32.217
     O      0   11.342  -32.776  -32.723
     C     -1    9.543  -31.103  -34.215
     O      0   10.590  -30.232  -34.665
     H      0    9.396  -29.111  -32.531
     H      0    8.759  -31.987  -32.416
     H      0    9.768  -32.086  -34.632
     H      0    8.563  -30.776  -34.581
     H      0   10.306  -29.309  -34.541
     N      0   11.465  -31.010  -31.263
     C     -1   12.703  -31.455  -30.650
     C     -1   13.625  -30.310  -30.231
     C      0   13.954  -29.338  -31.373
     C      0   14.665  -30.034  -32.522
     N      0   14.294  -29.671  -33.759
     O      0   15.531  -30.909  -32.292
     H      0   12.483  -32.079  -29.771
     H      0   11.007  -30.189  -30.863
     H      0   13.213  -32.096  -31.373
     H      0   13.146  -29.745  -29.424
     H      0   14.551  -30.745  -29.842
     H      0   13.044  -28.853  -31.730
     H      0   14.612  -28.543  -31.004
     H      0   13.635  -28.904  -33.891
     H      0   14.677  -30.143  -34.574
     C     -1    5.945  -27.794  -35.509
     C     -1    7.338  -27.870  -34.895
     C      0    8.030  -26.508  -34.731
     C      0    9.486  -26.582  -34.273
     O      0    9.989  -27.679  -33.887
     O      0   10.139  -25.477  -34.273
     H      0    5.506  -28.793  -35.603
     H      0    5.975  -27.343  -36.509
     H      0    5.269  -27.189  -34.893
     H      0    7.291  -28.367  -33.917
     H      0    7.981  -28.506  -35.517
     H      0    8.013  -25.943  -35.673
     H      0    7.493  -25.886  -34.002
     C     -1    8.763  -23.354  -38.869
     C     -1   10.193  -23.879  -38.735
     C      0   10.415  -24.541  -37.398
     O      0    9.825  -23.873  -36.393
     O      0   11.019  -25.600  -37.228
     H      0    8.581  -23.016  -39.895
     H      0    8.027  -24.133  -38.640
     H      0    8.587  -22.513  -38.201
     H      0   10.436  -24.608  -39.511
     H      0   10.907  -23.056  -38.821
     H      0    9.913  -24.368  -35.537
     C     -1   14.096  -19.352  -39.076
     C     -1   14.490  -20.809  -38.889
     C      0   13.435  -21.875  -39.314
     C      0   13.466  -23.071  -38.349
     N      0   12.972  -22.911  -37.133
     O      0   14.023  -24.173  -38.707
     H      0   14.902  -18.685  -38.751
     H      0   13.872  -19.120  -40.125
     H      0   13.202  -19.109  -38.487
     H      0   15.428  -21.013  -39.423
     H      0   14.714  -20.965  -37.824
     H      0   12.434  -21.423  -39.279
     H      0   13.609  -22.213  -40.339
     H      0   12.584  -21.977  -37.006
     H      0   16.589  -25.261  -35.975
     C     -1   10.504  -26.212  -42.348
     C     -1   11.758  -26.424  -41.470
     C      0   11.855  -27.848  -40.915
     O      0   12.868  -26.137  -42.341
     H      0    9.582  -26.407  -41.787
     H      0   10.481  -25.185  -42.725
     H      0   10.546  -26.895  -43.204
     H      0   11.750  -25.712  -40.629
     H      0   13.664  -25.930  -41.796
     H      0   12.755  -27.961  -40.303
     H      0   10.980  -28.097  -40.303
     H      0   11.912  -28.557  -41.748
     C     -1    8.055  -31.122  -38.775
     C     -1    8.757  -30.695  -37.492
     C      0   10.003  -29.863  -37.592
     C      0   10.223  -28.502  -37.642
     N      0   11.261  -30.436  -37.452
     C      0   12.202  -29.485  -37.383
     N      0   11.589  -28.306  -37.508
     H      0    7.167  -31.714  -38.532
     H      0    7.737  -30.257  -39.368
     H      0    8.711  -31.736  -39.404
     H      0    8.041  -30.143  -36.873
     H      0    9.018  -31.592  -36.921
     H      0   11.419  -31.432  -37.253
     H      0    9.543  -27.676  -37.739
     H      0   13.249  -29.653  -37.212
     H      0   12.090  -27.411  -37.512
     C     -1   18.228  -37.294  -31.952
     C     -1   18.827  -36.190  -32.835
     C      0   17.890  -35.291  -33.646
     C      0   18.756  -34.302  -34.461
     N      0   18.040  -33.170  -35.075
     C      0   17.760  -32.030  -34.396
     N      0   17.908  -31.979  -33.050
     N      0   17.326  -30.944  -35.022
     H      0   17.558  -36.877  -31.190
     H      0   17.651  -38.014  -32.545
     H      0   19.026  -37.840  -31.439
     H      0   19.445  -35.542  -32.194
     H      0   19.534  -36.660  -33.537
     H      0   17.274  -35.885  -34.327
     H      0   17.200  -34.753  -32.983
     H      0   19.560  -33.907  -33.824
     H      0   19.246  -34.841  -35.276
     H      0   18.084  -33.089  -36.081
     H      0   18.064  -32.854  -32.574
     H      0   17.203  -31.383  -32.593
     H      0   17.238  -30.884  -36.028
     H      0   17.228  -30.043  -34.514
     C     -1   10.963  -35.483  -36.659
     C      0   11.752  -34.203  -36.542
     O      0   11.393  -33.164  -37.147
     H      0   10.616  -35.818  -35.676
     H      0   10.100  -35.303  -37.299
     H      0   11.565  -36.290  -37.090
     N      0   12.877  -34.242  -35.790
     C     -1   13.572  -33.002  -35.375
     C      0   14.277  -32.285  -36.513
     O      0   14.648  -31.103  -36.371
     C      0   14.461  -33.456  -34.193
     C      0   14.642  -34.966  -34.425
     C      0   13.278  -35.405  -34.961
     H      0   12.823  -32.289  -35.009
     H      0   15.388  -32.893  -34.132
     H      0   13.898  -33.278  -33.274
     H      0   15.413  -35.148  -35.181
     H      0   14.918  -35.504  -33.517
     H      0   13.322  -36.314  -35.563
     H      0   12.558  -35.547  -34.147
     N      0   14.437  -32.956  -37.673
     C     -1   15.051  -32.322  -38.825
     C      0   14.129  -31.612  -39.798
     O      0   14.587  -30.751  -40.571
     H      0   15.590  -33.087  -39.397
     H      0   14.142  -33.922  -37.707
     H      0   15.790  -31.593  -38.490
     N      0   12.856  -32.039  -39.849
     C     -1   11.964  -31.536  -40.879
     H      0   12.565  -31.180  -41.715
     H      0   12.504  -32.669  -39.137
     H      0   11.302  -32.338  -41.213
     H      0   11.354  -30.702  -40.515
     C     -1   17.955  -17.354  -29.822
     C     -1   17.280  -18.708  -29.587
     C      0   16.880  -19.364  -30.877
     C      0   15.601  -19.499  -31.377
     C      0   17.770  -19.893  -31.889
     C      0   16.947  -20.330  -32.977
     C      0   19.165  -20.056  -31.982
     N      0   15.636  -20.049  -32.652
     C      0   17.490  -20.917  -34.132
     C      0   19.706  -20.645  -33.126
     C      0   18.878  -21.070  -34.191
     H      0   17.272  -16.668  -30.336
     H      0   18.847  -17.463  -30.449
     H      0   18.261  -16.888  -28.877
     H      0   17.965  -19.362  -29.028
     H      0   16.394  -18.575  -28.953
     H      0   14.661  -19.227  -30.920
     H      0   14.845  -20.530  -33.097
     H      0   19.813  -19.735  -31.173
     H      0   16.853  -21.228  -34.954
     H      0   20.780  -20.777  -33.206
     H      0   19.327  -21.513  -35.074
     C     -1   22.918  -25.839  -39.701
     C     -1   22.020  -26.716  -38.833
     C      0   21.212  -25.941  -37.823
     C      0   21.575  -25.648  -36.524
     C      0   19.922  -25.315  -38.035
     C      0   19.562  -24.655  -36.816
     C      0   19.015  -25.285  -39.113
     N      0   20.589  -24.876  -35.919
     C      0   18.343  -23.974  -36.665
     C      0   17.798  -24.618  -38.966
     C      0   17.467  -23.964  -37.754
     H      0   22.328  -25.097  -40.252
     H      0   23.643  -25.295  -39.085
     H      0   23.474  -26.440  -40.431
     H      0   21.338  -27.289  -39.477
     H      0   22.637  -27.458  -38.309
     H      0   22.463  -25.933  -35.981
     H      0   20.615  -24.540  -34.969
     H      0   19.255  -25.784  -40.047
     H      0   18.080  -23.506  -35.723
     H      0   17.074  -24.629  -39.775
     H      0   16.501  -23.479  -37.661
     O      0   13.365  -26.802  -28.921
     H      0   12.372  -26.678  -28.957
     H      0   13.496  -27.751  -28.799
     O      0   15.021  -25.579  -40.791
     H      0   15.119  -26.470  -40.404
     H      0   14.657  -24.989  -40.091
     O      0   16.360  -26.494  -32.570
     H      0   16.549  -25.617  -32.963
     H      0   15.486  -26.419  -32.137
     O      0   16.765  -23.919  -33.577
     H      0   16.093  -23.613  -34.220
     H      0   17.186  -23.123  -33.222
     O      0   17.240  -30.017  -38.920
     H      0   18.182  -30.165  -39.086
     C      0   17.082  -28.745  -38.338
     C      0   15.600  -28.353  -38.398
     O      0   15.195  -28.190  -39.757
     C      0   15.377  -27.028  -37.655
     O      0   13.986  -26.682  -37.594
     C      0   15.991  -27.115  -36.248
     O      0   15.927  -25.850  -35.573
     C      0   17.458  -27.560  -36.313
     O      0   17.529  -28.845  -36.977
     C      0   18.132  -27.674  -34.950
     O      0   17.366  -28.432  -34.006
     H      0   15.077  -29.076  -40.159
     H      0   13.891  -25.737  -37.883
     H      0   16.852  -27.785  -33.442
     H      0   17.683  -27.985  -38.861
     H      0   15.039  -29.157  -37.910
     H      0   15.911  -26.245  -38.207
     H      0   15.422  -27.814  -35.631
     H      0   18.028  -26.833  -36.910
     H      0   18.311  -26.666  -34.563
     H      0   19.101  -28.166  -35.090
     C      0   12.116  -25.002  -34.291
     C      0   12.857  -26.012  -33.466
     O      0   12.622  -27.331  -33.942
     C      0   12.673  -25.856  -31.946
     O      0   13.965  -26.029  -31.354
     C      0   12.072  -24.492  -31.486
     O      0   10.678  -24.595  -31.172
     C      0   12.268  -23.368  -32.491
     O      0   11.987  -23.777  -33.910
     C      0   13.674  -22.779  -32.476
     O      0   13.824  -21.860  -33.560
     H      0   11.653  -27.522  -33.858
     H      0   13.839  -26.309  -30.398
     H      0   14.109  -22.420  -34.323
     H      0   12.075  -25.161  -35.365
     H      0   13.916  -25.805  -33.686
     H      0   11.990  -26.644  -31.619
     H      0   12.636  -24.210  -30.586
     H      0   11.537  -22.581  -32.342
     H      0   14.442  -23.560  -32.514
     H      0   13.804  -22.231  -31.537
     H      0   10.607  -25.244  -30.412
     O      0   14.684  -23.567  -35.362
     H      0   13.967  -23.319  -36.098
     H      0   14.818  -24.532  -35.446
