# Supplementary material for: A Case Study of the Glycoside Hydrolase Enzyme Mechanism Using an Automated QM-Cluster Model Building Toolkit
Source: Front Chem. 2022 Mar 24;10:854318. doi: 10.3389/fchem.2022.854318 (PMC8987026; doi:10.3389/fchem.2022.854318)
Supplement: Supplementary file 1 [file DataSheet2.zip › Res21-QA-R1.xyz]

     C     -1   12.135  -17.374  -35.516
     C      0   10.675  -17.043  -35.277
     O      0   10.236  -16.775  -34.152
     C     -1   12.445  -18.702  -34.849
     H      0   12.746  -16.577  -35.078
     H      0   12.360  -17.410  -36.588
     H      0   11.846  -19.518  -35.266
     H      0   13.498  -18.972  -34.969
     H      0   12.233  -18.659  -33.777
     N      0    9.873  -17.129  -36.382
     C     -1    8.431  -17.229  -36.231
     C      0    7.971  -18.589  -36.716
     O      0    8.445  -19.101  -37.739
     H      0    7.926  -16.451  -36.819
     H      0   10.246  -17.558  -37.220
     H      0    8.203  -17.055  -35.178
     N      0    7.031  -19.174  -35.941
     C     -1    6.662  -20.567  -36.146
     C     -1    7.799  -21.567  -35.875
     C      0    8.395  -21.566  -34.483
     C      0    9.056  -20.444  -33.947
     C      0    8.407  -22.748  -33.726
     C      0    9.692  -20.499  -32.707
     C      0    9.063  -22.828  -32.496
     C      0    9.715  -21.698  -31.980
     O      0   10.418  -21.728  -30.798
     H      0    5.805  -20.775  -35.498
     H      0    6.837  -18.763  -35.040
     H      0    6.333  -20.684  -37.184
     H      0    7.427  -22.570  -36.106
     H      0    8.596  -21.358  -36.595
     H      0    9.120  -19.523  -34.511
     H      0    7.930  -23.634  -34.127
     H      0   10.214  -19.632  -32.317
     H      0    9.112  -23.769  -31.962
     H      0   10.789  -22.635  -30.680
     C     -1    8.074  -28.590  -30.358
     C      0    8.481  -29.947  -30.886
     O      0    8.188  -30.987  -30.282
     C     -1    8.987  -27.368  -30.653
     C      0   10.334  -27.509  -29.950
     O      0   10.754  -28.665  -29.674
     O      0   10.987  -26.431  -29.675
     H      0    7.960  -28.703  -29.277
     H      0    7.071  -28.378  -30.759
     H      0    9.166  -27.243  -31.728
     H      0    8.502  -26.450  -30.307
     N      0    9.100  -29.966  -32.100
     C     -1    9.496  -31.227  -32.698
     C      0   10.857  -31.752  -32.212
     O      0   11.312  -32.810  -32.691
     C     -1    9.543  -31.103  -34.215
     O      0   10.604  -30.260  -34.679
     H      0    9.380  -29.104  -32.559
     H      0    8.751  -31.978  -32.416
     H      0    9.741  -32.094  -34.630
     H      0    8.565  -30.758  -34.574
     H      0   10.363  -29.325  -34.522
     N      0   11.479  -31.002  -31.287
     C     -1   12.703  -31.455  -30.650
     C     -1   13.625  -30.310  -30.231
     C      0   14.095  -29.486  -31.428
     C      0   14.711  -30.321  -32.530
     N      0   14.269  -30.023  -33.767
     O      0   15.561  -31.207  -32.291
     H      0   12.454  -32.067  -29.769
     H      0   11.011  -30.192  -30.881
     H      0   13.221  -32.110  -31.353
     H      0   13.140  -29.645  -29.515
     H      0   14.492  -30.759  -29.731
     H      0   13.268  -28.900  -31.822
     H      0   14.848  -28.768  -31.096
     H      0   13.612  -29.254  -33.894
     H      0   14.656  -30.479  -34.588
     C     -1    5.945  -27.794  -35.509
     C     -1    7.338  -27.870  -34.895
     C      0    8.149  -26.567  -34.973
     C      0    9.567  -26.611  -34.376
     O      0   10.034  -27.710  -33.906
     O      0   10.237  -25.537  -34.351
     H      0    5.426  -28.755  -35.421
     H      0    5.991  -27.533  -36.574
     H      0    5.331  -27.034  -35.010
     H      0    7.262  -28.177  -33.843
     H      0    7.919  -28.663  -35.384
     H      0    8.250  -26.240  -36.018
     H      0    7.611  -25.758  -34.461
     C     -1    8.763  -23.354  -38.869
     C     -1   10.193  -23.879  -38.735
     C      0   10.429  -24.609  -37.436
     O      0   10.064  -23.910  -36.357
     O      0   10.889  -25.748  -37.374
     H      0    8.606  -22.939  -39.870
     H      0    8.030  -24.157  -38.723
     H      0    8.559  -22.572  -38.142
     H      0   10.438  -24.569  -39.544
     H      0   10.906  -23.049  -38.793
     H      0   10.124  -24.495  -35.528
     C     -1   14.096  -19.352  -39.076
     C     -1   14.490  -20.809  -38.889
     C      0   13.472  -21.516  -37.956
     C      0   13.897  -22.895  -37.500
     N      0   14.816  -22.937  -36.513
     O      0   13.424  -23.937  -38.011
     H      0   14.785  -18.834  -39.752
     H      0   13.087  -19.267  -39.498
     H      0   14.102  -18.819  -38.117
     H      0   14.525  -21.335  -39.850
     H      0   15.497  -20.875  -38.456
     H      0   13.307  -20.890  -37.069
     H      0   12.514  -21.611  -38.472
     H      0   15.203  -22.081  -36.146
     H      0   15.055  -23.825  -36.061
     C     -1   10.504  -26.212  -42.348
     C     -1   11.758  -26.424  -41.470
     C      0   11.940  -27.886  -41.048
     O      0   12.878  -25.968  -42.249
     H      0    9.595  -26.530  -41.824
     H      0   10.409  -25.155  -42.616
     H      0   10.601  -26.797  -43.270
     H      0   11.668  -25.813  -40.558
     H      0   13.599  -25.777  -41.609
     H      0   12.835  -28.003  -40.429
     H      0   11.077  -28.242  -40.471
     H      0   12.053  -28.517  -41.937
     C     -1    8.055  -31.122  -38.775
     C     -1    8.757  -30.695  -37.492
     C      0   10.028  -29.921  -37.606
     C      0   10.282  -28.568  -37.622
     N      0   11.268  -30.536  -37.524
     C      0   12.235  -29.612  -37.453
     N      0   11.652  -28.414  -37.522
     H      0    7.138  -31.670  -38.536
     H      0    7.784  -30.257  -39.391
     H      0    8.692  -31.777  -39.380
     H      0    8.059  -30.097  -36.896
     H      0    8.971  -31.588  -36.895
     H      0   11.412  -31.543  -37.367
     H      0    9.626  -27.720  -37.665
     H      0   13.284  -29.808  -37.329
     H      0   12.186  -27.532  -37.474
     C     -1   18.228  -37.294  -31.952
     C     -1   18.827  -36.190  -32.835
     C      0   17.938  -34.942  -33.039
     C      0   18.709  -33.829  -33.781
     N      0   17.870  -32.743  -34.337
     C      0   17.846  -31.465  -33.905
     N      0   18.326  -31.170  -32.659
     N      0   17.445  -30.474  -34.690
     H      0   18.028  -36.924  -30.939
     H      0   17.282  -37.664  -32.365
     H      0   18.916  -38.142  -31.873
     H      0   19.786  -35.872  -32.398
     H      0   19.070  -36.605  -33.824
     H      0   17.056  -35.220  -33.622
     H      0   17.575  -34.565  -32.074
     H      0   19.452  -33.370  -33.123
     H      0   19.252  -34.270  -34.626
     H      0   17.466  -32.904  -35.250
     H      0   17.969  -31.788  -31.938
     H      0   18.154  -30.202  -32.406
     H      0   17.217  -30.602  -35.669
     H      0   17.188  -29.568  -34.279
     C     -1   10.963  -35.483  -36.659
     C      0   11.776  -34.221  -36.580
     O      0   11.456  -33.215  -37.256
     H      0   10.576  -35.762  -35.673
     H      0   10.125  -35.316  -37.335
     H      0   11.556  -36.326  -37.030
     N      0   12.871  -34.243  -35.787
     C     -1   13.572  -33.002  -35.375
     C      0   14.382  -32.355  -36.485
     O      0   14.896  -31.231  -36.308
     C      0   14.364  -33.440  -34.121
     C      0   14.557  -34.954  -34.311
     C      0   13.223  -35.394  -34.917
     H      0   12.824  -32.251  -35.088
     H      0   15.282  -32.877  -33.972
     H      0   13.723  -33.253  -33.257
     H      0   15.372  -35.167  -35.012
     H      0   14.769  -35.471  -33.373
     H      0   13.294  -36.313  -35.503
     H      0   12.459  -35.519  -34.141
     N      0   14.470  -32.992  -37.671
     C     -1   15.051  -32.322  -38.825
     C      0   14.084  -31.507  -39.670
     O      0   14.438  -30.429  -40.178
     H      0   15.517  -33.072  -39.472
     H      0   14.074  -33.918  -37.748
     H      0   15.828  -31.641  -38.473
     N      0   12.898  -32.093  -39.917
     C     -1   11.964  -31.536  -40.879
     H      0   12.525  -30.982  -41.632
     H      0   12.596  -32.863  -39.333
     H      0   11.409  -32.347  -41.355
     H      0   11.254  -30.848  -40.408
     C     -1   17.955  -17.354  -29.822
     C     -1   17.280  -18.708  -29.587
     C      0   16.872  -19.357  -30.888
     C      0   15.592  -19.527  -31.380
     C      0   17.766  -19.822  -31.927
     C      0   16.950  -20.253  -33.025
     C      0   19.166  -19.917  -32.040
     N      0   15.634  -20.057  -32.665
     C      0   17.512  -20.741  -34.214
     C      0   19.725  -20.411  -33.217
     C      0   18.906  -20.810  -34.302
     H      0   17.269  -16.666  -30.330
     H      0   18.844  -17.459  -30.453
     H      0   18.264  -16.892  -28.876
     H      0   17.967  -19.367  -29.037
     H      0   16.397  -18.580  -28.949
     H      0   14.646  -19.299  -30.911
     H      0   14.824  -20.378  -33.201
     H      0   19.806  -19.608  -31.219
     H      0   16.892  -21.028  -35.057
     H      0   20.803  -20.482  -33.315
     H      0   19.367  -21.152  -35.223
     C     -1   22.918  -25.839  -39.701
     C     -1   22.020  -26.716  -38.833
     C      0   21.029  -25.941  -38.008
     C      0   21.160  -25.532  -36.693
     C      0   19.761  -25.422  -38.469
     C      0   19.186  -24.691  -37.382
     C      0   19.040  -25.536  -39.675
     N      0   20.060  -24.771  -36.317
     C      0   17.939  -24.056  -37.492
     C      0   17.788  -24.933  -39.774
     C      0   17.249  -24.191  -38.696
     H      0   22.322  -25.227  -40.388
     H      0   23.511  -25.157  -39.081
     H      0   23.609  -26.445  -40.299
     H      0   21.479  -27.425  -39.476
     H      0   22.647  -27.327  -38.169
     H      0   21.962  -25.726  -35.997
     H      0   19.824  -24.452  -35.374
     H      0   19.449  -26.096  -40.510
     H      0   17.523  -23.497  -36.662
     H      0   17.194  -25.039  -40.674
     H      0   16.273  -23.739  -38.812
     O      0   12.629  -27.849  -27.754
     H      0   12.340  -26.964  -28.021
     H      0   12.026  -28.397  -28.292
     O      0   14.600  -25.481  -40.231
     H      0   14.825  -26.358  -39.857
     H      0   14.122  -24.987  -39.546
     O      0   15.919  -26.670  -31.116
     H      0   16.341  -26.845  -30.265
     H      0   14.942  -26.659  -30.955
     O      0   18.797  -23.923  -33.935
     H      0   18.628  -22.967  -33.875
     H      0   19.006  -24.219  -33.039
     O      0   17.447  -29.469  -37.852
     H      0   18.412  -29.478  -37.927
     C      0   17.044  -28.164  -37.478
     C      0   15.549  -28.027  -37.780
     O      0   15.331  -27.978  -39.192
     C      0   15.028  -26.731  -37.154
     O      0   13.629  -26.585  -37.405
     C      0   15.332  -26.707  -35.652
     O      0   14.908  -25.431  -35.111
     C      0   16.853  -26.810  -35.460
     O      0   17.298  -28.049  -36.067
     C      0   17.349  -26.825  -34.024
     O      0   16.867  -27.981  -33.307
     H      0   15.168  -28.876  -39.543
     H      0   13.423  -25.631  -37.491
     H      0   16.479  -27.659  -32.459
     H      0   17.608  -27.396  -38.025
     H      0   15.051  -28.892  -37.329
     H      0   15.560  -25.893  -37.623
     H      0   14.829  -27.530  -35.143
     H      0   17.328  -25.959  -35.965
     H      0   17.028  -25.905  -33.530
     H      0   18.445  -26.841  -34.049
     C      0   13.641  -25.314  -34.424
     C      0   13.430  -26.416  -33.371
     O      0   12.811  -27.565  -33.972
     C      0   12.657  -25.972  -32.109
     O      0   13.221  -26.708  -31.004
     C      0   12.699  -24.480  -31.750
     O      0   11.580  -24.138  -30.909
     C      0   12.709  -23.590  -32.985
     O      0   13.819  -24.037  -33.813
     C      0   13.084  -22.148  -32.666
     O      0   13.429  -21.449  -33.887
     H      0   11.825  -27.497  -33.937
     H      0   12.546  -26.737  -30.282
     H      0   13.815  -22.135  -34.460
     H      0   12.808  -25.303  -35.136
     H      0   14.421  -26.740  -33.051
     H      0   11.608  -26.245  -32.251
     H      0   13.639  -24.307  -31.207
     H      0   11.766  -23.661  -33.536
     H      0   13.949  -22.154  -31.989
     H      0   12.266  -21.615  -32.190
     H      0   11.242  -24.940  -30.436
