# Supplementary material for: A Case Study of the Glycoside Hydrolase Enzyme Mechanism Using an Automated QM-Cluster Model Building Toolkit
Source: Front Chem. 2022 Mar 24;10:854318. doi: 10.3389/fchem.2022.854318 (PMC8987026; doi:10.3389/fchem.2022.854318)
Supplement: Supplementary file 1 [file DataSheet2.zip › Res21-QA-P2.xyz]

     C     -1   12.135  -17.374  -35.516
     C      0   10.676  -17.039  -35.279
     O      0   10.240  -16.758  -34.157
     C     -1   12.445  -18.702  -34.849
     H      0   12.747  -16.579  -35.076
     H      0   12.364  -17.409  -36.587
     H      0   11.846  -19.515  -35.278
     H      0   13.502  -18.967  -34.960
     H      0   12.218  -18.656  -33.779
     N      0    9.874  -17.137  -36.382
     C     -1    8.431  -17.229  -36.231
     C      0    7.965  -18.588  -36.709
     O      0    8.411  -19.088  -37.751
     H      0    7.931  -16.453  -36.824
     H      0   10.246  -17.565  -37.221
     H      0    8.204  -17.048  -35.179
     N      0    7.046  -19.182  -35.915
     C     -1    6.662  -20.567  -36.146
     C     -1    7.799  -21.567  -35.875
     C      0    8.320  -21.622  -34.461
     C      0    9.101  -20.588  -33.913
     C      0    8.118  -22.775  -33.689
     C      0    9.682  -20.716  -32.649
     C      0    8.704  -22.923  -32.436
     C      0    9.511  -21.899  -31.918
     O      0   10.181  -22.048  -30.726
     H      0    5.798  -20.782  -35.510
     H      0    6.886  -18.792  -34.998
     H      0    6.345  -20.661  -37.190
     H      0    7.451  -22.562  -36.167
     H      0    8.622  -21.318  -36.552
     H      0    9.299  -19.690  -34.489
     H      0    7.530  -23.589  -34.102
     H      0   10.312  -19.931  -32.245
     H      0    8.596  -23.848  -31.884
     H      0   10.443  -23.005  -30.675
     C     -1    8.074  -28.590  -30.358
     C      0    8.489  -29.951  -30.874
     O      0    8.224  -30.988  -30.251
     C     -1    8.987  -27.368  -30.653
     C      0   10.329  -27.518  -29.922
     O      0   10.856  -28.653  -29.818
     O      0   10.859  -26.442  -29.445
     H      0    7.946  -28.697  -29.277
     H      0    7.074  -28.385  -30.771
     H      0    9.185  -27.255  -31.723
     H      0    8.497  -26.453  -30.311
     N      0    9.081  -29.973  -32.100
     C     -1    9.496  -31.227  -32.698
     C      0   10.865  -31.739  -32.216
     O      0   11.346  -32.773  -32.724
     C     -1    9.543  -31.103  -34.215
     O      0   10.568  -30.208  -34.668
     H      0    9.344  -29.104  -32.561
     H      0    8.763  -31.992  -32.417
     H      0    9.790  -32.080  -34.634
     H      0    8.554  -30.798  -34.580
     H      0   10.316  -29.286  -34.455
     N      0   11.463  -31.011  -31.259
     C     -1   12.703  -31.455  -30.650
     C     -1   13.625  -30.310  -30.231
     C      0   13.933  -29.329  -31.371
     C      0   14.653  -30.002  -32.528
     N      0   14.261  -29.639  -33.759
     O      0   15.547  -30.853  -32.309
     H      0   12.487  -32.083  -29.773
     H      0   11.004  -30.188  -30.860
     H      0   13.211  -32.094  -31.377
     H      0   13.149  -29.751  -29.418
     H      0   14.557  -30.743  -29.853
     H      0   13.011  -28.863  -31.724
     H      0   14.571  -28.518  -31.003
     H      0   13.554  -28.906  -33.871
     H      0   14.634  -30.109  -34.580
     C     -1    5.945  -27.794  -35.509
     C     -1    7.338  -27.870  -34.895
     C      0    8.004  -26.514  -34.687
     C      0    9.467  -26.597  -34.265
     O      0    9.929  -27.688  -33.763
     O      0   10.181  -25.570  -34.387
     H      0    5.514  -28.793  -35.639
     H      0    5.971  -27.308  -36.493
     H      0    5.261  -27.216  -34.875
     H      0    7.297  -28.402  -33.936
     H      0    7.990  -28.479  -35.535
     H      0    7.953  -25.904  -35.598
     H      0    7.472  -25.943  -33.912
     C     -1    8.763  -23.354  -38.869
     C     -1   10.193  -23.879  -38.735
     C      0   10.495  -24.559  -37.418
     O      0    9.842  -24.040  -36.387
     O      0   11.292  -25.499  -37.325
     H      0    8.589  -22.999  -39.890
     H      0    8.030  -24.140  -38.657
     H      0    8.577  -22.528  -38.185
     H      0   10.431  -24.593  -39.528
     H      0   10.899  -23.048  -38.844
     H      0    9.995  -24.579  -35.524
     C     -1   14.096  -19.352  -39.076
     C     -1   14.490  -20.809  -38.889
     C      0   13.362  -21.844  -39.168
     C      0   13.525  -23.045  -38.250
     N      0   13.083  -22.867  -36.994
     O      0   14.088  -24.113  -38.599
     H      0   14.944  -18.691  -38.869
     H      0   13.757  -19.151  -40.099
     H      0   13.280  -19.075  -38.396
     H      0   15.352  -21.053  -39.522
     H      0   14.833  -20.939  -37.853
     H      0   12.388  -21.375  -38.978
     H      0   13.377  -22.176  -40.208
     H      0   12.655  -21.997  -36.712
     H      0   16.715  -25.287  -36.187
     C     -1   10.504  -26.212  -42.348
     C     -1   11.758  -26.424  -41.470
     C      0   11.912  -27.869  -40.985
     O      0   12.856  -26.044  -42.320
     H      0    9.585  -26.470  -41.808
     H      0   10.448  -25.168  -42.669
     H      0   10.579  -26.846  -43.238
     H      0   11.714  -25.760  -40.591
     H      0   13.662  -25.912  -41.772
     H      0   12.819  -27.978  -40.381
     H      0   11.052  -28.177  -40.379
     H      0   11.990  -28.538  -41.849
     C     -1    8.055  -31.122  -38.775
     C     -1    8.757  -30.695  -37.492
     C      0    9.978  -29.835  -37.599
     C      0   10.144  -28.470  -37.670
     N      0   11.257  -30.358  -37.453
     C      0   12.163  -29.370  -37.399
     N      0   11.500  -28.220  -37.543
     H      0    7.181  -31.735  -38.534
     H      0    7.715  -30.257  -39.356
     H      0    8.719  -31.715  -39.415
     H      0    8.036  -30.165  -36.859
     H      0    9.043  -31.593  -36.934
     H      0   11.446  -31.345  -37.237
     H      0    9.427  -27.676  -37.772
     H      0   13.216  -29.490  -37.231
     H      0   11.918  -27.287  -37.535
     C     -1   18.228  -37.294  -31.952
     C     -1   18.827  -36.190  -32.835
     C      0   17.898  -35.330  -33.694
     C      0   18.773  -34.343  -34.502
     N      0   18.060  -33.223  -35.139
     C      0   17.746  -32.086  -34.473
     N      0   17.850  -32.026  -33.125
     N      0   17.308  -31.010  -35.117
     H      0   17.521  -36.882  -31.221
     H      0   17.692  -38.041  -32.550
     H      0   19.022  -37.808  -31.402
     H      0   19.406  -35.515  -32.186
     H      0   19.570  -36.654  -33.503
     H      0   17.312  -35.950  -34.380
     H      0   17.179  -34.791  -33.064
     H      0   19.558  -33.934  -33.852
     H      0   19.283  -34.885  -35.301
     H      0   18.117  -33.150  -36.145
     H      0   17.994  -32.896  -32.635
     H      0   17.146  -31.411  -32.688
     H      0   17.313  -30.939  -36.125
     H      0   17.227  -30.105  -34.615
     C     -1   10.963  -35.483  -36.659
     C      0   11.749  -34.196  -36.539
     O      0   11.388  -33.149  -37.128
     H      0   10.622  -35.823  -35.675
     H      0   10.096  -35.304  -37.294
     H      0   11.568  -36.284  -37.097
     N      0   12.880  -34.242  -35.795
     C     -1   13.572  -33.002  -35.375
     C      0   14.246  -32.267  -36.522
     O      0   14.564  -31.069  -36.403
     C      0   14.479  -33.460  -34.210
     C      0   14.657  -34.970  -34.447
     C      0   13.287  -35.406  -34.971
     H      0   12.822  -32.300  -34.990
     H      0   15.407  -32.897  -34.162
     H      0   13.931  -33.283  -33.281
     H      0   15.422  -35.153  -35.208
     H      0   14.938  -35.512  -33.542
     H      0   13.325  -36.315  -35.575
     H      0   12.574  -35.550  -34.151
     N      0   14.440  -32.952  -37.670
     C     -1   15.051  -32.322  -38.825
     C      0   14.130  -31.617  -39.802
     O      0   14.598  -30.778  -40.595
     H      0   15.586  -33.091  -39.395
     H      0   14.175  -33.927  -37.691
     H      0   15.798  -31.598  -38.497
     N      0   12.853  -32.026  -39.839
     C     -1   11.964  -31.536  -40.879
     H      0   12.570  -31.170  -41.707
     H      0   12.499  -32.646  -39.119
     H      0   11.318  -32.348  -41.222
     H      0   11.337  -30.714  -40.519
     C     -1   17.955  -17.354  -29.822
     C     -1   17.280  -18.708  -29.587
     C      0   16.935  -19.373  -30.887
     C      0   15.702  -19.406  -31.504
     C      0   17.869  -19.988  -31.808
     C      0   17.119  -20.372  -32.965
     C      0   19.248  -20.265  -31.767
     N      0   15.812  -19.968  -32.772
     C      0   17.713  -21.031  -34.051
     C      0   19.841  -20.923  -32.845
     C      0   19.083  -21.302  -33.976
     H      0   17.285  -16.681  -30.369
     H      0   18.867  -17.471  -30.419
     H      0   18.229  -16.870  -28.877
     H      0   17.947  -19.353  -28.998
     H      0   16.371  -18.571  -28.988
     H      0   14.750  -19.051  -31.139
     H      0   15.050  -20.438  -33.260
     H      0   19.842  -19.980  -30.904
     H      0   17.131  -21.296  -34.928
     H      0   20.903  -21.144  -32.821
     H      0   19.575  -21.797  -34.808
     C     -1   22.918  -25.839  -39.701
     C     -1   22.020  -26.716  -38.833
     C      0   21.191  -25.933  -37.849
     C      0   21.509  -25.642  -36.537
     C      0   19.923  -25.285  -38.112
     C      0   19.531  -24.608  -36.913
     C      0   19.057  -25.254  -39.224
     N      0   20.516  -24.845  -35.975
     C      0   18.323  -23.899  -36.816
     C      0   17.848  -24.566  -39.129
     C      0   17.490  -23.887  -37.939
     H      0   22.326  -25.112  -40.269
     H      0   23.628  -25.278  -39.083
     H      0   23.490  -26.442  -40.416
     H      0   21.354  -27.306  -39.478
     H      0   22.638  -27.442  -38.289
     H      0   22.370  -25.940  -35.959
     H      0   20.504  -24.514  -35.023
     H      0   19.322  -25.772  -40.140
     H      0   18.036  -23.412  -35.891
     H      0   17.152  -24.578  -39.961
     H      0   16.539  -23.367  -37.898
     O      0   13.407  -26.838  -28.840
     H      0   12.423  -26.704  -28.976
     H      0   13.514  -27.793  -28.742
     O      0   15.034  -25.657  -40.754
     H      0   15.151  -26.565  -40.408
     H      0   14.696  -25.091  -40.035
     O      0   16.646  -26.590  -32.488
     H      0   16.838  -25.712  -32.879
     H      0   15.816  -26.484  -31.975
     O      0   16.933  -24.112  -33.719
     H      0   16.039  -24.043  -34.091
     H      0   17.157  -23.232  -33.376
     O      0   17.395  -30.158  -38.964
     H      0   18.336  -30.329  -39.112
     C      0   17.252  -28.868  -38.419
     C      0   15.775  -28.462  -38.501
     O      0   15.398  -28.284  -39.866
     C      0   15.556  -27.138  -37.765
     O      0   14.152  -26.840  -37.678
     C      0   16.178  -27.191  -36.367
     O      0   16.104  -25.901  -35.740
     C      0   17.638  -27.648  -36.404
     O      0   17.695  -28.941  -37.052
     C      0   18.267  -27.761  -35.018
     O      0   17.451  -28.499  -34.101
     H      0   15.184  -29.162  -40.248
     H      0   14.020  -25.887  -37.855
     H      0   17.017  -27.857  -33.472
     H      0   17.865  -28.130  -38.958
     H      0   15.189  -29.254  -38.021
     H      0   16.064  -26.351  -38.336
     H      0   15.606  -27.866  -35.727
     H      0   18.234  -26.936  -36.994
     H      0   18.445  -26.751  -34.635
     H      0   19.234  -28.266  -35.122
     C      0   12.935  -24.962  -34.325
     C      0   13.280  -26.107  -33.347
     O      0   12.647  -27.325  -33.780
     C      0   13.041  -25.832  -31.842
     O      0   14.315  -26.002  -31.176
     C      0   12.455  -24.448  -31.439
     O      0   11.046  -24.517  -31.176
     C      0   12.682  -23.372  -32.495
     O      0   12.284  -23.831  -33.812
     C      0   14.127  -22.860  -32.483
     O      0   14.400  -22.076  -33.662
     H      0   11.662  -27.288  -33.692
     H      0   14.112  -26.282  -30.238
     H      0   14.254  -22.673  -34.415
     H      0   12.294  -25.357  -35.108
     H      0   14.347  -26.312  -33.450
     H      0   12.346  -26.596  -31.486
     H      0   12.990  -24.151  -30.525
     H      0   12.006  -22.539  -32.311
     H      0   14.841  -23.684  -32.392
     H      0   14.275  -22.198  -31.626
     H      0   10.889  -25.216  -30.481
     O      0   14.159  -24.440  -34.952
     H      0   13.356  -23.535  -36.268
     H      0   14.713  -25.156  -35.358
