# Supplementary material for: A Case Study of the Glycoside Hydrolase Enzyme Mechanism Using an Automated QM-Cluster Model Building Toolkit
Source: Front Chem. 2022 Mar 24;10:854318. doi: 10.3389/fchem.2022.854318 (PMC8987026; doi:10.3389/fchem.2022.854318)
Supplement: Supplementary file 1 [file DataSheet2.zip › Res21-QA-P1.xyz]

     C     -1   12.135  -17.374  -35.516
     C      0   10.676  -17.037  -35.280
     O      0   10.241  -16.747  -34.160
     C     -1   12.445  -18.702  -34.849
     H      0   12.747  -16.579  -35.077
     H      0   12.364  -17.412  -36.587
     H      0   11.858  -19.519  -35.284
     H      0   13.504  -18.964  -34.952
     H      0   12.213  -18.657  -33.780
     N      0    9.874  -17.146  -36.381
     C     -1    8.431  -17.229  -36.231
     C      0    7.958  -18.585  -36.711
     O      0    8.392  -19.082  -37.759
     H      0    7.935  -16.450  -36.824
     H      0   10.248  -17.573  -37.220
     H      0    8.205  -17.047  -35.179
     N      0    7.048  -19.184  -35.910
     C     -1    6.662  -20.567  -36.146
     C     -1    7.799  -21.567  -35.875
     C      0    8.352  -21.602  -34.475
     C      0    9.221  -20.603  -34.001
     C      0    8.098  -22.705  -33.647
     C      0    9.852  -20.725  -32.762
     C      0    8.727  -22.844  -32.412
     C      0    9.636  -21.867  -31.980
     O      0   10.368  -22.032  -30.825
     H      0    5.796  -20.783  -35.513
     H      0    6.899  -18.800  -34.987
     H      0    6.350  -20.659  -37.191
     H      0    7.438  -22.565  -36.145
     H      0    8.611  -21.334  -36.569
     H      0    9.450  -19.746  -34.623
     H      0    7.428  -23.484  -33.997
     H      0   10.554  -19.974  -32.417
     H      0    8.566  -23.729  -31.810
     H      0   10.563  -22.998  -30.770
     C     -1    8.074  -28.590  -30.358
     C      0    8.481  -29.950  -30.879
     O      0    8.194  -30.988  -30.270
     C     -1    8.987  -27.368  -30.653
     C      0   10.361  -27.521  -29.986
     O      0   10.838  -28.664  -29.795
     O      0   10.969  -26.426  -29.665
     H      0    7.958  -28.699  -29.276
     H      0    7.071  -28.380  -30.759
     H      0    9.138  -27.221  -31.728
     H      0    8.512  -26.458  -30.276
     N      0    9.089  -29.972  -32.099
     C     -1    9.496  -31.227  -32.698
     C      0   10.862  -31.747  -32.217
     O      0   11.327  -32.793  -32.713
     C     -1    9.543  -31.103  -34.215
     O      0   10.619  -30.274  -34.677
     H      0    9.385  -29.110  -32.542
     H      0    8.756  -31.984  -32.418
     H      0    9.728  -32.095  -34.631
     H      0    8.573  -30.742  -34.578
     H      0   10.350  -29.344  -34.586
     N      0   11.475  -31.005  -31.280
     C     -1   12.703  -31.455  -30.650
     C     -1   13.625  -30.310  -30.231
     C      0   14.042  -29.410  -31.400
     C      0   14.759  -30.173  -32.509
     N      0   14.417  -29.805  -33.763
     O      0   15.597  -31.063  -32.261
     H      0   12.465  -32.068  -29.768
     H      0   11.008  -30.193  -30.871
     H      0   13.220  -32.106  -31.359
     H      0   13.115  -29.696  -29.481
     H      0   14.516  -30.749  -29.769
     H      0   13.166  -28.904  -31.809
     H      0   14.718  -28.624  -31.045
     H      0   13.722  -29.075  -33.912
     H      0   14.784  -30.308  -34.565
     C     -1    5.945  -27.794  -35.509
     C     -1    7.338  -27.870  -34.895
     C      0    8.070  -26.520  -34.780
     C      0    9.522  -26.629  -34.310
     O      0    9.985  -27.736  -33.909
     O      0   10.215  -25.546  -34.319
     H      0    5.492  -28.790  -35.563
     H      0    5.979  -27.383  -36.526
     H      0    5.280  -27.155  -34.915
     H      0    7.283  -28.329  -33.900
     H      0    7.966  -28.543  -35.493
     H      0    8.080  -25.997  -35.745
     H      0    7.547  -25.852  -34.083
     C     -1    8.763  -23.354  -38.869
     C     -1   10.193  -23.879  -38.735
     C      0   10.383  -24.570  -37.414
     O      0    9.977  -23.816  -36.376
     O      0   10.806  -25.716  -37.275
     H      0    8.590  -22.985  -39.886
     H      0    8.029  -24.144  -38.674
     H      0    8.575  -22.536  -38.177
     H      0   10.435  -24.595  -39.521
     H      0   10.920  -23.064  -38.802
     H      0   10.012  -24.338  -35.533
     C     -1   14.096  -19.352  -39.076
     C     -1   14.490  -20.809  -38.889
     C      0   13.525  -21.557  -37.927
     C      0   13.949  -22.968  -37.476
     N      0   14.921  -23.122  -36.581
     O      0   13.299  -23.970  -37.952
     H      0   14.774  -18.840  -39.768
     H      0   13.079  -19.264  -39.478
     H      0   14.122  -18.813  -38.120
     H      0   14.507  -21.331  -39.855
     H      0   15.513  -20.866  -38.490
     H      0   13.398  -20.945  -37.022
     H      0   12.543  -21.637  -38.402
     H      0   15.417  -22.238  -36.452
     H      0   15.505  -24.623  -35.914
     C     -1   10.504  -26.212  -42.348
     C     -1   11.758  -26.424  -41.470
     C      0   11.912  -27.898  -41.080
     O      0   12.886  -25.960  -42.231
     H      0    9.598  -26.546  -41.830
     H      0   10.396  -25.154  -42.607
     H      0   10.609  -26.786  -43.276
     H      0   11.665  -25.827  -40.549
     H      0   13.553  -25.645  -41.582
     H      0   12.774  -28.045  -40.427
     H      0   11.018  -28.256  -40.554
     H      0   12.051  -28.505  -41.983
     C     -1    8.055  -31.122  -38.775
     C     -1    8.757  -30.695  -37.492
     C      0   10.030  -29.902  -37.606
     C      0   10.292  -28.549  -37.645
     N      0   11.271  -30.517  -37.506
     C      0   12.242  -29.598  -37.447
     N      0   11.668  -28.395  -37.540
     H      0    7.148  -31.684  -38.534
     H      0    7.768  -30.257  -39.383
     H      0    8.699  -31.764  -39.388
     H      0    8.055  -30.109  -36.889
     H      0    8.988  -31.589  -36.903
     H      0   11.411  -31.523  -37.334
     H      0    9.642  -27.698  -37.712
     H      0   13.288  -29.801  -37.311
     H      0   12.208  -27.515  -37.497
     C     -1   18.228  -37.294  -31.952
     C     -1   18.827  -36.190  -32.835
     C      0   17.928  -34.950  -33.030
     C      0   18.683  -33.816  -33.753
     N      0   17.801  -32.779  -34.336
     C      0   17.876  -31.451  -34.097
     N      0   18.481  -30.993  -32.962
     N      0   17.436  -30.566  -34.980
     H      0   18.029  -36.924  -30.939
     H      0   17.280  -37.662  -32.364
     H      0   18.914  -38.144  -31.873
     H      0   19.785  -35.869  -32.398
     H      0   19.070  -36.602  -33.825
     H      0   17.054  -35.235  -33.622
     H      0   17.552  -34.587  -32.064
     H      0   19.385  -33.321  -33.079
     H      0   19.272  -34.240  -34.577
     H      0   17.345  -33.030  -35.202
     H      0   18.199  -31.480  -32.119
     H      0   18.406  -29.982  -32.862
     H      0   17.023  -30.832  -35.865
     H      0   17.329  -29.587  -34.686
     C     -1   10.963  -35.483  -36.659
     C      0   11.770  -34.217  -36.568
     O      0   11.441  -33.202  -37.227
     H      0   10.578  -35.772  -35.675
     H      0   10.124  -35.314  -37.334
     H      0   11.561  -36.319  -37.037
     N      0   12.873  -34.243  -35.785
     C     -1   13.572  -33.002  -35.375
     C      0   14.383  -32.353  -36.482
     O      0   14.906  -31.235  -36.289
     C      0   14.356  -33.430  -34.113
     C      0   14.561  -34.943  -34.302
     C      0   13.235  -35.395  -34.919
     H      0   12.821  -32.252  -35.095
     H      0   15.268  -32.858  -33.956
     H      0   13.702  -33.251  -33.255
     H      0   15.382  -35.149  -34.999
     H      0   14.771  -35.459  -33.364
     H      0   13.320  -36.309  -35.509
     H      0   12.468  -35.533  -34.148
     N      0   14.454  -32.978  -37.673
     C     -1   15.051  -32.322  -38.825
     C      0   14.098  -31.563  -39.735
     O      0   14.494  -30.575  -40.377
     H      0   15.564  -33.074  -39.435
     H      0   14.057  -33.904  -37.747
     H      0   15.794  -31.604  -38.475
     N      0   12.869  -32.089  -39.887
     C     -1   11.964  -31.536  -40.879
     H      0   12.544  -31.192  -41.736
     H      0   12.529  -32.785  -39.235
     H      0   11.261  -32.310  -41.195
     H      0   11.400  -30.683  -40.487
     C     -1   17.955  -17.354  -29.822
     C     -1   17.280  -18.708  -29.587
     C      0   16.910  -19.397  -30.875
     C      0   15.639  -19.593  -31.384
     C      0   17.827  -19.926  -31.865
     C      0   17.034  -20.431  -32.945
     C      0   19.229  -20.031  -31.948
     N      0   15.711  -20.201  -32.631
     C      0   17.606  -21.025  -34.079
     C      0   19.803  -20.612  -33.078
     C      0   19.000  -21.099  -34.139
     H      0   17.283  -16.676  -30.361
     H      0   18.864  -17.465  -30.424
     H      0   18.233  -16.877  -28.874
     H      0   17.954  -19.351  -29.002
     H      0   16.379  -18.571  -28.977
     H      0   14.686  -19.336  -30.949
     H      0   14.944  -20.583  -33.182
     H      0   19.858  -19.665  -31.142
     H      0   16.985  -21.401  -34.883
     H      0   20.882  -20.693  -33.153
     H      0   19.476  -21.527  -35.016
     C     -1   22.918  -25.839  -39.701
     C     -1   22.020  -26.716  -38.833
     C      0   21.106  -25.917  -37.939
     C      0   21.271  -25.596  -36.604
     C      0   19.884  -25.271  -38.362
     C      0   19.369  -24.556  -37.235
     C      0   19.142  -25.298  -39.560
     N      0   20.240  -24.758  -36.179
     C      0   18.145  -23.873  -37.291
     C      0   17.917  -24.636  -39.609
     C      0   17.430  -23.926  -38.487
     H      0   22.320  -25.169  -40.330
     H      0   23.568  -25.214  -39.078
     H      0   23.554  -26.444  -40.359
     H      0   21.414  -27.369  -39.478
     H      0   22.642  -27.383  -38.221
     H      0   22.054  -25.892  -35.922
     H      0   19.997  -24.554  -35.207
     H      0   19.509  -25.847  -40.422
     H      0   17.740  -23.382  -36.414
     H      0   17.302  -24.679  -40.501
     H      0   16.461  -23.449  -38.543
     O      0   13.550  -26.778  -29.189
     H      0   12.556  -26.679  -29.259
     H      0   13.705  -27.694  -28.929
     O      0   14.514  -25.293  -40.169
     H      0   14.606  -26.219  -39.874
     H      0   14.035  -24.808  -39.467
     O      0   16.655  -25.712  -32.856
     H      0   16.319  -25.457  -33.752
     H      0   15.859  -25.793  -32.286
     O      0   18.975  -24.206  -33.539
     H      0   18.752  -23.263  -33.526
     H      0   18.234  -24.672  -33.101
     O      0   17.002  -29.635  -38.671
     H      0   17.922  -29.742  -38.948
     C      0   16.848  -28.348  -38.116
     C      0   15.357  -28.049  -37.999
     O      0   14.743  -27.992  -39.286
     C      0   15.139  -26.704  -37.296
     O      0   13.734  -26.464  -37.115
     C      0   15.888  -26.680  -35.955
     O      0   15.756  -25.400  -35.311
     C      0   17.371  -27.057  -36.179
     O      0   17.425  -28.364  -36.810
     C      0   18.241  -27.170  -34.937
     O      0   17.653  -28.000  -33.903
     H      0   14.827  -28.865  -39.725
     H      0   13.546  -25.515  -37.372
     H      0   17.160  -27.374  -33.322
     H      0   17.345  -27.581  -38.732
     H      0   14.932  -28.852  -37.385
     H      0   15.559  -25.914  -37.932
     H      0   15.441  -27.426  -35.287
     H      0   17.828  -26.321  -36.846
     H      0   18.450  -26.177  -34.542
     H      0   19.187  -27.631  -35.233
     C      0   12.191  -25.274  -34.518
     C      0   12.957  -26.249  -33.676
     O      0   12.630  -27.589  -34.013
     C      0   12.926  -25.961  -32.168
     O      0   14.248  -26.162  -31.646
     C      0   12.421  -24.540  -31.797
     O      0   11.033  -24.554  -31.451
     C      0   12.636  -23.511  -32.900
     O      0   12.222  -24.002  -34.260
     C      0   14.077  -23.036  -33.046
     O      0   14.165  -22.033  -34.063
     H      0   11.661  -27.717  -33.866
     H      0   14.136  -26.391  -30.678
     H      0   14.234  -22.482  -34.936
     H      0   12.059  -25.529  -35.563
     H      0   13.989  -26.091  -34.028
     H      0   12.241  -26.678  -31.709
     H      0   13.025  -24.215  -30.938
     H      0   11.981  -22.654  -32.755
     H      0   14.758  -23.867  -33.250
     H      0   14.388  -22.576  -32.104
     H      0   10.904  -25.242  -30.732
