# Supplementary material for: A Case Study of the Glycoside Hydrolase Enzyme Mechanism Using an Automated QM-Cluster Model Building Toolkit
Source: Front Chem. 2022 Mar 24;10:854318. doi: 10.3389/fchem.2022.854318 (PMC8987026; doi:10.3389/fchem.2022.854318)
Supplement: Supplementary file 1 [file DataSheet2.zip › Res20-QC-TS1.xyz]

     C     -1   12.135  -17.374  -35.516
     C      0   10.675  -17.046  -35.277
     O      0   10.236  -16.777  -34.152
     C     -1   12.445  -18.702  -34.849
     H      0   12.745  -16.578  -35.076
     H      0   12.363  -17.411  -36.587
     H      0   11.845  -19.511  -35.282
     H      0   13.501  -18.972  -34.963
     H      0   12.224  -18.655  -33.779
     N      0    9.873  -17.141  -36.380
     C     -1    8.431  -17.229  -36.231
     C      0    7.959  -18.584  -36.720
     O      0    8.410  -19.087  -37.756
     H      0    7.934  -16.446  -36.818
     H      0   10.249  -17.556  -37.224
     H      0    8.204  -17.055  -35.178
     N      0    7.034  -19.177  -35.930
     C     -1    6.662  -20.567  -36.146
     C     -1    7.799  -21.567  -35.875
     C      0    8.386  -21.520  -34.480
     C      0    9.174  -20.429  -34.064
     C      0    8.220  -22.583  -33.578
     C      0    9.789  -20.408  -32.814
     C      0    8.848  -22.586  -32.328
     C      0    9.663  -21.505  -31.951
     O      0   10.393  -21.502  -30.785
     H      0    5.803  -20.780  -35.502
     H      0    6.873  -18.784  -35.014
     H      0    6.337  -20.675  -37.186
     H      0    7.428  -22.574  -36.086
     H      0    8.596  -21.368  -36.595
     H      0    9.353  -19.604  -34.741
     H      0    7.613  -23.435  -33.870
     H      0   10.411  -19.572  -32.518
     H      0    8.747  -23.437  -31.663
     H      0   10.772  -22.402  -30.650
     C     -1    8.074  -28.590  -30.358
     C      0    8.489  -29.951  -30.870
     O      0    8.215  -30.987  -30.252
     C     -1    8.987  -27.368  -30.653
     C      0   10.331  -27.439  -29.934
     O      0   10.804  -28.571  -29.652
     O      0   10.920  -26.319  -29.678
     H      0    7.948  -28.693  -29.277
     H      0    7.076  -28.381  -30.772
     H      0    9.175  -27.263  -31.728
     H      0    8.477  -26.451  -30.343
     N      0    9.092  -29.974  -32.091
     C     -1    9.496  -31.227  -32.698
     C      0   10.853  -31.754  -32.206
     O      0   11.301  -32.817  -32.677
     C     -1    9.543  -31.103  -34.215
     O      0   10.631  -30.309  -34.699
     H      0    9.345  -29.112  -32.560
     H      0    8.752  -31.983  -32.425
     H      0    9.700  -32.102  -34.626
     H      0    8.577  -30.724  -34.572
     H      0   10.382  -29.373  -34.620
     N      0   11.478  -31.000  -31.286
     C     -1   12.703  -31.455  -30.650
     C     -1   13.625  -30.310  -30.231
     C      0   14.120  -29.458  -31.405
     C      0   14.788  -30.276  -32.504
     N      0   14.390  -29.947  -33.752
     O      0   15.608  -31.180  -32.258
     H      0   12.455  -32.065  -29.768
     H      0   11.021  -30.180  -30.891
     H      0   13.219  -32.109  -31.356
     H      0   13.129  -29.655  -29.511
     H      0   14.487  -30.763  -29.725
     H      0   13.297  -28.877  -31.817
     H      0   14.851  -28.727  -31.041
     H      0   13.744  -29.175  -33.887
     H      0   14.792  -30.387  -34.571
     C     -1    5.945  -27.794  -35.509
     C     -1    7.338  -27.870  -34.895
     C      0    8.123  -26.555  -34.922
     C      0    9.543  -26.699  -34.391
     O      0    9.940  -27.804  -33.926
     O      0   10.287  -25.652  -34.418
     H      0    5.447  -28.768  -35.462
     H      0    5.989  -27.489  -36.562
     H      0    5.313  -27.069  -34.981
     H      0    7.268  -28.223  -33.858
     H      0    7.931  -28.628  -35.421
     H      0    8.193  -26.156  -35.942
     H      0    7.618  -25.780  -34.329
     C     -1    8.763  -23.354  -38.869
     C     -1   10.193  -23.879  -38.735
     C      0   10.373  -24.606  -37.438
     O      0    9.962  -23.887  -36.378
     O      0   10.788  -25.757  -37.336
     H      0    8.601  -22.947  -39.873
     H      0    8.030  -24.155  -38.714
     H      0    8.561  -22.565  -38.149
     H      0   10.444  -24.569  -39.542
     H      0   10.918  -23.060  -38.772
     H      0   10.044  -24.447  -35.562
     C     -1   14.096  -19.352  -39.076
     C     -1   14.490  -20.809  -38.889
     C      0   13.498  -21.503  -37.917
     C      0   13.918  -22.882  -37.392
     N      0   14.803  -22.965  -36.409
     O      0   13.362  -23.910  -37.934
     H      0   14.759  -18.836  -39.780
     H      0   13.072  -19.267  -39.461
     H      0   14.137  -18.812  -38.121
     H      0   14.498  -21.343  -39.847
     H      0   15.508  -20.876  -38.480
     H      0   13.352  -20.843  -37.052
     H      0   12.528  -21.604  -38.414
     H      0   15.172  -22.035  -36.206
     H      0   15.200  -24.539  -35.667
     C     -1   10.504  -26.212  -42.348
     C     -1   11.758  -26.424  -41.470
     C      0   12.033  -27.909  -41.210
     O      0   12.850  -25.804  -42.169
     H      0    9.616  -26.659  -41.887
     H      0   10.326  -25.142  -42.499
     H      0   10.663  -26.678  -43.327
     H      0   11.609  -25.928  -40.498
     H      0   13.527  -25.570  -41.492
     H      0   12.915  -28.040  -40.577
     H      0   11.181  -28.385  -40.709
     H      0   12.211  -28.424  -42.162
     C     -1    8.055  -31.122  -38.775
     C     -1    8.757  -30.695  -37.492
     C      0   10.019  -29.895  -37.644
     C      0   10.259  -28.545  -37.776
     N      0   11.271  -30.487  -37.536
     C      0   12.230  -29.553  -37.566
     N      0   11.634  -28.367  -37.720
     H      0    7.149  -31.689  -38.539
     H      0    7.766  -30.256  -39.381
     H      0    8.703  -31.759  -39.388
     H      0    8.057  -30.112  -36.884
     H      0    9.004  -31.586  -36.906
     H      0   11.424  -31.476  -37.292
     H      0    9.592  -27.710  -37.875
     H      0   13.281  -29.737  -37.445
     H      0   12.163  -27.479  -37.714
     C     -1   10.963  -35.483  -36.659
     C      0   11.743  -34.204  -36.510
     O      0   11.347  -33.155  -37.071
     H      0   10.659  -35.873  -35.682
     H      0   10.075  -35.281  -37.257
     H      0   11.556  -36.261  -37.152
     N      0   12.885  -34.246  -35.788
     C     -1   13.572  -33.002  -35.375
     C      0   14.248  -32.288  -36.534
     O      0   14.594  -31.100  -36.428
     C      0   14.518  -33.467  -34.242
     C      0   14.754  -34.959  -34.544
     C      0   13.382  -35.432  -35.046
     H      0   12.832  -32.298  -34.980
     H      0   15.425  -32.867  -34.169
     H      0   13.980  -33.351  -33.298
     H      0   15.508  -35.084  -35.331
     H      0   15.084  -35.518  -33.666
     H      0   13.435  -36.304  -35.702
     H      0   12.709  -35.657  -34.209
     N      0   14.430  -32.977  -37.686
     C     -1   15.051  -32.322  -38.825
     C      0   14.113  -31.520  -39.715
     O      0   14.503  -30.488  -40.284
     H      0   15.538  -33.082  -39.444
     H      0   14.181  -33.955  -37.711
     H      0   15.814  -31.629  -38.463
     N      0   12.900  -32.075  -39.911
     C     -1   11.964  -31.536  -40.879
     H      0   12.511  -30.881  -41.556
     H      0   12.602  -32.823  -39.298
     H      0   11.504  -32.350  -41.445
     H      0   11.174  -30.949  -40.397
     C     -1   17.955  -17.354  -29.822
     C     -1   17.280  -18.708  -29.587
     C      0   16.989  -19.479  -30.848
     C      0   15.754  -19.967  -31.235
     C      0   17.918  -19.870  -31.889
     C      0   17.161  -20.588  -32.874
     C      0   19.303  -19.708  -32.095
     N      0   15.851  -20.622  -32.452
     C      0   17.748  -21.113  -34.035
     C      0   19.890  -20.225  -33.249
     C      0   19.120  -20.913  -34.218
     H      0   17.326  -16.709  -30.447
     H      0   18.917  -17.467  -30.331
     H      0   18.136  -16.836  -28.873
     H      0   17.924  -19.309  -28.926
     H      0   16.341  -18.559  -29.039
     H      0   14.807  -19.891  -30.723
     H      0   15.124  -21.193  -32.894
     H      0   19.914  -19.190  -31.363
     H      0   17.155  -21.645  -34.772
     H      0   20.955  -20.099  -33.414
     H      0   19.599  -21.284  -35.119
     C     -1   22.918  -25.839  -39.701
     C     -1   22.020  -26.716  -38.833
     C      0   21.071  -25.919  -37.978
     C      0   21.241  -25.548  -36.658
     C      0   19.823  -25.328  -38.407
     C      0   19.298  -24.597  -37.292
     C      0   19.073  -25.391  -39.598
     N      0   20.187  -24.744  -36.244
     C      0   18.062  -23.935  -37.358
     C      0   17.836  -24.750  -39.656
     C      0   17.340  -24.026  -38.547
     H      0   22.319  -25.199  -40.360
     H      0   23.537  -25.184  -39.078
     H      0   23.584  -26.443  -40.329
     H      0   21.447  -27.399  -39.477
     H      0   22.643  -27.353  -38.191
     H      0   22.041  -25.798  -35.978
     H      0   20.011  -24.455  -35.276
     H      0   19.444  -25.951  -40.452
     H      0   17.651  -23.414  -36.501
     H      0   17.217  -24.825  -40.543
     H      0   16.362  -23.565  -38.608
     O      0   12.767  -27.566  -27.892
     H      0   12.342  -26.726  -28.123
     H      0   12.189  -28.187  -28.373
     O      0   14.525  -25.265  -40.136
     H      0   14.714  -26.162  -39.799
     H      0   14.094  -24.760  -39.417
     O      0   15.773  -26.261  -31.427
     H      0   16.238  -26.506  -30.617
     H      0   14.812  -26.362  -31.239
     O      0   19.591  -23.955  -33.588
     H      0   18.981  -24.537  -33.116
     H      0   19.218  -23.059  -33.538
     O      0   17.284  -29.357  -38.224
     H      0   18.250  -29.430  -38.226
     C      0   16.947  -28.100  -37.677
     C      0   15.432  -27.928  -37.803
     O      0   15.017  -27.902  -39.175
     C      0   15.022  -26.607  -37.153
     O      0   13.596  -26.430  -37.232
     C      0   15.520  -26.560  -35.703
     O      0   15.192  -25.328  -35.054
     C      0   17.034  -26.816  -35.664
     O      0   17.325  -28.093  -36.293
     C      0   17.601  -26.831  -34.250
     O      0   16.948  -27.760  -33.386
     H      0   15.086  -28.798  -39.559
     H      0   13.441  -25.461  -37.431
     H      0   16.418  -27.253  -32.735
     H      0   17.465  -27.284  -38.206
     H      0   14.979  -28.769  -37.266
     H      0   15.503  -25.790  -37.708
     H      0   15.036  -27.359  -35.131
     H      0   17.542  -26.023  -36.224
     H      0   17.516  -25.807  -33.865
     H      0   18.666  -27.092  -34.319
     C      0   12.322  -25.489  -34.617
     C      0   12.853  -26.329  -33.503
     O      0   12.605  -27.700  -33.756
     C      0   12.346  -25.851  -32.154
     O      0   13.101  -26.480  -31.121
     C      0   12.447  -24.327  -32.006
     O      0   11.620  -23.914  -30.887
     C      0   11.980  -23.536  -33.239
     O      0   12.283  -24.199  -34.545
     C      0   12.641  -22.179  -33.415
     O      0   14.042  -22.344  -33.669
     H      0   11.632  -27.846  -33.716
     H      0   12.515  -26.566  -30.331
     H      0   14.173  -22.747  -34.560
     H      0   12.365  -25.896  -35.622
     H      0   13.938  -26.173  -33.567
     H      0   11.293  -26.134  -32.073
     H      0   13.492  -24.078  -31.792
     H      0   10.895  -23.458  -33.226
     H      0   12.531  -21.595  -32.499
     H      0   12.149  -21.641  -34.232
     H      0   11.238  -24.709  -30.444
