# Supplementary material for: A Case Study of the Glycoside Hydrolase Enzyme Mechanism Using an Automated QM-Cluster Model Building Toolkit
Source: Front Chem. 2022 Mar 24;10:854318. doi: 10.3389/fchem.2022.854318 (PMC8987026; doi:10.3389/fchem.2022.854318)
Supplement: Supplementary file 1 [file DataSheet2.zip › Res20-QC-R1.xyz]

     C     -1   12.135  -17.374  -35.516
     C      0   10.674  -17.047  -35.276
     O      0   10.233  -16.789  -34.149
     C     -1   12.445  -18.702  -34.849
     H      0   12.745  -16.577  -35.077
     H      0   12.360  -17.408  -36.588
     H      0   11.840  -19.511  -35.275
     H      0   13.497  -18.979  -34.965
     H      0   12.224  -18.655  -33.778
     N      0    9.873  -17.125  -36.382
     C     -1    8.431  -17.229  -36.231
     C      0    7.975  -18.590  -36.719
     O      0    8.459  -19.106  -37.734
     H      0    7.925  -16.451  -36.818
     H      0   10.246  -17.551  -37.222
     H      0    8.202  -17.057  -35.178
     N      0    7.026  -19.171  -35.952
     C     -1    6.662  -20.567  -36.146
     C     -1    7.799  -21.567  -35.875
     C      0    8.396  -21.548  -34.481
     C      0    9.013  -20.402  -33.940
     C      0    8.450  -22.728  -33.723
     C      0    9.657  -20.436  -32.704
     C      0    9.119  -22.786  -32.498
     C      0    9.744  -21.638  -31.988
     O      0   10.495  -21.658  -30.836
     H      0    5.808  -20.773  -35.493
     H      0    6.821  -18.753  -35.056
     H      0    6.327  -20.691  -37.181
     H      0    7.427  -22.572  -36.095
     H      0    8.595  -21.365  -36.598
     H      0    9.042  -19.476  -34.497
     H      0    8.000  -23.630  -34.121
     H      0   10.156  -19.553  -32.320
     H      0    9.199  -23.726  -31.965
     H      0   10.938  -22.538  -30.775
     C     -1    8.074  -28.590  -30.358
     C      0    8.476  -29.949  -30.885
     O      0    8.181  -30.988  -30.280
     C     -1    8.987  -27.368  -30.653
     C      0   10.372  -27.469  -30.024
     O      0   10.807  -28.603  -29.686
     O      0   11.030  -26.369  -29.883
     H      0    7.961  -28.705  -29.277
     H      0    7.072  -28.373  -30.757
     H      0    9.118  -27.219  -31.731
     H      0    8.506  -26.459  -30.277
     N      0    9.095  -29.968  -32.098
     C     -1    9.496  -31.227  -32.698
     C      0   10.856  -31.752  -32.209
     O      0   11.306  -32.814  -32.682
     C     -1    9.543  -31.103  -34.215
     O      0   10.587  -30.244  -34.681
     H      0    9.369  -29.103  -32.557
     H      0    8.752  -31.980  -32.419
     H      0    9.759  -32.090  -34.629
     H      0    8.559  -30.776  -34.576
     H      0   10.333  -29.315  -34.518
     N      0   11.475  -31.004  -31.281
     C     -1   12.703  -31.455  -30.650
     C     -1   13.625  -30.310  -30.231
     C      0   14.111  -29.473  -31.419
     C      0   14.756  -30.308  -32.516
     N      0   14.238  -30.090  -33.744
     O      0   15.653  -31.140  -32.281
     H      0   12.460  -32.070  -29.769
     H      0   11.019  -30.182  -30.888
     H      0   13.218  -32.107  -31.360
     H      0   13.134  -29.650  -29.514
     H      0   14.490  -30.761  -29.728
     H      0   13.285  -28.893  -31.827
     H      0   14.851  -28.744  -31.073
     H      0   13.597  -29.310  -33.881
     H      0   14.671  -30.488  -34.569
     C     -1    5.945  -27.794  -35.509
     C     -1    7.338  -27.870  -34.895
     C      0    8.101  -26.548  -34.910
     C      0    9.526  -26.623  -34.360
     O      0    9.969  -27.718  -33.869
     O      0   10.225  -25.568  -34.389
     H      0    5.445  -28.769  -35.475
     H      0    5.990  -27.476  -36.559
     H      0    5.312  -27.075  -34.973
     H      0    7.271  -28.233  -33.861
     H      0    7.939  -28.620  -35.425
     H      0    8.161  -26.142  -35.930
     H      0    7.564  -25.791  -34.321
     C     -1    8.763  -23.354  -38.869
     C     -1   10.193  -23.879  -38.735
     C      0   10.443  -24.590  -37.431
     O      0    9.952  -23.949  -36.366
     O      0   11.031  -25.667  -37.355
     H      0    8.599  -22.963  -39.879
     H      0    8.030  -24.151  -38.696
     H      0    8.566  -22.554  -38.159
     H      0   10.442  -24.576  -39.537
     H      0   10.898  -23.043  -38.812
     H      0   10.048  -24.536  -35.540
     C     -1   14.096  -19.352  -39.076
     C     -1   14.490  -20.809  -38.889
     C      0   13.268  -21.743  -38.724
     C      0   13.680  -23.104  -38.196
     N      0   14.133  -23.126  -36.936
     O      0   13.641  -24.139  -38.911
     H      0   14.979  -18.718  -39.208
     H      0   13.454  -19.219  -39.955
     H      0   13.544  -18.982  -38.202
     H      0   15.091  -21.158  -39.738
     H      0   15.130  -20.898  -38.002
     H      0   12.559  -21.287  -38.020
     H      0   12.758  -21.878  -39.680
     H      0   13.981  -22.339  -36.317
     H      0   14.392  -24.011  -36.494
     C     -1   10.504  -26.212  -42.348
     C     -1   11.758  -26.424  -41.470
     C      0   11.895  -27.860  -40.959
     O      0   12.860  -26.081  -42.332
     H      0    9.584  -26.438  -41.796
     H      0   10.465  -25.175  -42.697
     H      0   10.562  -26.871  -43.221
     H      0   11.730  -25.741  -40.607
     H      0   13.679  -26.002  -41.790
     H      0   12.806  -27.971  -40.361
     H      0   11.039  -28.147  -40.336
     H      0   11.955  -28.547  -41.810
     C     -1    8.055  -31.122  -38.775
     C     -1    8.757  -30.695  -37.492
     C      0   10.005  -29.888  -37.601
     C      0   10.227  -28.531  -37.657
     N      0   11.258  -30.471  -37.477
     C      0   12.202  -29.524  -37.422
     N      0   11.592  -28.344  -37.539
     H      0    7.155  -31.698  -38.536
     H      0    7.756  -30.257  -39.377
     H      0    8.705  -31.751  -39.395
     H      0    8.046  -30.128  -36.881
     H      0    9.000  -31.592  -36.912
     H      0   11.413  -31.466  -37.264
     H      0    9.550  -27.702  -37.740
     H      0   13.250  -29.699  -37.267
     H      0   12.114  -27.458  -37.575
     C     -1   10.963  -35.483  -36.659
     C      0   11.752  -34.207  -36.523
     O      0   11.373  -33.165  -37.107
     H      0   10.641  -35.851  -35.679
     H      0   10.085  -35.285  -37.273
     H      0   11.556  -36.276  -37.128
     N      0   12.884  -34.246  -35.785
     C     -1   13.572  -33.002  -35.375
     C      0   14.253  -32.295  -36.535
     O      0   14.604  -31.106  -36.432
     C      0   14.510  -33.463  -34.232
     C      0   14.734  -34.959  -34.514
     C      0   13.361  -35.426  -35.020
     H      0   12.834  -32.294  -34.982
     H      0   15.421  -32.869  -34.161
     H      0   13.966  -33.329  -33.295
     H      0   15.492  -35.102  -35.294
     H      0   15.053  -35.510  -33.627
     H      0   13.410  -36.309  -35.661
     H      0   12.679  -35.629  -34.185
     N      0   14.435  -32.981  -37.687
     C     -1   15.051  -32.322  -38.825
     C      0   14.112  -31.526  -39.717
     O      0   14.513  -30.518  -40.325
     H      0   15.538  -33.080  -39.448
     H      0   14.182  -33.958  -37.717
     H      0   15.819  -31.633  -38.463
     N      0   12.889  -32.061  -39.890
     C     -1   11.964  -31.536  -40.879
     H      0   12.535  -30.993  -41.632
     H      0   12.575  -32.780  -39.250
     H      0   11.423  -32.361  -41.349
     H      0   11.241  -30.844  -40.433
     C     -1   17.955  -17.354  -29.822
     C     -1   17.280  -18.708  -29.587
     C      0   16.879  -19.397  -30.861
     C      0   15.588  -19.638  -31.292
     C      0   17.753  -19.899  -31.900
     C      0   16.910  -20.426  -32.935
     C      0   19.150  -19.975  -32.062
     N      0   15.603  -20.239  -32.540
     C      0   17.430  -20.995  -34.105
     C      0   19.671  -20.544  -33.224
     C      0   18.820  -21.043  -34.243
     H      0   17.277  -16.670  -30.346
     H      0   18.855  -17.462  -30.438
     H      0   18.248  -16.886  -28.875
     H      0   17.964  -19.352  -29.014
     H      0   16.392  -18.571  -28.957
     H      0   14.655  -19.418  -30.796
     H      0   14.807  -20.674  -33.017
     H      0   19.816  -19.596  -31.294
     H      0   16.776  -21.368  -34.887
     H      0   20.746  -20.599  -33.361
     H      0   19.253  -21.445  -35.154
     C     -1   22.918  -25.839  -39.701
     C     -1   22.020  -26.716  -38.833
     C      0   21.132  -25.944  -37.890
     C      0   21.369  -25.665  -36.556
     C      0   19.872  -25.311  -38.215
     C      0   19.414  -24.651  -37.029
     C      0   19.064  -25.273  -39.369
     N      0   20.346  -24.883  -36.038
     C      0   18.205  -23.940  -36.992
     C      0   17.850  -24.585  -39.329
     C      0   17.433  -23.915  -38.154
     H      0   22.322  -25.146  -40.307
     H      0   23.592  -25.238  -39.080
     H      0   23.529  -26.445  -40.381
     H      0   21.395  -27.345  -39.483
     H      0   22.645  -27.409  -38.253
     H      0   22.197  -25.972  -35.935
     H      0   20.203  -24.617  -35.060
     H      0   19.373  -25.784  -40.275
     H      0   17.874  -23.450  -36.082
     H      0   17.195  -24.594  -40.193
     H      0   16.488  -23.384  -38.150
     O      0   12.730  -27.599  -27.894
     H      0   12.411  -26.751  -28.237
     H      0   12.143  -28.211  -28.378
     O      0   15.048  -25.705  -40.788
     H      0   15.244  -26.542  -40.316
     H      0   14.657  -25.092  -40.141
     O      0   15.974  -26.409  -31.012
     H      0   16.273  -26.866  -30.215
     H      0   14.985  -26.412  -30.981
     O      0   19.454  -24.052  -33.481
     H      0   18.690  -24.540  -33.147
     H      0   19.212  -23.111  -33.455
     O      0   17.562  -29.493  -37.967
     H      0   18.502  -29.542  -37.743
     C      0   17.093  -28.220  -37.591
     C      0   15.638  -28.100  -38.055
     O      0   15.576  -28.080  -39.485
     C      0   15.031  -26.806  -37.498
     O      0   13.662  -26.680  -37.891
     C      0   15.193  -26.771  -35.973
     O      0   14.680  -25.516  -35.460
     C      0   16.699  -26.844  -35.668
     O      0   17.179  -28.121  -36.156
     C      0   17.081  -26.681  -34.208
     O      0   16.410  -27.631  -33.385
     H      0   15.323  -28.967  -39.813
     H      0   13.508  -25.761  -38.203
     H      0   16.343  -27.259  -32.474
     H      0   17.693  -27.416  -38.046
     H      0   15.107  -28.971  -37.658
     H      0   15.592  -25.960  -37.916
     H      0   14.679  -27.611  -35.501
     H      0   17.201  -26.038  -36.220
     H      0   16.816  -25.651  -33.924
     H      0   18.175  -26.790  -34.139
     C      0   13.393  -25.519  -34.790
     C      0   13.362  -26.464  -33.577
     O      0   12.737  -27.696  -33.979
     C      0   12.687  -25.897  -32.316
     O      0   13.299  -26.513  -31.170
     C      0   12.725  -24.373  -32.142
     O      0   11.786  -24.002  -31.103
     C      0   12.360  -23.691  -33.461
     O      0   13.320  -24.136  -34.450
     C      0   12.497  -22.158  -33.516
     O      0   13.829  -21.775  -33.967
     H      0   11.755  -27.617  -33.925
     H      0   12.604  -26.609  -30.473
     H      0   14.284  -22.614  -34.167
     H      0   12.599  -25.780  -35.494
     H      0   14.391  -26.729  -33.328
     H      0   11.631  -26.180  -32.357
     H      0   13.733  -24.066  -31.832
     H      0   11.350  -23.982  -33.736
     H      0   12.318  -21.715  -32.535
     H      0   11.772  -21.749  -34.222
     H      0   11.394  -24.805  -30.688
