# Supplementary material for: A Case Study of the Glycoside Hydrolase Enzyme Mechanism Using an Automated QM-Cluster Model Building Toolkit
Source: Front Chem. 2022 Mar 24;10:854318. doi: 10.3389/fchem.2022.854318 (PMC8987026; doi:10.3389/fchem.2022.854318)
Supplement: Supplementary file 1 [file DataSheet2.zip › Res20-QC-P1.xyz]

     C     -1   12.135  -17.374  -35.516
     C      0   10.674  -17.048  -35.277
     O      0   10.234  -16.785  -34.152
     C     -1   12.445  -18.702  -34.849
     H      0   12.744  -16.577  -35.075
     H      0   12.364  -17.410  -36.587
     H      0   11.857  -19.514  -35.293
     H      0   13.503  -18.967  -34.949
     H      0   12.208  -18.660  -33.782
     N      0    9.873  -17.137  -36.382
     C     -1    8.431  -17.229  -36.231
     C      0    7.962  -18.587  -36.715
     O      0    8.409  -19.090  -37.753
     H      0    7.931  -16.450  -36.820
     H      0   10.249  -17.551  -37.226
     H      0    8.205  -17.053  -35.178
     N      0    7.039  -19.180  -35.923
     C     -1    6.662  -20.567  -36.146
     C     -1    7.799  -21.567  -35.875
     C      0    8.319  -21.537  -34.453
     C      0    9.108  -20.463  -33.996
     C      0    8.056  -22.581  -33.552
     C      0    9.641  -20.447  -32.707
     C      0    8.600  -22.587  -32.262
     C      0    9.430  -21.533  -31.846
     O      0   10.102  -21.560  -30.644
     H      0    5.803  -20.783  -35.504
     H      0    6.882  -18.790  -35.005
     H      0    6.339  -20.668  -37.187
     H      0    7.436  -22.572  -36.116
     H      0    8.620  -21.350  -36.562
     H      0    9.352  -19.649  -34.666
     H      0    7.442  -23.417  -33.874
     H      0   10.276  -19.631  -32.382
     H      0    8.430  -23.426  -31.596
     H      0   10.530  -22.444  -30.536
     C     -1    8.074  -28.590  -30.358
     C      0    8.499  -29.949  -30.863
     O      0    8.232  -30.986  -30.247
     C     -1    8.987  -27.368  -30.653
     C      0   10.288  -27.347  -29.859
     O      0   10.926  -28.430  -29.727
     O      0   10.654  -26.201  -29.410
     H      0    7.934  -28.686  -29.278
     H      0    7.081  -28.387  -30.786
     H      0    9.236  -27.314  -31.721
     H      0    8.436  -26.451  -30.427
     N      0    9.096  -29.973  -32.090
     C     -1    9.496  -31.227  -32.698
     C      0   10.844  -31.764  -32.193
     O      0   11.275  -32.845  -32.634
     C     -1    9.543  -31.103  -34.215
     O      0   10.721  -30.446  -34.702
     H      0    9.391  -29.115  -32.534
     H      0    8.743  -31.973  -32.424
     H      0    9.575  -32.113  -34.631
     H      0    8.630  -30.610  -34.565
     H      0   10.541  -29.497  -34.747
     N      0   11.481  -30.995  -31.291
     C     -1   12.703  -31.455  -30.650
     C     -1   13.625  -30.310  -30.231
     C      0   14.119  -29.436  -31.385
     C      0   14.778  -30.248  -32.497
     N      0   14.418  -29.877  -33.744
     O      0   15.561  -31.186  -32.257
     H      0   12.452  -32.062  -29.767
     H      0   11.047  -30.151  -30.921
     H      0   13.220  -32.111  -31.353
     H      0   13.118  -29.686  -29.491
     H      0   14.488  -30.767  -29.731
     H      0   13.305  -28.839  -31.790
     H      0   14.860  -28.718  -31.013
     H      0   13.811  -29.073  -33.871
     H      0   14.808  -30.328  -34.563
     C     -1    5.945  -27.794  -35.509
     C     -1    7.338  -27.870  -34.895
     C      0    8.091  -26.534  -34.742
     C      0    9.531  -26.745  -34.322
     O      0   10.029  -27.873  -34.203
     O      0   10.226  -25.640  -34.070
     H      0    5.507  -28.795  -35.582
     H      0    5.976  -27.365  -36.518
     H      0    5.269  -27.176  -34.905
     H      0    7.281  -28.354  -33.911
     H      0    7.964  -28.528  -35.508
     H      0    8.127  -25.980  -35.691
     H      0    7.606  -25.868  -34.018
     C     -1    8.763  -23.354  -38.869
     C     -1   10.193  -23.879  -38.735
     C      0   10.505  -24.298  -37.338
     O      0   10.713  -23.258  -36.517
     O      0   10.505  -25.475  -36.972
     H      0    8.513  -23.213  -39.926
     H      0    8.038  -24.060  -38.446
     H      0    8.640  -22.393  -38.367
     H      0   10.331  -24.754  -39.374
     H      0   10.915  -23.121  -39.047
     H      0   11.063  -23.571  -35.644
     C     -1   14.096  -19.352  -39.076
     C     -1   14.490  -20.809  -38.889
     C      0   13.433  -21.544  -38.015
     C      0   13.834  -22.907  -37.425
     N      0   14.622  -22.963  -36.366
     O      0   13.344  -23.963  -37.991
     H      0   14.808  -18.816  -39.715
     H      0   13.104  -19.267  -39.538
     H      0   14.057  -18.833  -38.110
     H      0   14.586  -21.320  -39.855
     H      0   15.472  -20.873  -38.400
     H      0   13.176  -20.887  -37.172
     H      0   12.520  -21.682  -38.601
     H      0   14.931  -22.021  -36.124
     H      0   15.117  -24.524  -35.536
     C     -1   10.504  -26.212  -42.348
     C     -1   11.758  -26.424  -41.470
     C      0   11.982  -27.908  -41.157
     O      0   12.871  -25.865  -42.184
     H      0    9.608  -26.613  -41.860
     H      0   10.355  -25.145  -42.544
     H      0   10.639  -26.725  -43.308
     H      0   11.626  -25.885  -40.518
     H      0   13.547  -25.632  -41.503
     H      0   12.857  -28.048  -40.519
     H      0   11.112  -28.336  -40.641
     H      0   12.140  -28.461  -42.091
     C     -1    8.055  -31.122  -38.775
     C     -1    8.757  -30.695  -37.492
     C      0   10.008  -29.868  -37.620
     C      0   10.253  -28.508  -37.657
     N      0   11.262  -30.468  -37.570
     C      0   12.223  -29.537  -37.550
     N      0   11.633  -28.340  -37.610
     H      0    7.165  -31.712  -38.536
     H      0    7.741  -30.256  -39.368
     H      0    8.711  -31.738  -39.401
     H      0    8.045  -30.136  -36.874
     H      0    9.023  -31.589  -36.919
     H      0   11.416  -31.467  -37.369
     H      0    9.593  -27.661  -37.688
     H      0   13.275  -29.734  -37.459
     H      0   12.184  -27.460  -37.533
     C     -1   10.963  -35.483  -36.659
     C      0   11.748  -34.203  -36.526
     O      0   11.365  -33.161  -37.108
     H      0   10.655  -35.859  -35.677
     H      0   10.077  -35.287  -37.262
     H      0   11.554  -36.269  -37.141
     N      0   12.881  -34.243  -35.789
     C     -1   13.572  -33.002  -35.375
     C      0   14.251  -32.288  -36.531
     O      0   14.592  -31.098  -36.424
     C      0   14.517  -33.470  -34.242
     C      0   14.743  -34.963  -34.539
     C      0   13.367  -35.429  -35.038
     H      0   12.834  -32.293  -34.982
     H      0   15.427  -32.874  -34.173
     H      0   13.982  -33.348  -33.297
     H      0   15.495  -35.097  -35.326
     H      0   15.070  -35.522  -33.659
     H      0   13.414  -36.305  -35.688
     H      0   12.692  -35.643  -34.201
     N      0   14.439  -32.978  -37.681
     C     -1   15.051  -32.322  -38.825
     C      0   14.106  -31.518  -39.705
     O      0   14.485  -30.475  -40.261
     H      0   15.535  -33.081  -39.448
     H      0   14.185  -33.954  -37.708
     H      0   15.814  -31.626  -38.468
     N      0   12.896  -32.079  -39.909
     C     -1   11.964  -31.536  -40.879
     H      0   12.518  -30.897  -41.566
     H      0   12.600  -32.837  -39.308
     H      0   11.489  -32.350  -41.433
     H      0   11.185  -30.930  -40.402
     C     -1   17.955  -17.354  -29.822
     C     -1   17.280  -18.708  -29.587
     C      0   16.910  -19.465  -30.840
     C      0   15.650  -19.942  -31.159
     C      0   17.780  -19.882  -31.921
     C      0   16.966  -20.605  -32.857
     C      0   19.155  -19.742  -32.197
     N      0   15.678  -20.617  -32.369
     C      0   17.487  -21.158  -34.036
     C      0   19.676  -20.285  -33.371
     C      0   18.850  -20.980  -34.289
     H      0   17.301  -16.686  -30.395
     H      0   18.889  -17.462  -30.384
     H      0   18.191  -16.865  -28.869
     H      0   17.951  -19.328  -28.972
     H      0   16.373  -18.563  -28.986
     H      0   14.731  -19.849  -30.600
     H      0   14.919  -21.161  -32.789
     H      0   19.808  -19.220  -31.505
     H      0   16.853  -21.702  -34.728
     H      0   20.733  -20.175  -33.591
     H      0   19.279  -21.369  -35.207
     C     -1   22.918  -25.839  -39.701
     C     -1   22.020  -26.716  -38.833
     C      0   21.072  -25.912  -37.981
     C      0   21.261  -25.512  -36.671
     C      0   19.812  -25.333  -38.400
     C      0   19.305  -24.580  -37.291
     C      0   19.038  -25.422  -39.575
     N      0   20.212  -24.703  -36.256
     C      0   18.066  -23.922  -37.347
     C      0   17.798  -24.787  -39.621
     C      0   17.319  -24.040  -38.518
     H      0   22.319  -25.200  -40.361
     H      0   23.535  -25.182  -39.077
     H      0   23.586  -26.442  -40.328
     H      0   21.447  -27.400  -39.475
     H      0   22.642  -27.351  -38.188
     H      0   22.074  -25.745  -36.000
     H      0   20.051  -24.390  -35.292
     H      0   19.394  -25.998  -40.425
     H      0   17.670  -23.386  -36.491
     H      0   17.161  -24.883  -40.493
     H      0   16.338  -23.585  -38.571
     O      0   13.068  -26.988  -28.704
     H      0   12.246  -26.444  -28.656
     H      0   12.650  -27.845  -28.921
     O      0   14.501  -25.334  -40.109
     H      0   14.638  -26.224  -39.730
     H      0   14.073  -24.787  -39.414
     O      0   16.227  -26.402  -31.431
     H      0   16.429  -26.750  -30.554
     H      0   15.250  -26.270  -31.453
     O      0   19.627  -23.933  -33.587
     H      0   19.024  -24.558  -33.164
     H      0   19.207  -23.059  -33.531
     O      0   17.115  -29.259  -38.282
     H      0   18.073  -29.292  -38.414
     C      0   16.802  -28.021  -37.677
     C      0   15.279  -27.891  -37.644
     O      0   14.720  -27.916  -38.967
     C      0   14.910  -26.565  -36.978
     O      0   13.481  -26.369  -36.958
     C      0   15.520  -26.518  -35.569
     O      0   15.271  -25.275  -34.902
     C      0   17.038  -26.771  -35.657
     O      0   17.307  -28.025  -36.341
     C      0   17.724  -26.830  -34.300
     O      0   17.217  -27.866  -33.462
     H      0   14.924  -28.772  -39.393
     H      0   13.339  -25.421  -37.258
     H      0   16.768  -27.428  -32.706
     H      0   17.242  -27.184  -38.241
     H      0   14.908  -28.731  -37.048
     H      0   15.351  -25.752  -37.568
     H      0   15.079  -27.310  -34.954
     H      0   17.487  -25.952  -36.230
     H      0   17.588  -25.845  -33.836
     H      0   18.797  -26.992  -34.475
     C      0   11.728  -25.567  -34.370
     C      0   12.674  -26.252  -33.407
     O      0   12.633  -27.671  -33.554
     C      0   12.460  -25.796  -31.973
     O      0   13.570  -26.237  -31.197
     C      0   12.329  -24.260  -31.858
     O      0   11.510  -23.905  -30.709
     C      0   11.742  -23.520  -33.082
     O      0   11.961  -24.197  -34.372
     C      0   12.387  -22.158  -33.313
     O      0   13.785  -22.297  -33.607
     H      0   11.701  -27.951  -33.596
     H      0   13.335  -26.497  -30.262
     H      0   13.898  -22.775  -34.458
     H      0   11.851  -25.946  -35.379
     H      0   13.665  -25.929  -33.750
     H      0   11.537  -26.252  -31.610
     H      0   13.342  -23.883  -31.687
     H      0   10.667  -23.429  -32.950
     H      0   12.302  -21.553  -32.409
     H      0   11.865  -21.639  -34.124
     H      0   11.125  -24.714  -30.293
