# Supplementary material for: A Case Study of the Glycoside Hydrolase Enzyme Mechanism Using an Automated QM-Cluster Model Building Toolkit
Source: Front Chem. 2022 Mar 24;10:854318. doi: 10.3389/fchem.2022.854318 (PMC8987026; doi:10.3389/fchem.2022.854318)
Supplement: Supplementary file 1 [file DataSheet2.zip › Res20-QB-TS2.xyz]

     C     -1   12.135  -17.374  -35.516
     C      0   10.674  -17.047  -35.282
     O      0   10.232  -16.784  -34.156
     C     -1   12.445  -18.702  -34.849
     H      0   12.740  -16.576  -35.072
     H      0   12.368  -17.407  -36.586
     H      0   11.884  -19.513  -35.324
     H      0   13.507  -18.951  -34.918
     H      0   12.173  -18.672  -33.790
     N      0    9.873  -17.127  -36.388
     C     -1    8.431  -17.229  -36.231
     C      0    7.971  -18.597  -36.683
     O      0    8.413  -19.110  -37.720
     H      0    7.924  -16.467  -36.837
     H      0   10.246  -17.554  -37.227
     H      0    8.206  -17.030  -35.182
     N      0    7.057  -19.191  -35.882
     C     -1    6.662  -20.567  -36.146
     C     -1    7.799  -21.567  -35.875
     C      0    8.004  -21.855  -34.404
     C      0    8.616  -20.941  -33.528
     C      0    7.565  -23.080  -33.876
     C      0    8.827  -21.268  -32.184
     C      0    7.797  -23.429  -32.545
     C      0    8.461  -22.534  -31.699
     O      0    8.776  -22.929  -30.411
     H      0    5.787  -20.799  -35.534
     H      0    6.861  -18.787  -34.977
     H      0    6.369  -20.630  -37.199
     H      0    7.561  -22.506  -36.378
     H      0    8.716  -21.192  -36.335
     H      0    8.958  -19.979  -33.898
     H      0    7.069  -23.781  -34.538
     H      0    9.312  -20.568  -31.513
     H      0    7.514  -24.402  -32.160
     H      0    9.756  -22.935  -30.346
     C     -1    8.074  -28.590  -30.358
     C      0    8.483  -29.951  -30.878
     O      0    8.205  -30.990  -30.265
     C     -1    8.987  -27.368  -30.653
     C      0   10.344  -27.419  -29.947
     O      0   10.972  -28.517  -29.886
     O      0   10.774  -26.308  -29.490
     H      0    7.947  -28.699  -29.277
     H      0    7.074  -28.381  -30.769
     H      0    9.170  -27.269  -31.729
     H      0    8.478  -26.453  -30.337
     N      0    9.083  -29.972  -32.101
     C     -1    9.496  -31.227  -32.698
     C      0   10.851  -31.750  -32.195
     O      0   11.317  -32.799  -32.682
     C     -1    9.543  -31.103  -34.215
     O      0   10.594  -30.214  -34.648
     H      0    9.379  -29.106  -32.541
     H      0    8.754  -31.984  -32.420
     H      0    9.780  -32.079  -34.640
     H      0    8.567  -30.772  -34.586
     H      0   10.305  -29.287  -34.519
     N      0   11.454  -31.011  -31.247
     C     -1   12.703  -31.455  -30.650
     C     -1   13.625  -30.310  -30.231
     C      0   13.791  -29.258  -31.356
     C      0   14.390  -29.789  -32.647
     N      0   13.552  -30.093  -33.659
     O      0   15.631  -29.937  -32.782
     H      0   12.493  -32.098  -29.782
     H      0   11.022  -30.163  -30.872
     H      0   13.198  -32.087  -31.394
     H      0   13.246  -29.792  -29.350
     H      0   14.602  -30.735  -29.968
     H      0   12.829  -28.788  -31.553
     H      0   14.461  -28.470  -31.007
     H      0   12.549  -29.964  -33.607
     H      0   13.951  -30.353  -34.558
     C     -1    5.945  -27.794  -35.509
     C     -1    7.338  -27.870  -34.895
     C      0    8.117  -26.566  -34.978
     C      0    9.499  -26.617  -34.345
     O      0    9.953  -27.707  -33.860
     O      0   10.157  -25.534  -34.297
     H      0    5.424  -28.754  -35.427
     H      0    5.992  -27.528  -36.573
     H      0    5.331  -27.036  -35.006
     H      0    7.265  -28.178  -33.844
     H      0    7.921  -28.659  -35.388
     H      0    8.237  -26.241  -36.021
     H      0    7.568  -25.761  -34.478
     C     -1    8.763  -23.354  -38.869
     C     -1   10.193  -23.879  -38.735
     C      0   10.393  -24.588  -37.418
     O      0    9.876  -23.917  -36.376
     O      0   10.928  -25.686  -37.290
     H      0    8.576  -23.024  -39.897
     H      0    8.026  -24.129  -38.630
     H      0    8.591  -22.505  -38.209
     H      0   10.445  -24.585  -39.528
     H      0   10.914  -23.059  -38.795
     H      0    9.975  -24.463  -35.539
     C     -1   14.096  -19.352  -39.076
     C     -1   14.490  -20.809  -38.889
     C      0   13.355  -21.690  -38.334
     C      0   13.850  -23.010  -37.737
     N      0   14.727  -22.981  -36.741
     O      0   13.370  -24.101  -38.206
     H      0   14.923  -18.765  -39.490
     H      0   13.241  -19.251  -39.757
     H      0   13.809  -18.900  -38.117
     H      0   14.837  -21.235  -39.840
     H      0   15.352  -20.855  -38.210
     H      0   12.826  -21.143  -37.539
     H      0   12.632  -21.907  -39.124
     H      0   14.998  -22.019  -36.541
     H      0   15.837  -24.348  -36.126
     C     -1   10.504  -26.212  -42.348
     C     -1   11.758  -26.424  -41.470
     C      0   11.928  -27.896  -41.073
     O      0   12.881  -25.962  -42.236
     H      0    9.597  -26.535  -41.824
     H      0   10.403  -25.155  -42.615
     H      0   10.603  -26.795  -43.271
     H      0   11.665  -25.825  -40.550
     H      0   13.615  -25.853  -41.586
     H      0   12.819  -28.037  -40.454
     H      0   11.059  -28.256  -40.509
     H      0   12.037  -28.509  -41.975
     C     -1    8.055  -31.122  -38.775
     C     -1    8.757  -30.695  -37.492
     C      0    9.999  -29.862  -37.615
     C      0   10.201  -28.501  -37.650
     N      0   11.270  -30.426  -37.564
     C      0   12.205  -29.464  -37.541
     N      0   11.572  -28.291  -37.599
     H      0    7.165  -31.713  -38.535
     H      0    7.740  -30.256  -39.367
     H      0    8.710  -31.737  -39.403
     H      0    8.045  -30.139  -36.873
     H      0    9.023  -31.591  -36.920
     H      0   11.451  -31.422  -37.377
     H      0    9.509  -27.681  -37.678
     H      0   13.263  -29.624  -37.472
     H      0   12.034  -27.378  -37.545
     C     -1   10.963  -35.483  -36.659
     C      0   11.757  -34.207  -36.512
     O      0   11.380  -33.154  -37.077
     H      0   10.624  -35.846  -35.682
     H      0   10.096  -35.282  -37.287
     H      0   11.562  -36.278  -37.116
     N      0   12.897  -34.254  -35.780
     C     -1   13.572  -33.002  -35.375
     C      0   14.199  -32.265  -36.541
     O      0   14.445  -31.051  -36.442
     C      0   14.556  -33.442  -34.264
     C      0   14.752  -34.952  -34.510
     C      0   13.366  -35.416  -34.986
     H      0   12.822  -32.324  -34.957
     H      0   15.482  -32.864  -34.279
     H      0   14.065  -33.272  -33.303
     H      0   15.497  -35.124  -35.296
     H      0   15.076  -35.484  -33.613
     H      0   13.400  -36.318  -35.601
     H      0   12.692  -35.586  -34.138
     N      0   14.455  -32.969  -37.667
     C     -1   15.051  -32.322  -38.825
     C      0   14.095  -31.514  -39.686
     O      0   14.456  -30.444  -40.201
     H      0   15.515  -33.091  -39.450
     H      0   14.250  -33.958  -37.669
     H      0   15.830  -31.633  -38.486
     N      0   12.900  -32.092  -39.919
     C     -1   11.964  -31.536  -40.879
     H      0   12.519  -30.919  -41.585
     H      0   12.619  -32.879  -39.349
     H      0   11.460  -32.346  -41.412
     H      0   11.209  -30.905  -40.396
     C     -1   17.955  -17.354  -29.822
     C     -1   17.280  -18.708  -29.587
     C      0   16.768  -19.369  -30.833
     C      0   15.522  -19.194  -31.400
     C      0   17.464  -20.323  -31.670
     C      0   16.567  -20.684  -32.725
     C      0   18.726  -20.946  -31.608
     N      0   15.407  -19.949  -32.559
     C      0   16.900  -21.650  -33.684
     C      0   19.052  -21.918  -32.555
     C      0   18.142  -22.273  -33.579
     H      0   17.252  -16.644  -30.274
     H      0   18.808  -17.455  -30.504
     H      0   18.320  -16.923  -28.882
     H      0   17.990  -19.382  -29.088
     H      0   16.449  -18.571  -28.881
     H      0   14.698  -18.585  -31.056
     H      0   14.512  -20.229  -32.966
     H      0   19.430  -20.688  -30.822
     H      0   16.205  -21.927  -34.465
     H      0   20.014  -22.418  -32.502
     H      0   18.393  -23.061  -34.282
     C     -1   22.918  -25.839  -39.701
     C     -1   22.020  -26.716  -38.833
     C      0   20.985  -25.916  -38.088
     C      0   21.129  -25.311  -36.851
     C      0   19.719  -25.457  -38.624
     C      0   19.156  -24.553  -37.672
     C      0   19.001  -25.746  -39.802
     N      0   20.036  -24.492  -36.604
     C      0   17.931  -23.910  -37.889
     C      0   17.764  -25.138  -40.001
     C      0   17.242  -24.220  -39.059
     H      0   22.325  -25.274  -40.429
     H      0   23.464  -25.116  -39.085
     H      0   23.650  -26.441  -40.253
     H      0   21.523  -27.467  -39.463
     H      0   22.638  -27.279  -38.121
     H      0   21.938  -25.386  -36.142
     H      0   19.890  -23.957  -35.761
     H      0   19.400  -26.441  -40.533
     H      0   17.516  -23.222  -37.165
     H      0   17.168  -25.376  -40.873
     H      0   16.271  -23.779  -39.240
     O      0   13.564  -27.597  -28.433
     H      0   14.225  -27.381  -29.112
     H      0   12.735  -27.790  -28.906
     O      0   14.567  -25.663  -40.180
     H      0   14.736  -26.513  -39.728
     H      0   14.113  -25.078  -39.540
     O      0   15.459  -26.454  -30.514
     H      0   14.592  -26.040  -30.691
     H      0   15.832  -26.747  -31.367
     O      0   19.823  -28.885  -37.143
     H      0   20.106  -27.985  -37.376
     H      0   19.218  -28.779  -36.386
     O      0   17.254  -29.562  -37.942
     H      0   18.232  -29.599  -37.990
     C      0   16.964  -28.322  -37.371
     C      0   15.477  -28.006  -37.451
     O      0   14.974  -28.072  -38.793
     C      0   15.262  -26.571  -36.966
     O      0   13.848  -26.310  -36.850
     C      0   15.962  -26.306  -35.621
     O      0   16.283  -24.906  -35.439
     C      0   17.308  -27.013  -35.407
     O      0   17.320  -28.355  -35.954
     C      0   17.662  -27.071  -33.913
     O      0   16.565  -27.408  -33.052
     H      0   15.083  -28.966  -39.175
     H      0   13.641  -25.466  -37.344
     H      0   16.371  -28.373  -33.069
     H      0   17.550  -27.522  -37.851
     H      0   14.956  -28.711  -36.796
     H      0   15.696  -25.907  -37.724
     H      0   15.273  -26.631  -34.834
     H      0   18.078  -26.420  -35.922
     H      0   17.986  -26.072  -33.612
     H      0   18.502  -27.765  -33.776
     C      0   12.508  -24.904  -34.285
     C      0   12.823  -25.703  -33.040
     O      0   12.547  -27.071  -33.265
     C      0   12.168  -25.086  -31.804
     O      0   12.861  -25.454  -30.614
     C      0   12.224  -23.563  -31.884
     O      0   11.571  -22.999  -30.724
     C      0   11.519  -23.017  -33.116
     O      0   11.919  -23.767  -34.346
     C      0   11.852  -21.577  -33.452
     O      0   13.262  -21.351  -33.546
     H      0   11.580  -27.218  -33.405
     H      0   12.189  -25.901  -30.008
     H      0   13.740  -22.183  -33.766
     H      0   12.722  -25.374  -35.244
     H      0   13.907  -25.650  -32.909
     H      0   11.122  -25.401  -31.745
     H      0   13.272  -23.248  -31.882
     H      0   10.443  -23.170  -33.049
     H      0   11.459  -20.930  -32.668
     H      0   11.350  -21.324  -34.391
     H      0   11.946  -23.497  -29.976
     O      0   14.397  -23.698  -34.219
     H      0   14.364  -23.474  -35.208
     H      0   15.276  -24.135  -34.169
