# Supplementary material for: A Case Study of the Glycoside Hydrolase Enzyme Mechanism Using an Automated QM-Cluster Model Building Toolkit
Source: Front Chem. 2022 Mar 24;10:854318. doi: 10.3389/fchem.2022.854318 (PMC8987026; doi:10.3389/fchem.2022.854318)
Supplement: Supplementary file 1 [file DataSheet2.zip › Res20-QB-TS1.xyz]

     C     -1   12.135  -17.374  -35.516
     C      0   10.674  -17.047  -35.278
     O      0   10.235  -16.785  -34.152
     C     -1   12.445  -18.702  -34.849
     H      0   12.744  -16.575  -35.079
     H      0   12.362  -17.413  -36.587
     H      0   11.833  -19.493  -35.290
     H      0   13.494  -18.989  -34.965
     H      0   12.218  -18.651  -33.779
     N      0    9.873  -17.133  -36.383
     C     -1    8.431  -17.229  -36.231
     C      0    7.966  -18.591  -36.698
     O      0    8.400  -19.093  -37.743
     H      0    7.929  -16.460  -36.832
     H      0   10.249  -17.548  -37.226
     H      0    8.204  -17.039  -35.180
     N      0    7.057  -19.189  -35.894
     C     -1    6.662  -20.567  -36.146
     C     -1    7.799  -21.567  -35.875
     C      0    8.211  -21.716  -34.430
     C      0    9.040  -20.776  -33.791
     C      0    7.817  -22.851  -33.700
     C      0    9.488  -20.984  -32.483
     C      0    8.278  -23.082  -32.403
     C      0    9.141  -22.159  -31.798
     O      0    9.654  -22.445  -30.550
     H      0    5.790  -20.790  -35.524
     H      0    6.892  -18.799  -34.977
     H      0    6.362  -20.644  -37.195
     H      0    7.486  -22.545  -36.252
     H      0    8.662  -21.267  -36.475
     H      0    9.359  -19.886  -34.323
     H      0    7.173  -23.583  -34.177
     H      0   10.131  -20.257  -31.999
     H      0    8.022  -23.988  -31.866
     H      0   10.632  -22.377  -30.614
     C     -1    8.074  -28.590  -30.358
     C      0    8.481  -29.951  -30.877
     O      0    8.204  -30.991  -30.264
     C     -1    8.987  -27.368  -30.653
     C      0   10.372  -27.415  -29.998
     O      0   10.966  -28.525  -29.876
     O      0   10.836  -26.284  -29.639
     H      0    7.950  -28.699  -29.277
     H      0    7.074  -28.379  -30.766
     H      0    9.133  -27.242  -31.732
     H      0    8.486  -26.461  -30.304
     N      0    9.081  -29.973  -32.100
     C     -1    9.496  -31.227  -32.698
     C      0   10.851  -31.749  -32.195
     O      0   11.313  -32.802  -32.679
     C     -1    9.543  -31.103  -34.215
     O      0   10.607  -30.230  -34.652
     H      0    9.371  -29.107  -32.541
     H      0    8.754  -31.984  -32.421
     H      0    9.767  -32.083  -34.639
     H      0    8.571  -30.759  -34.586
     H      0   10.323  -29.302  -34.542
     N      0   11.458  -31.008  -31.253
     C     -1   12.703  -31.455  -30.650
     C     -1   13.625  -30.310  -30.231
     C      0   13.833  -29.265  -31.345
     C      0   14.439  -29.787  -32.634
     N      0   13.598  -30.098  -33.644
     O      0   15.681  -29.916  -32.780
     H      0   12.488  -32.093  -29.780
     H      0   11.027  -30.158  -30.876
     H      0   13.199  -32.091  -31.390
     H      0   13.232  -29.781  -29.362
     H      0   14.589  -30.747  -29.936
     H      0   12.886  -28.775  -31.554
     H      0   14.504  -28.489  -30.972
     H      0   12.595  -29.964  -33.584
     H      0   13.991  -30.356  -34.546
     C     -1    5.945  -27.794  -35.509
     C     -1    7.338  -27.870  -34.895
     C      0    8.110  -26.546  -34.968
     C      0    9.501  -26.609  -34.350
     O      0    9.926  -27.711  -33.882
     O      0   10.189  -25.533  -34.297
     H      0    5.431  -28.759  -35.440
     H      0    5.991  -27.514  -36.569
     H      0    5.326  -27.048  -34.996
     H      0    7.270  -28.188  -33.847
     H      0    7.930  -28.643  -35.399
     H      0    8.224  -26.216  -36.010
     H      0    7.559  -25.747  -34.458
     C     -1    8.763  -23.354  -38.869
     C     -1   10.193  -23.879  -38.735
     C      0   10.362  -24.587  -37.418
     O      0    9.965  -23.849  -36.365
     O      0   10.742  -25.748  -37.297
     H      0    8.586  -22.985  -39.886
     H      0    8.028  -24.143  -38.671
     H      0    8.578  -22.534  -38.177
     H      0   10.440  -24.587  -39.527
     H      0   10.918  -23.063  -38.786
     H      0   10.025  -24.406  -35.539
     C     -1   14.096  -19.352  -39.076
     C     -1   14.490  -20.809  -38.889
     C      0   13.458  -21.537  -37.996
     C      0   13.886  -22.910  -37.470
     N      0   14.858  -22.994  -36.571
     O      0   13.246  -23.935  -37.905
     H      0   14.799  -18.820  -39.727
     H      0   13.098  -19.267  -39.524
     H      0   14.072  -18.829  -38.111
     H      0   14.564  -21.324  -39.855
     H      0   15.485  -20.870  -38.426
     H      0   13.250  -20.900  -37.124
     H      0   12.520  -21.651  -38.547
     H      0   15.315  -22.088  -36.460
     H      0   15.007  -24.367  -35.553
     C     -1   10.504  -26.212  -42.348
     C     -1   11.758  -26.424  -41.470
     C      0   12.044  -27.910  -41.228
     O      0   12.855  -25.784  -42.140
     H      0    9.621  -26.670  -41.888
     H      0   10.318  -25.142  -42.488
     H      0   10.664  -26.668  -43.332
     H      0   11.594  -25.946  -40.491
     H      0   13.537  -25.631  -41.446
     H      0   12.927  -28.045  -40.597
     H      0   11.196  -28.398  -40.731
     H      0   12.226  -28.414  -42.185
     C     -1    8.055  -31.122  -38.775
     C     -1    8.757  -30.695  -37.492
     C      0   10.007  -29.884  -37.639
     C      0   10.224  -28.528  -37.720
     N      0   11.269  -30.465  -37.591
     C      0   12.214  -29.514  -37.611
     N      0   11.597  -28.334  -37.698
     H      0    7.155  -31.698  -38.539
     H      0    7.757  -30.255  -39.375
     H      0    8.706  -31.751  -39.394
     H      0    8.053  -30.121  -36.880
     H      0    9.010  -31.588  -36.911
     H      0   11.440  -31.458  -37.384
     H      0    9.544  -27.700  -37.759
     H      0   13.270  -29.685  -37.545
     H      0   12.103  -27.436  -37.633
     C     -1   10.963  -35.483  -36.659
     C      0   11.758  -34.210  -36.511
     O      0   11.378  -33.159  -37.075
     H      0   10.621  -35.845  -35.683
     H      0   10.098  -35.281  -37.289
     H      0   11.561  -36.280  -37.114
     N      0   12.899  -34.255  -35.780
     C     -1   13.572  -33.002  -35.375
     C      0   14.207  -32.267  -36.538
     O      0   14.464  -31.055  -36.437
     C      0   14.551  -33.440  -34.258
     C      0   14.750  -34.950  -34.502
     C      0   13.367  -35.416  -34.983
     H      0   12.820  -32.322  -34.963
     H      0   15.477  -32.861  -34.269
     H      0   14.054  -33.269  -33.300
     H      0   15.498  -35.122  -35.285
     H      0   15.071  -35.481  -33.603
     H      0   13.403  -36.318  -35.598
     H      0   12.689  -35.586  -34.138
     N      0   14.457  -32.971  -37.666
     C     -1   15.051  -32.322  -38.825
     C      0   14.092  -31.492  -39.663
     O      0   14.433  -30.388  -40.117
     H      0   15.499  -33.091  -39.461
     H      0   14.249  -33.959  -37.670
     H      0   15.840  -31.645  -38.487
     N      0   12.916  -32.093  -39.937
     C     -1   11.964  -31.536  -40.879
     H      0   12.486  -30.818  -41.511
     H      0   12.659  -32.915  -39.407
     H      0   11.544  -32.334  -41.497
     H      0   11.146  -31.013  -40.371
     C     -1   17.955  -17.354  -29.822
     C     -1   17.280  -18.708  -29.587
     C      0   16.903  -19.528  -30.799
     C      0   15.691  -19.512  -31.471
     C      0   17.678  -20.594  -31.403
     C      0   16.862  -21.187  -32.422
     C      0   18.955  -21.136  -31.162
     N      0   15.671  -20.493  -32.451
     C      0   17.280  -22.302  -33.167
     C      0   19.380  -22.235  -31.907
     C      0   18.548  -22.816  -32.895
     H      0   17.306  -16.686  -30.401
     H      0   18.893  -17.469  -30.379
     H      0   18.183  -16.865  -28.868
     H      0   17.938  -19.320  -28.954
     H      0   16.373  -18.539  -28.989
     H      0   14.830  -18.883  -31.304
     H      0   14.889  -20.754  -33.053
     H      0   19.598  -20.711  -30.397
     H      0   16.629  -22.768  -33.900
     H      0   20.360  -22.664  -31.722
     H      0   18.893  -23.695  -33.432
     C     -1   22.918  -25.839  -39.701
     C     -1   22.020  -26.716  -38.833
     C      0   21.046  -25.922  -38.003
     C      0   21.256  -25.379  -36.747
     C      0   19.738  -25.467  -38.432
     C      0   19.211  -24.641  -37.391
     C      0   18.958  -25.708  -39.579
     N      0   20.157  -24.613  -36.380
     C      0   17.946  -24.045  -37.484
     C      0   17.694  -25.130  -39.667
     C      0   17.200  -24.301  -38.633
     H      0   22.321  -25.219  -40.379
     H      0   23.521  -25.166  -39.080
     H      0   23.600  -26.447  -40.308
     H      0   21.465  -27.417  -39.470
     H      0   22.645  -27.335  -38.176
     H      0   22.111  -25.472  -36.095
     H      0   20.070  -24.100  -35.515
     H      0   19.332  -26.345  -40.375
     H      0   17.540  -23.431  -36.689
     H      0   17.055  -25.324  -40.519
     H      0   16.207  -23.884  -38.723
     O      0   13.541  -27.605  -28.400
     H      0   14.223  -27.343  -29.046
     H      0   12.725  -27.764  -28.906
     O      0   14.427  -25.432  -39.987
     H      0   14.627  -26.300  -39.583
     H      0   13.965  -24.893  -39.313
     O      0   15.407  -26.399  -30.283
     H      0   14.587  -25.914  -30.506
     H      0   15.769  -26.728  -31.129
     O      0   19.741  -28.542  -36.601
     H      0   20.131  -27.713  -36.927
     H      0   19.063  -28.282  -35.948
     O      0   17.321  -29.215  -37.647
     H      0   18.300  -29.190  -37.555
     C      0   16.865  -27.986  -37.170
     C      0   15.358  -27.873  -37.383
     O      0   15.010  -27.922  -38.775
     C      0   14.888  -26.527  -36.839
     O      0   13.466  -26.390  -36.993
     C      0   15.286  -26.372  -35.366
     O      0   14.922  -25.086  -34.852
     C      0   16.787  -26.619  -35.168
     O      0   17.142  -27.915  -35.730
     C      0   17.193  -26.595  -33.694
     O      0   16.282  -27.267  -32.816
     H      0   15.118  -28.822  -39.135
     H      0   13.297  -25.444  -37.269
     H      0   16.287  -28.243  -32.934
     H      0   17.381  -27.144  -37.654
     H      0   14.890  -28.694  -36.829
     H      0   15.379  -25.737  -37.420
     H      0   14.744  -27.118  -34.774
     H      0   17.354  -25.839  -35.695
     H      0   17.204  -25.555  -33.362
     H      0   18.210  -27.001  -33.602
     C      0   12.424  -25.305  -34.353
     C      0   12.756  -25.879  -33.006
     O      0   12.349  -27.223  -32.913
     C      0   12.296  -24.954  -31.872
     O      0   12.918  -25.250  -30.627
     C      0   12.703  -23.528  -32.236
     O      0   12.369  -22.637  -31.152
     C      0   11.975  -23.087  -33.492
     O      0   12.270  -24.049  -34.596
     C      0   12.384  -21.749  -34.055
     O      0   13.797  -21.655  -34.266
     H      0   11.407  -27.330  -33.185
     H      0   12.237  -25.765  -30.083
     H      0   14.064  -22.279  -34.980
     H      0   12.498  -25.930  -35.239
     H      0   13.855  -25.898  -32.984
     H      0   11.209  -25.015  -31.758
     H      0   13.785  -23.483  -32.414
     H      0   10.893  -23.134  -33.359
     H      0   12.112  -20.973  -33.343
     H      0   11.830  -21.585  -34.985
     H      0   12.697  -23.115  -30.366
