# Supplementary material for: A Case Study of the Glycoside Hydrolase Enzyme Mechanism Using an Automated QM-Cluster Model Building Toolkit
Source: Front Chem. 2022 Mar 24;10:854318. doi: 10.3389/fchem.2022.854318 (PMC8987026; doi:10.3389/fchem.2022.854318)
Supplement: Supplementary file 1 [file DataSheet2.zip › Res20-QB-R2.xyz]

     C     -1   12.135  -17.374  -35.516
     C      0   10.674  -17.047  -35.282
     O      0   10.231  -16.784  -34.157
     C     -1   12.445  -18.702  -34.849
     H      0   12.740  -16.575  -35.073
     H      0   12.367  -17.407  -36.587
     H      0   11.877  -19.511  -35.318
     H      0   13.504  -18.959  -34.925
     H      0   12.182  -18.670  -33.788
     N      0    9.873  -17.128  -36.388
     C     -1    8.431  -17.229  -36.231
     C      0    7.970  -18.597  -36.684
     O      0    8.409  -19.109  -37.723
     H      0    7.923  -16.467  -36.836
     H      0   10.246  -17.555  -37.227
     H      0    8.207  -17.032  -35.181
     N      0    7.058  -19.192  -35.881
     C     -1    6.662  -20.567  -36.146
     C     -1    7.799  -21.567  -35.875
     C      0    7.999  -21.831  -34.400
     C      0    8.634  -20.906  -33.552
     C      0    7.521  -23.025  -33.834
     C      0    8.841  -21.198  -32.200
     C      0    7.741  -23.336  -32.491
     C      0    8.442  -22.438  -31.677
     O      0    8.778  -22.821  -30.394
     H      0    5.788  -20.800  -35.532
     H      0    6.870  -18.792  -34.973
     H      0    6.367  -20.628  -37.198
     H      0    7.551  -22.510  -36.371
     H      0    8.717  -21.199  -36.340
     H      0    9.005  -19.968  -33.953
     H      0    7.007  -23.737  -34.471
     H      0    9.361  -20.496  -31.557
     H      0    7.433  -24.287  -32.072
     H      0    9.751  -22.704  -30.317
     C     -1    8.074  -28.590  -30.358
     C      0    8.413  -29.943  -30.929
     O      0    7.976  -30.980  -30.419
     C     -1    8.987  -27.368  -30.653
     C      0   10.300  -27.551  -29.861
     O      0   10.817  -28.703  -29.839
     O      0   10.761  -26.538  -29.241
     H      0    7.991  -28.723  -29.276
     H      0    7.055  -28.367  -30.713
     H      0    9.219  -27.263  -31.718
     H      0    8.496  -26.447  -30.331
     N      0    9.106  -29.958  -32.112
     C     -1    9.496  -31.227  -32.698
     C      0   10.852  -31.753  -32.202
     O      0   11.340  -32.777  -32.720
     C     -1    9.543  -31.103  -34.215
     O      0   10.636  -30.238  -34.601
     H      0    9.667  -29.149  -32.344
     H      0    8.736  -31.957  -32.405
     H      0    9.747  -32.082  -34.651
     H      0    8.587  -30.726  -34.587
     H      0   10.313  -29.335  -34.763
     N      0   11.444  -31.025  -31.236
     C     -1   12.703  -31.455  -30.650
     C     -1   13.625  -30.310  -30.231
     C      0   13.758  -29.228  -31.323
     C      0   14.310  -29.695  -32.657
     N      0   13.436  -29.862  -33.689
     O      0   15.538  -29.847  -32.841
     H      0   12.507  -32.104  -29.783
     H      0   10.987  -30.208  -30.814
     H      0   13.197  -32.082  -31.399
     H      0   13.255  -29.803  -29.338
     H      0   14.608  -30.735  -29.991
     H      0   12.785  -28.758  -31.443
     H      0   14.435  -28.450  -30.962
     H      0   12.439  -30.006  -33.558
     H      0   13.823  -30.196  -34.571
     C     -1    5.945  -27.794  -35.509
     C     -1    7.338  -27.870  -34.895
     C      0    8.022  -26.501  -34.719
     C      0    9.516  -26.605  -34.508
     O      0   10.194  -27.582  -34.792
     O      0   10.056  -25.475  -33.991
     H      0    5.509  -28.794  -35.609
     H      0    5.978  -27.339  -36.507
     H      0    5.265  -27.194  -34.892
     H      0    7.302  -28.380  -33.923
     H      0    7.982  -28.486  -35.534
     H      0    7.891  -25.888  -35.623
     H      0    7.584  -25.933  -33.894
     C     -1    8.763  -23.354  -38.869
     C     -1   10.193  -23.879  -38.735
     C      0   10.560  -24.248  -37.335
     O      0   10.851  -23.178  -36.577
     O      0   10.566  -25.400  -36.905
     H      0    8.503  -23.249  -39.927
     H      0    8.039  -24.041  -38.415
     H      0    8.652  -22.374  -38.399
     H      0   10.317  -24.778  -39.344
     H      0   10.903  -23.136  -39.101
     H      0   11.215  -23.479  -35.706
     C     -1   14.096  -19.352  -39.076
     C     -1   14.490  -20.809  -38.889
     C      0   13.270  -21.719  -38.600
     C      0   13.624  -23.036  -37.903
     N      0   14.148  -23.026  -36.701
     O      0   13.358  -24.142  -38.525
     H      0   14.966  -18.724  -39.300
     H      0   13.378  -19.233  -39.898
     H      0   13.623  -18.959  -38.166
     H      0   15.022  -21.185  -39.773
     H      0   15.195  -20.888  -38.050
     H      0   12.569  -21.181  -37.946
     H      0   12.742  -21.942  -39.532
     H      0   14.225  -22.083  -36.324
     H      0   15.058  -24.138  -36.090
     C     -1   10.504  -26.212  -42.348
     C     -1   11.758  -26.424  -41.470
     C      0   11.878  -27.877  -40.998
     O      0   12.881  -26.057  -42.288
     H      0    9.588  -26.463  -41.800
     H      0   10.446  -25.170  -42.678
     H      0   10.570  -26.853  -43.234
     H      0   11.708  -25.763  -40.590
     H      0   13.641  -25.936  -41.669
     H      0   12.769  -28.019  -40.380
     H      0   11.001  -28.180  -40.412
     H      0   11.957  -28.536  -41.871
     C     -1    8.055  -31.122  -38.775
     C     -1    8.757  -30.695  -37.492
     C      0    9.990  -29.844  -37.621
     C      0   10.206  -28.481  -37.653
     N      0   11.257  -30.419  -37.578
     C      0   12.198  -29.467  -37.560
     N      0   11.580  -28.284  -37.607
     H      0    7.176  -31.730  -38.537
     H      0    7.723  -30.256  -39.358
     H      0    8.718  -31.720  -39.412
     H      0    8.039  -30.155  -36.865
     H      0    9.042  -31.591  -36.931
     H      0   11.431  -31.416  -37.397
     H      0    9.527  -27.649  -37.657
     H      0   13.253  -29.641  -37.500
     H      0   12.106  -27.396  -37.518
     C     -1   10.963  -35.483  -36.659
     C      0   11.752  -34.205  -36.506
     O      0   11.370  -33.148  -37.062
     H      0   10.636  -35.859  -35.683
     H      0   10.088  -35.280  -37.276
     H      0   11.561  -36.270  -37.132
     N      0   12.896  -34.253  -35.779
     C     -1   13.572  -33.002  -35.375
     C      0   14.186  -32.257  -36.542
     O      0   14.414  -31.039  -36.443
     C      0   14.571  -33.446  -34.278
     C      0   14.766  -34.955  -34.533
     C      0   13.376  -35.419  -34.998
     H      0   12.824  -32.327  -34.948
     H      0   15.496  -32.868  -34.304
     H      0   14.093  -33.283  -33.308
     H      0   15.502  -35.121  -35.328
     H      0   15.101  -35.491  -33.643
     H      0   13.405  -36.316  -35.618
     H      0   12.710  -35.596  -34.144
     N      0   14.449  -32.962  -37.666
     C     -1   15.051  -32.322  -38.825
     C      0   14.101  -31.521  -39.698
     O      0   14.476  -30.466  -40.234
     H      0   15.522  -33.094  -39.441
     H      0   14.259  -33.954  -37.661
     H      0   15.825  -31.628  -38.485
     N      0   12.898  -32.088  -39.915
     C     -1   11.964  -31.536  -40.879
     H      0   12.522  -30.921  -41.584
     H      0   12.614  -32.867  -39.336
     H      0   11.463  -32.347  -41.413
     H      0   11.207  -30.904  -40.400
     C     -1   17.955  -17.354  -29.822
     C     -1   17.280  -18.708  -29.587
     C      0   16.701  -19.340  -30.821
     C      0   15.360  -19.458  -31.134
     C      0   17.425  -19.961  -31.911
     C      0   16.448  -20.438  -32.844
     C      0   18.789  -20.184  -32.182
     N      0   15.204  -20.098  -32.352
     C      0   16.807  -21.128  -34.012
     C      0   19.148  -20.864  -33.346
     C      0   18.165  -21.333  -34.250
     H      0   17.237  -16.625  -30.216
     H      0   18.770  -17.441  -30.550
     H      0   18.374  -16.953  -28.891
     H      0   18.013  -19.394  -29.136
     H      0   16.483  -18.588  -28.841
     H      0   14.500  -19.133  -30.566
     H      0   14.325  -20.435  -32.755
     H      0   19.552  -19.835  -31.493
     H      0   16.056  -21.500  -34.700
     H      0   20.197  -21.040  -33.564
     H      0   18.475  -21.855  -35.152
     C     -1   22.918  -25.839  -39.701
     C     -1   22.020  -26.716  -38.833
     C      0   20.998  -25.930  -38.055
     C      0   21.123  -25.431  -36.769
     C      0   19.735  -25.434  -38.566
     C      0   19.149  -24.627  -37.544
     C      0   19.030  -25.632  -39.770
     N      0   20.020  -24.645  -36.465
     C      0   17.901  -24.008  -37.704
     C      0   17.781  -25.036  -39.924
     C      0   17.228  -24.228  -38.902
     H      0   22.324  -25.257  -40.415
     H      0   23.482  -25.131  -39.084
     H      0   23.635  -26.444  -40.269
     H      0   21.507  -27.452  -39.468
     H      0   22.641  -27.297  -38.139
     H      0   21.923  -25.565  -36.058
     H      0   19.851  -24.202  -35.574
     H      0   19.448  -26.254  -40.556
     H      0   17.439  -23.446  -36.903
     H      0   17.192  -25.211  -40.815
     H      0   16.241  -23.806  -39.045
     O      0   13.644  -27.553  -28.368
     H      0   14.206  -27.248  -29.104
     H      0   12.733  -27.569  -28.706
     O      0   14.678  -25.683  -40.354
     H      0   14.798  -26.519  -39.862
     H      0   14.220  -25.059  -39.747
     O      0   15.186  -26.290  -30.519
     H      0   14.340  -25.822  -30.658
     H      0   15.538  -26.547  -31.394
     O      0   19.654  -28.691  -36.874
     H      0   20.016  -27.837  -37.167
     H      0   19.011  -28.482  -36.171
     O      0   17.167  -29.388  -37.795
     H      0   18.148  -29.394  -37.765
     C      0   16.792  -28.135  -37.306
     C      0   15.294  -27.916  -37.469
     O      0   14.865  -28.060  -38.832
     C      0   14.961  -26.486  -37.050
     O      0   13.532  -26.285  -37.035
     C      0   15.556  -26.119  -35.680
     O      0   15.755  -24.703  -35.563
     C      0   16.946  -26.711  -35.392
     O      0   17.081  -28.073  -35.875
     C      0   17.268  -26.688  -33.896
     O      0   16.220  -27.203  -33.059
     H      0   15.053  -28.954  -39.177
     H      0   13.367  -25.429  -37.537
     H      0   16.182  -28.181  -33.103
     H      0   17.355  -27.329  -37.803
     H      0   14.794  -28.637  -36.815
     H      0   15.406  -25.819  -37.796
     H      0   14.858  -26.485  -34.916
     H      0   17.681  -26.084  -35.911
     H      0   17.409  -25.647  -33.599
     H      0   18.208  -27.229  -33.725
     C      0   11.516  -25.364  -34.036
     C      0   12.146  -25.873  -32.738
     O      0   11.669  -27.193  -32.470
     C      0   11.798  -24.966  -31.557
     O      0   12.601  -25.249  -30.411
     C      0   12.059  -23.496  -31.867
     O      0   11.528  -22.686  -30.786
     C      0   11.419  -23.054  -33.176
     O      0   11.826  -23.996  -34.244
     C      0   11.837  -21.672  -33.654
     O      0   13.252  -21.451  -33.734
     H      0   12.026  -27.779  -33.155
     H      0   12.038  -25.824  -29.815
     H      0   13.773  -22.294  -33.730
     H      0   11.878  -25.891  -34.919
     H      0   13.235  -25.874  -32.867
     H      0   10.740  -25.098  -31.307
     H      0   13.138  -23.345  -31.914
     H      0   10.333  -23.096  -33.107
     H      0   11.426  -20.942  -32.956
     H      0   11.377  -21.492  -34.632
     H      0   11.974  -23.030  -29.994
     O      0   14.497  -23.806  -33.538
     H      0   13.732  -24.117  -34.048
     H      0   15.252  -24.076  -34.124
