# Supplementary material for: A Case Study of the Glycoside Hydrolase Enzyme Mechanism Using an Automated QM-Cluster Model Building Toolkit
Source: Front Chem. 2022 Mar 24;10:854318. doi: 10.3389/fchem.2022.854318 (PMC8987026; doi:10.3389/fchem.2022.854318)
Supplement: Supplementary file 1 [file DataSheet2.zip › Res20-QB-R1.xyz]

     C     -1   12.135  -17.374  -35.516
     C      0   10.676  -17.039  -35.281
     O      0   10.238  -16.757  -34.160
     C     -1   12.445  -18.702  -34.849
     H      0   12.745  -16.576  -35.078
     H      0   12.364  -17.412  -36.587
     H      0   11.847  -19.503  -35.294
     H      0   13.497  -18.978  -34.955
     H      0   12.210  -18.658  -33.781
     N      0    9.874  -17.139  -36.384
     C     -1    8.431  -17.229  -36.231
     C      0    7.961  -18.589  -36.699
     O      0    8.389  -19.087  -37.749
     H      0    7.931  -16.457  -36.830
     H      0   10.246  -17.569  -37.222
     H      0    8.206  -17.039  -35.180
     N      0    7.056  -19.188  -35.892
     C     -1    6.662  -20.567  -36.146
     C     -1    7.799  -21.567  -35.875
     C      0    8.200  -21.747  -34.431
     C      0    9.012  -20.815  -33.762
     C      0    7.828  -22.914  -33.744
     C      0    9.469  -21.066  -32.465
     C      0    8.300  -23.186  -32.459
     C      0    9.149  -22.273  -31.825
     O      0    9.673  -22.585  -30.585
     H      0    5.790  -20.791  -35.525
     H      0    6.902  -18.804  -34.971
     H      0    6.363  -20.641  -37.196
     H      0    7.492  -22.539  -36.273
     H      0    8.667  -21.256  -36.462
     H      0    9.316  -19.901  -34.263
     H      0    7.199  -23.641  -34.247
     H      0   10.098  -20.346  -31.951
     H      0    8.066  -24.119  -31.959
     H      0   10.651  -22.621  -30.685
     C     -1    8.074  -28.590  -30.358
     C      0    8.475  -29.949  -30.886
     O      0    8.184  -30.991  -30.281
     C     -1    8.987  -27.368  -30.653
     C      0   10.386  -27.420  -30.035
     O      0   10.963  -28.536  -29.875
     O      0   10.887  -26.285  -29.747
     H      0    7.956  -28.706  -29.277
     H      0    7.072  -28.375  -30.759
     H      0    9.114  -27.228  -31.733
     H      0    8.496  -26.463  -30.282
     N      0    9.086  -29.969  -32.104
     C     -1    9.496  -31.227  -32.698
     C      0   10.850  -31.750  -32.194
     O      0   11.314  -32.802  -32.680
     C     -1    9.543  -31.103  -34.215
     O      0   10.581  -30.200  -34.650
     H      0    9.385  -29.101  -32.541
     H      0    8.752  -31.981  -32.419
     H      0    9.793  -32.076  -34.639
     H      0    8.562  -30.786  -34.585
     H      0   10.295  -29.273  -34.498
     N      0   11.455  -31.012  -31.248
     C     -1   12.703  -31.455  -30.650
     C     -1   13.625  -30.310  -30.231
     C      0   13.822  -29.264  -31.350
     C      0   14.430  -29.797  -32.634
     N      0   13.590  -30.156  -33.628
     O      0   15.674  -29.912  -32.783
     H      0   12.493  -32.096  -29.780
     H      0   11.024  -30.162  -30.872
     H      0   13.198  -32.089  -31.392
     H      0   13.237  -29.784  -29.358
     H      0   14.593  -30.744  -29.946
     H      0   12.871  -28.782  -31.566
     H      0   14.488  -28.483  -30.981
     H      0   12.595  -29.968  -33.589
     H      0   13.990  -30.384  -34.535
     C     -1    5.945  -27.794  -35.509
     C     -1    7.338  -27.870  -34.895
     C      0    8.150  -26.579  -35.048
     C      0    9.523  -26.591  -34.370
     O      0    9.957  -27.677  -33.850
     O      0   10.183  -25.511  -34.328
     H      0    5.402  -28.737  -35.379
     H      0    5.994  -27.581  -36.585
     H      0    5.350  -26.998  -35.043
     H      0    7.262  -28.119  -33.829
     H      0    7.906  -28.693  -35.346
     H      0    8.307  -26.344  -36.110
     H      0    7.596  -25.728  -34.635
     C     -1    8.763  -23.354  -38.869
     C     -1   10.193  -23.879  -38.735
     C      0   10.409  -24.598  -37.425
     O      0   10.021  -23.900  -36.355
     O      0   10.854  -25.743  -37.354
     H      0    8.589  -22.980  -39.884
     H      0    8.029  -24.145  -38.675
     H      0    8.576  -22.538  -38.173
     H      0   10.436  -24.580  -39.535
     H      0   10.911  -23.055  -38.799
     H      0   10.090  -24.482  -35.522
     C     -1   14.096  -19.352  -39.076
     C     -1   14.490  -20.809  -38.889
     C      0   13.500  -21.492  -37.913
     C      0   13.909  -22.886  -37.500
     N      0   14.936  -22.970  -36.624
     O      0   13.347  -23.903  -37.962
     H      0   14.763  -18.840  -39.778
     H      0   13.074  -19.267  -39.465
     H      0   14.135  -18.812  -38.122
     H      0   14.485  -21.345  -39.846
     H      0   15.512  -20.877  -38.493
     H      0   13.410  -20.878  -37.007
     H      0   12.513  -21.551  -38.377
     H      0   15.353  -22.120  -36.271
     H      0   15.050  -23.840  -36.093
     C     -1   10.504  -26.212  -42.348
     C     -1   11.758  -26.424  -41.470
     C      0   12.028  -27.907  -41.195
     O      0   12.855  -25.818  -42.173
     H      0    9.614  -26.640  -41.873
     H      0   10.339  -25.143  -42.516
     H      0   10.652  -26.697  -43.320
     H      0   11.611  -25.919  -40.502
     H      0   13.576  -25.711  -41.512
     H      0   12.917  -28.036  -40.570
     H      0   11.180  -28.373  -40.677
     H      0   12.195  -28.435  -42.141
     C     -1    8.055  -31.122  -38.775
     C     -1    8.757  -30.695  -37.492
     C      0   10.003  -29.895  -37.645
     C      0   10.216  -28.541  -37.751
     N      0   11.263  -30.474  -37.577
     C      0   12.205  -29.522  -37.609
     N      0   11.584  -28.348  -37.724
     H      0    7.150  -31.692  -38.540
     H      0    7.764  -30.255  -39.379
     H      0    8.703  -31.756  -39.391
     H      0    8.055  -30.116  -36.882
     H      0    9.003  -31.588  -36.908
     H      0   11.433  -31.465  -37.358
     H      0    9.534  -27.714  -37.804
     H      0   13.261  -29.688  -37.528
     H      0   12.088  -27.452  -37.690
     C     -1   10.963  -35.483  -36.659
     C      0   11.762  -34.212  -36.514
     O      0   11.386  -33.163  -37.084
     H      0   10.612  -35.836  -35.683
     H      0   10.103  -35.282  -37.297
     H      0   11.561  -36.287  -37.103
     N      0   12.901  -34.256  -35.780
     C     -1   13.572  -33.002  -35.375
     C      0   14.211  -32.269  -36.537
     O      0   14.470  -31.057  -36.436
     C      0   14.547  -33.438  -34.254
     C      0   14.744  -34.949  -34.489
     C      0   13.361  -35.414  -34.974
     H      0   12.819  -32.322  -34.965
     H      0   15.474  -32.861  -34.265
     H      0   14.048  -33.260  -33.298
     H      0   15.495  -35.127  -35.268
     H      0   15.060  -35.476  -33.587
     H      0   13.398  -36.320  -35.582
     H      0   12.679  -35.576  -34.131
     N      0   14.461  -32.972  -37.665
     C     -1   15.051  -32.322  -38.825
     C      0   14.088  -31.488  -39.655
     O      0   14.418  -30.374  -40.095
     H      0   15.493  -33.090  -39.466
     H      0   14.250  -33.960  -37.670
     H      0   15.846  -31.650  -38.490
     N      0   12.919  -32.094  -39.940
     C     -1   11.964  -31.536  -40.879
     H      0   12.485  -30.826  -41.520
     H      0   12.666  -32.922  -39.417
     H      0   11.535  -32.336  -41.487
     H      0   11.153  -31.005  -40.367
     C     -1   17.955  -17.354  -29.822
     C     -1   17.280  -18.708  -29.587
     C      0   16.872  -19.513  -30.797
     C      0   15.653  -19.468  -31.452
     C      0   17.617  -20.592  -31.413
     C      0   16.775  -21.164  -32.423
     C      0   18.886  -21.161  -31.190
     N      0   15.599  -20.445  -32.434
     C      0   17.165  -22.284  -33.175
     C      0   19.280  -22.265  -31.945
     C      0   18.425  -22.825  -32.924
     H      0   17.297  -16.677  -30.380
     H      0   18.880  -17.466  -30.400
     H      0   18.206  -16.876  -28.868
     H      0   17.949  -19.329  -28.975
     H      0   16.388  -18.542  -28.966
     H      0   14.807  -18.823  -31.271
     H      0   14.802  -20.685  -33.027
     H      0   19.547  -20.751  -30.432
     H      0   16.497  -22.734  -33.902
     H      0   20.254  -22.714  -31.773
     H      0   18.746  -23.707  -33.470
     C     -1   22.918  -25.839  -39.701
     C     -1   22.020  -26.716  -38.833
     C      0   21.062  -25.918  -37.992
     C      0   21.285  -25.367  -36.741
     C      0   19.758  -25.454  -38.416
     C      0   19.245  -24.614  -37.382
     C      0   18.976  -25.695  -39.562
     N      0   20.194  -24.587  -36.374
     C      0   17.993  -23.993  -37.487
     C      0   17.723  -25.099  -39.658
     C      0   17.244  -24.248  -38.635
     H      0   22.321  -25.208  -40.369
     H      0   23.532  -25.177  -39.080
     H      0   23.589  -26.447  -40.319
     H      0   21.452  -27.407  -39.470
     H      0   22.646  -27.346  -38.187
     H      0   22.144  -25.459  -36.094
     H      0   20.117  -24.066  -35.514
     H      0   19.342  -26.345  -40.351
     H      0   17.620  -23.341  -36.706
     H      0   17.080  -25.293  -40.506
     H      0   16.264  -23.805  -38.744
     O      0   13.491  -27.670  -28.332
     H      0   14.204  -27.441  -28.955
     H      0   12.690  -27.812  -28.868
     O      0   14.551  -25.531  -40.096
     H      0   14.776  -26.400  -39.700
     H      0   14.063  -25.029  -39.423
     O      0   15.511  -26.520  -30.154
     H      0   14.693  -26.036  -30.394
     H      0   15.867  -26.847  -31.002
     O      0   19.826  -28.460  -36.361
     H      0   20.215  -27.642  -36.714
     H      0   19.115  -28.185  -35.753
     O      0   17.511  -29.240  -37.547
     H      0   18.478  -29.183  -37.369
     C      0   16.981  -28.015  -37.155
     C      0   15.500  -27.949  -37.524
     O      0   15.331  -27.953  -38.948
     C      0   14.921  -26.644  -36.977
     O      0   13.539  -26.535  -37.323
     C      0   15.136  -26.549  -35.460
     O      0   14.642  -25.270  -34.987
     C      0   16.641  -26.630  -35.175
     O      0   17.124  -27.899  -35.695
     C      0   17.035  -26.523  -33.704
     O      0   16.230  -27.280  -32.800
     H      0   15.213  -28.863  -39.285
     H      0   13.312  -25.585  -37.395
     H      0   16.268  -28.253  -32.951
     H      0   17.517  -27.168  -37.609
     H      0   15.013  -28.813  -37.062
     H      0   15.466  -25.817  -37.451
     H      0   14.618  -27.360  -34.941
     H      0   17.148  -25.813  -35.712
     H      0   16.922  -25.481  -33.394
     H      0   18.098  -26.791  -33.618
     C      0   13.249  -25.301  -34.502
     C      0   13.205  -25.970  -33.098
     O      0   12.619  -27.263  -33.219
     C      0   12.565  -25.115  -32.000
     O      0   13.067  -25.427  -30.693
     C      0   12.860  -23.641  -32.243
     O      0   12.370  -22.871  -31.123
     C      0   12.181  -23.242  -33.541
     O      0   12.852  -23.940  -34.631
     C      0   12.331  -21.783  -33.929
     O      0   13.712  -21.505  -34.256
     H      0   11.655  -27.205  -33.404
     H      0   12.320  -25.885  -30.189
     H      0   14.007  -22.310  -34.717
     H      0   12.656  -25.896  -35.194
     H      0   14.240  -26.154  -32.804
     H      0   11.480  -25.259  -32.004
     H      0   13.943  -23.476  -32.331
     H      0   11.126  -23.521  -33.515
     H      0   12.044  -21.129  -33.109
     H      0   11.691  -21.579  -34.793
     H      0   12.635  -23.421  -30.359
