# Supplementary material for: A Case Study of the Glycoside Hydrolase Enzyme Mechanism Using an Automated QM-Cluster Model Building Toolkit
Source: Front Chem. 2022 Mar 24;10:854318. doi: 10.3389/fchem.2022.854318 (PMC8987026; doi:10.3389/fchem.2022.854318)
Supplement: Supplementary file 1 [file DataSheet2.zip › Res20-QB-P2.xyz]

     C     -1   12.135  -17.374  -35.516
     C      0   10.676  -17.036  -35.283
     O      0   10.240  -16.741  -34.164
     C     -1   12.445  -18.702  -34.849
     H      0   12.746  -16.577  -35.078
     H      0   12.365  -17.411  -36.587
     H      0   11.855  -19.506  -35.300
     H      0   13.500  -18.973  -34.949
     H      0   12.201  -18.661  -33.783
     N      0    9.874  -17.144  -36.385
     C     -1    8.431  -17.229  -36.231
     C      0    7.957  -18.589  -36.695
     O      0    8.375  -19.084  -37.751
     H      0    7.933  -16.458  -36.833
     H      0   10.246  -17.580  -37.219
     H      0    8.206  -17.034  -35.181
     N      0    7.059  -19.191  -35.882
     C     -1    6.662  -20.567  -36.146
     C     -1    7.799  -21.567  -35.875
     C      0    8.113  -21.798  -34.417
     C      0    8.941  -20.930  -33.684
     C      0    7.610  -22.937  -33.768
     C      0    9.290  -21.220  -32.361
     C      0    7.967  -23.247  -32.456
     C      0    8.836  -22.403  -31.755
     O      0    9.249  -22.767  -30.491
     H      0    5.788  -20.796  -35.531
     H      0    6.915  -18.814  -34.956
     H      0    6.367  -20.630  -37.198
     H      0    7.524  -22.525  -36.325
     H      0    8.691  -21.223  -36.406
     H      0    9.339  -20.036  -34.154
     H      0    6.967  -23.615  -34.322
     H      0    9.941  -20.557  -31.802
     H      0    7.629  -24.161  -31.981
     H      0   10.234  -22.798  -30.503
     C     -1    8.074  -28.590  -30.358
     C      0    8.481  -29.950  -30.881
     O      0    8.203  -30.991  -30.268
     C     -1    8.987  -27.368  -30.653
     C      0   10.353  -27.406  -29.966
     O      0   10.955  -28.517  -29.834
     O      0   10.813  -26.280  -29.593
     H      0    7.947  -28.702  -29.277
     H      0    7.074  -28.379  -30.768
     H      0    9.164  -27.262  -31.729
     H      0    8.478  -26.455  -30.330
     N      0    9.084  -29.970  -32.102
     C     -1    9.496  -31.227  -32.698
     C      0   10.852  -31.745  -32.195
     O      0   11.324  -32.790  -32.687
     C     -1    9.543  -31.103  -34.215
     O      0   10.570  -30.184  -34.642
     H      0    9.367  -29.101  -32.549
     H      0    8.756  -31.985  -32.418
     H      0    9.807  -32.072  -34.640
     H      0    8.559  -30.797  -34.587
     H      0   10.277  -29.259  -34.475
     N      0   11.450  -31.012  -31.239
     C     -1   12.703  -31.455  -30.650
     C     -1   13.625  -30.310  -30.231
     C      0   13.785  -29.241  -31.342
     C      0   14.377  -29.748  -32.645
     N      0   13.532  -30.093  -33.637
     O      0   15.622  -29.848  -32.805
     H      0   12.500  -32.101  -29.783
     H      0   11.016  -30.166  -30.859
     H      0   13.194  -32.083  -31.400
     H      0   13.255  -29.804  -29.339
     H      0   14.605  -30.737  -29.981
     H      0   12.823  -28.766  -31.533
     H      0   14.461  -28.463  -30.982
     H      0   12.533  -29.929  -33.586
     H      0   13.925  -30.322  -34.546
     C     -1    5.945  -27.794  -35.509
     C     -1    7.338  -27.870  -34.895
     C      0    8.099  -26.553  -34.971
     C      0    9.476  -26.589  -34.317
     O      0    9.914  -27.689  -33.828
     O      0   10.134  -25.513  -34.255
     H      0    5.423  -28.755  -35.440
     H      0    5.992  -27.515  -36.570
     H      0    5.330  -27.042  -34.998
     H      0    7.269  -28.185  -33.846
     H      0    7.929  -28.649  -35.393
     H      0    8.220  -26.226  -36.014
     H      0    7.533  -25.751  -34.480
     C     -1    8.763  -23.354  -38.869
     C     -1   10.193  -23.879  -38.735
     C      0   10.518  -24.541  -37.406
     O      0    9.903  -24.000  -36.358
     O      0   11.290  -25.498  -37.322
     H      0    8.571  -23.056  -39.905
     H      0    8.030  -24.121  -38.598
     H      0    8.596  -22.486  -38.232
     H      0   10.419  -24.615  -39.510
     H      0   10.904  -23.056  -38.878
     H      0   10.082  -24.528  -35.500
     C     -1   14.096  -19.352  -39.076
     C     -1   14.490  -20.809  -38.889
     C      0   13.286  -21.755  -38.647
     C      0   13.748  -23.084  -38.075
     N      0   14.047  -23.081  -36.769
     O      0   13.907  -24.109  -38.783
     H      0   14.977  -18.727  -39.257
     H      0   13.415  -19.225  -39.926
     H      0   13.588  -18.967  -38.183
     H      0   15.051  -21.170  -39.760
     H      0   15.170  -20.885  -38.029
     H      0   12.590  -21.282  -37.943
     H      0   12.754  -21.937  -39.584
     H      0   13.801  -22.324  -36.136
     H      0   16.595  -24.753  -36.410
     C     -1   10.504  -26.212  -42.348
     C     -1   11.758  -26.424  -41.470
     C      0   11.896  -27.862  -40.960
     O      0   12.866  -26.076  -42.322
     H      0    9.585  -26.434  -41.793
     H      0   10.466  -25.176  -42.699
     H      0   10.558  -26.873  -43.220
     H      0   11.724  -25.744  -40.604
     H      0   13.684  -26.044  -41.777
     H      0   12.804  -27.973  -40.357
     H      0   11.036  -28.152  -40.344
     H      0   11.965  -28.547  -41.811
     C     -1    8.055  -31.122  -38.775
     C     -1    8.757  -30.695  -37.492
     C      0    9.970  -29.827  -37.597
     C      0   10.125  -28.459  -37.640
     N      0   11.256  -30.345  -37.490
     C      0   12.154  -29.349  -37.437
     N      0   11.481  -28.202  -37.538
     H      0    7.186  -31.742  -38.534
     H      0    7.708  -30.257  -39.351
     H      0    8.721  -31.708  -39.419
     H      0    8.033  -30.173  -36.857
     H      0    9.050  -31.594  -36.939
     H      0   11.457  -31.332  -37.288
     H      0    9.399  -27.670  -37.705
     H      0   13.212  -29.468  -37.308
     H      0   11.900  -27.267  -37.515
     C     -1   10.963  -35.483  -36.659
     C      0   11.754  -34.202  -36.511
     O      0   11.381  -33.142  -37.070
     H      0   10.631  -35.849  -35.681
     H      0   10.092  -35.284  -37.282
     H      0   11.564  -36.273  -37.122
     N      0   12.896  -34.252  -35.781
     C     -1   13.572  -33.002  -35.375
     C      0   14.177  -32.251  -36.546
     O      0   14.403  -31.032  -36.451
     C      0   14.580  -33.448  -34.287
     C      0   14.761  -34.960  -34.533
     C      0   13.366  -35.415  -34.989
     H      0   12.828  -32.331  -34.935
     H      0   15.511  -32.878  -34.327
     H      0   14.115  -33.270  -33.314
     H      0   15.493  -35.139  -35.329
     H      0   15.095  -35.492  -33.640
     H      0   13.385  -36.319  -35.601
     H      0   12.701  -35.576  -34.132
     N      0   14.442  -32.956  -37.669
     C     -1   15.051  -32.322  -38.825
     C      0   14.112  -31.548  -39.732
     O      0   14.529  -30.572  -40.382
     H      0   15.532  -33.098  -39.430
     H      0   14.253  -33.948  -37.663
     H      0   15.830  -31.630  -38.491
     N      0   12.875  -32.054  -39.872
     C     -1   11.964  -31.536  -40.879
     H      0   12.550  -31.042  -41.654
     H      0   12.556  -32.763  -39.223
     H      0   11.393  -32.360  -41.314
     H      0   11.266  -30.804  -40.457
     C     -1   17.955  -17.354  -29.822
     C     -1   17.280  -18.708  -29.587
     C      0   16.877  -19.468  -30.825
     C      0   15.658  -19.410  -31.477
     C      0   17.661  -20.460  -31.529
     C      0   16.845  -20.966  -32.593
     C      0   18.947  -21.004  -31.345
     N      0   15.643  -20.289  -32.550
     C      0   17.279  -21.995  -33.442
     C      0   19.380  -22.029  -32.185
     C      0   18.550  -22.523  -33.219
     H      0   17.289  -16.675  -30.368
     H      0   18.870  -17.467  -30.415
     H      0   18.223  -16.879  -28.871
     H      0   17.952  -19.341  -28.991
     H      0   16.389  -18.551  -28.963
     H      0   14.789  -18.813  -31.243
     H      0   14.828  -20.559  -33.109
     H      0   19.589  -20.639  -30.548
     H      0   16.639  -22.380  -34.228
     H      0   20.363  -22.464  -32.039
     H      0   18.900  -23.346  -33.837
     C     -1   22.918  -25.839  -39.701
     C     -1   22.020  -26.716  -38.833
     C      0   21.185  -25.901  -37.874
     C      0   21.577  -25.439  -36.630
     C      0   19.916  -25.260  -38.162
     C      0   19.612  -24.400  -37.058
     C      0   19.003  -25.342  -39.232
     N      0   20.635  -24.546  -36.140
     C      0   18.464  -23.591  -37.036
     C      0   17.844  -24.567  -39.201
     C      0   17.588  -23.685  -38.122
     H      0   22.323  -25.124  -40.280
     H      0   23.616  -25.266  -39.080
     H      0   23.503  -26.443  -40.405
     H      0   21.363  -27.320  -39.473
     H      0   22.638  -27.429  -38.272
     H      0   22.471  -25.664  -36.068
     H      0   20.706  -24.053  -35.263
     H      0   19.196  -26.003  -40.070
     H      0   18.277  -22.901  -36.219
     H      0   17.115  -24.657  -40.000
     H      0   16.698  -23.067  -38.143
     O      0   13.378  -27.715  -28.327
     H      0   14.052  -27.510  -28.991
     H      0   12.559  -27.902  -28.828
     O      0   15.045  -25.842  -40.711
     H      0   15.211  -26.694  -40.254
     H      0   14.674  -25.220  -40.062
     O      0   15.604  -26.550  -30.409
     H      0   14.748  -26.079  -30.488
     H      0   15.888  -26.771  -31.312
     O      0   20.070  -29.021  -36.946
     H      0   20.400  -28.129  -37.138
     H      0   19.352  -28.900  -36.298
     O      0   17.642  -29.825  -38.084
     H      0   18.616  -29.854  -37.983
     C      0   17.262  -28.555  -37.658
     C      0   15.809  -28.267  -38.024
     O      0   15.643  -28.260  -39.448
     C      0   15.436  -26.869  -37.528
     O      0   14.018  -26.677  -37.636
     C      0   15.894  -26.596  -36.092
     O      0   15.893  -25.161  -35.869
     C      0   17.281  -27.131  -35.732
     O      0   17.407  -28.494  -36.199
     C      0   17.556  -27.065  -34.217
     O      0   16.425  -27.338  -33.385
     H      0   15.386  -29.149  -39.770
     H      0   13.846  -25.766  -37.959
     H      0   16.263  -28.307  -33.294
     H      0   17.911  -27.775  -38.088
     H      0   15.191  -29.033  -37.547
     H      0   15.955  -26.160  -38.186
     H      0   15.165  -27.010  -35.394
     H      0   18.048  -26.521  -36.239
     H      0   17.863  -26.043  -33.979
     H      0   18.397  -27.735  -33.994
     C      0   13.435  -24.915  -34.105
     C      0   13.231  -25.858  -32.911
     O      0   12.609  -27.080  -33.295
     C      0   12.514  -25.117  -31.771
     O      0   13.049  -25.443  -30.477
     C      0   12.638  -23.602  -31.929
     O      0   11.976  -22.955  -30.812
     C      0   11.988  -23.158  -33.241
     O      0   12.381  -24.014  -34.353
     C      0   12.323  -21.735  -33.670
     O      0   13.701  -21.610  -34.122
     H      0   11.653  -26.958  -33.464
     H      0   12.310  -25.895  -29.964
     H      0   14.139  -22.492  -34.021
     H      0   13.530  -25.496  -35.022
     H      0   14.230  -26.140  -32.582
     H      0   11.450  -25.373  -31.793
     H      0   13.695  -23.319  -31.898
     H      0   10.906  -23.267  -33.143
     H      0   12.155  -21.038  -32.845
     H      0   11.667  -21.461  -34.497
     H      0   12.280  -23.477  -30.046
     O      0   14.640  -24.129  -33.855
     H      0   14.413  -23.934  -36.359
     H      0   15.357  -24.509  -34.403
