# Supplementary material for: A Case Study of the Glycoside Hydrolase Enzyme Mechanism Using an Automated QM-Cluster Model Building Toolkit
Source: Front Chem. 2022 Mar 24;10:854318. doi: 10.3389/fchem.2022.854318 (PMC8987026; doi:10.3389/fchem.2022.854318)
Supplement: Supplementary file 1 [file DataSheet2.zip › Res20-QB-P1.xyz]

     C     -1   12.135  -17.374  -35.516
     C      0   10.675  -17.047  -35.278
     O      0   10.235  -16.785  -34.152
     C     -1   12.445  -18.702  -34.849
     H      0   12.744  -16.574  -35.080
     H      0   12.362  -17.413  -36.587
     H      0   11.833  -19.493  -35.290
     H      0   13.493  -18.990  -34.965
     H      0   12.219  -18.651  -33.779
     N      0    9.873  -17.133  -36.383
     C     -1    8.431  -17.229  -36.231
     C      0    7.966  -18.591  -36.697
     O      0    8.400  -19.093  -37.743
     H      0    7.929  -16.460  -36.832
     H      0   10.249  -17.549  -37.226
     H      0    8.204  -17.039  -35.180
     N      0    7.057  -19.189  -35.893
     C     -1    6.662  -20.567  -36.146
     C     -1    7.799  -21.567  -35.875
     C      0    8.200  -21.713  -34.427
     C      0    9.029  -20.773  -33.787
     C      0    7.789  -22.838  -33.691
     C      0    9.467  -20.975  -32.475
     C      0    8.240  -23.063  -32.390
     C      0    9.109  -22.145  -31.787
     O      0    9.628  -22.437  -30.543
     H      0    5.790  -20.790  -35.524
     H      0    6.893  -18.800  -34.976
     H      0    6.362  -20.643  -37.195
     H      0    7.487  -22.544  -36.254
     H      0    8.664  -21.266  -36.471
     H      0    9.360  -19.889  -34.323
     H      0    7.140  -23.566  -34.167
     H      0   10.117  -20.253  -31.993
     H      0    7.973  -23.964  -31.849
     H      0   10.603  -22.341  -30.608
     C     -1    8.074  -28.590  -30.358
     C      0    8.476  -29.950  -30.879
     O      0    8.183  -30.990  -30.277
     C     -1    8.987  -27.368  -30.653
     C      0   10.362  -27.431  -29.970
     O      0   10.941  -28.551  -29.865
     O      0   10.822  -26.316  -29.564
     H      0    7.955  -28.699  -29.276
     H      0    7.071  -28.381  -30.761
     H      0    9.149  -27.249  -31.731
     H      0    8.485  -26.457  -30.316
     N      0    9.082  -29.972  -32.102
     C     -1    9.496  -31.227  -32.698
     C      0   10.850  -31.751  -32.195
     O      0   11.310  -32.804  -32.678
     C     -1    9.543  -31.103  -34.215
     O      0   10.631  -30.262  -34.654
     H      0    9.411  -29.111  -32.518
     H      0    8.751  -31.981  -32.421
     H      0    9.738  -32.089  -34.640
     H      0    8.581  -30.732  -34.584
     H      0   10.351  -29.331  -34.605
     N      0   11.459  -31.007  -31.256
     C     -1   12.703  -31.455  -30.650
     C     -1   13.625  -30.310  -30.231
     C      0   13.854  -29.272  -31.345
     C      0   14.454  -29.801  -32.635
     N      0   13.607  -30.065  -33.654
     O      0   15.691  -29.963  -32.777
     H      0   12.485  -32.091  -29.779
     H      0   11.028  -30.159  -30.874
     H      0   13.200  -32.094  -31.387
     H      0   13.224  -29.772  -29.371
     H      0   14.582  -30.751  -29.920
     H      0   12.916  -28.766  -31.555
     H      0   14.534  -28.507  -30.969
     H      0   12.603  -29.954  -33.579
     H      0   13.991  -30.350  -34.553
     C     -1    5.945  -27.794  -35.509
     C     -1    7.338  -27.870  -34.895
     C      0    8.088  -26.527  -34.928
     C      0    9.497  -26.605  -34.362
     O      0    9.973  -27.714  -34.006
     O      0   10.152  -25.493  -34.240
     H      0    5.446  -28.769  -35.471
     H      0    5.990  -27.480  -36.560
     H      0    5.313  -27.074  -34.974
     H      0    7.276  -28.222  -33.858
     H      0    7.943  -28.614  -35.426
     H      0    8.167  -26.147  -35.956
     H      0    7.543  -25.760  -34.364
     C     -1    8.763  -23.354  -38.869
     C     -1   10.193  -23.879  -38.735
     C      0   10.347  -24.554  -37.400
     O      0    9.965  -23.766  -36.374
     O      0   10.681  -25.723  -37.234
     H      0    8.577  -23.013  -39.894
     H      0    8.027  -24.135  -38.643
     H      0    8.587  -22.514  -38.199
     H      0   10.434  -24.608  -39.509
     H      0   10.921  -23.068  -38.804
     H      0   10.019  -24.284  -35.536
     C     -1   14.096  -19.352  -39.076
     C     -1   14.490  -20.809  -38.889
     C      0   13.444  -21.542  -38.014
     C      0   13.866  -22.907  -37.458
     N      0   14.843  -22.980  -36.565
     O      0   13.211  -23.938  -37.862
     H      0   14.807  -18.816  -39.716
     H      0   13.104  -19.267  -39.537
     H      0   14.058  -18.833  -38.110
     H      0   14.580  -21.320  -39.856
     H      0   15.477  -20.869  -38.411
     H      0   13.209  -20.899  -37.153
     H      0   12.521  -21.669  -38.587
     H      0   15.297  -22.070  -36.468
     H      0   15.008  -24.349  -35.475
     C     -1   10.504  -26.212  -42.348
     C     -1   11.758  -26.424  -41.470
     C      0   12.057  -27.912  -41.251
     O      0   12.853  -25.760  -42.117
     H      0    9.626  -26.688  -41.898
     H      0   10.305  -25.142  -42.471
     H      0   10.671  -26.649  -43.339
     H      0   11.582  -25.966  -40.483
     H      0   13.525  -25.617  -41.410
     H      0   12.937  -28.049  -40.616
     H      0   11.210  -28.414  -40.766
     H      0   12.248  -28.399  -42.215
     C     -1    8.055  -31.122  -38.775
     C     -1    8.757  -30.695  -37.492
     C      0   10.004  -29.878  -37.635
     C      0   10.221  -28.519  -37.697
     N      0   11.268  -30.457  -37.596
     C      0   12.211  -29.505  -37.606
     N      0   11.594  -28.324  -37.675
     H      0    7.158  -31.704  -38.538
     H      0    7.751  -30.255  -39.373
     H      0    8.707  -31.746  -39.397
     H      0    8.050  -30.127  -36.878
     H      0    9.015  -31.589  -36.915
     H      0   11.441  -31.451  -37.397
     H      0    9.539  -27.692  -37.726
     H      0   13.268  -29.675  -37.545
     H      0   12.102  -27.427  -37.589
     C     -1   10.963  -35.483  -36.659
     C      0   11.757  -34.209  -36.511
     O      0   11.377  -33.157  -37.074
     H      0   10.623  -35.847  -35.683
     H      0   10.096  -35.281  -37.288
     H      0   11.561  -36.279  -37.116
     N      0   12.898  -34.255  -35.780
     C     -1   13.572  -33.002  -35.375
     C      0   14.205  -32.267  -36.539
     O      0   14.456  -31.054  -36.441
     C      0   14.552  -33.441  -34.259
     C      0   14.752  -34.950  -34.506
     C      0   13.368  -35.417  -34.987
     H      0   12.820  -32.322  -34.963
     H      0   15.476  -32.861  -34.269
     H      0   14.055  -33.273  -33.300
     H      0   15.499  -35.120  -35.290
     H      0   15.075  -35.482  -33.609
     H      0   13.406  -36.317  -35.603
     H      0   12.692  -35.590  -34.141
     N      0   14.459  -32.972  -37.665
     C     -1   15.051  -32.322  -38.825
     C      0   14.090  -31.489  -39.659
     O      0   14.428  -30.381  -40.104
     H      0   15.497  -33.091  -39.463
     H      0   14.253  -33.961  -37.669
     H      0   15.841  -31.645  -38.487
     N      0   12.916  -32.093  -39.937
     C     -1   11.964  -31.536  -40.879
     H      0   12.483  -30.810  -41.504
     H      0   12.663  -32.920  -39.414
     H      0   11.552  -32.332  -41.504
     H      0   11.140  -31.022  -40.371
     C     -1   17.955  -17.354  -29.822
     C     -1   17.280  -18.708  -29.587
     C      0   16.895  -19.533  -30.795
     C      0   15.669  -19.544  -31.440
     C      0   17.677  -20.587  -31.411
     C      0   16.851  -21.201  -32.409
     C      0   18.969  -21.103  -31.194
     N      0   15.645  -20.531  -32.414
     C      0   17.272  -22.314  -33.154
     C      0   19.398  -22.199  -31.942
     C      0   18.555  -22.802  -32.906
     H      0   17.305  -16.684  -30.397
     H      0   18.891  -17.468  -30.382
     H      0   18.187  -16.868  -28.867
     H      0   17.940  -19.320  -28.956
     H      0   16.376  -18.539  -28.985
     H      0   14.798  -18.932  -31.255
     H      0   14.858  -20.804  -33.004
     H      0   19.621  -20.661  -30.447
     H      0   16.613  -22.802  -33.866
     H      0   20.390  -22.609  -31.776
     H      0   18.903  -23.680  -33.444
     C     -1   22.918  -25.839  -39.701
     C     -1   22.020  -26.716  -38.833
     C      0   21.042  -25.924  -38.004
     C      0   21.255  -25.371  -36.753
     C      0   19.726  -25.487  -38.426
     C      0   19.197  -24.661  -37.385
     C      0   18.938  -25.744  -39.565
     N      0   20.151  -24.616  -36.382
     C      0   17.924  -24.079  -37.472
     C      0   17.668  -25.179  -39.645
     C      0   17.173  -24.349  -38.613
     H      0   22.321  -25.221  -40.382
     H      0   23.519  -25.164  -39.080
     H      0   23.602  -26.447  -40.305
     H      0   21.467  -27.419  -39.470
     H      0   22.645  -27.333  -38.174
     H      0   22.115  -25.452  -36.106
     H      0   20.063  -24.100  -35.520
     H      0   19.312  -26.381  -40.360
     H      0   17.517  -23.466  -36.677
     H      0   17.024  -25.384  -40.493
     H      0   16.174  -23.944  -38.697
     O      0   13.566  -27.591  -28.403
     H      0   14.225  -27.298  -29.062
     H      0   12.734  -27.728  -28.888
     O      0   14.374  -25.446  -39.919
     H      0   14.570  -26.311  -39.506
     H      0   13.914  -24.900  -39.249
     O      0   15.346  -26.346  -30.308
     H      0   14.526  -25.866  -30.540
     H      0   15.714  -26.701  -31.142
     O      0   19.692  -28.538  -36.627
     H      0   20.083  -27.711  -36.955
     H      0   19.032  -28.278  -35.956
     O      0   17.242  -29.197  -37.614
     H      0   18.224  -29.173  -37.550
     C      0   16.803  -27.971  -37.110
     C      0   15.290  -27.856  -37.274
     O      0   14.894  -27.925  -38.654
     C      0   14.841  -26.502  -36.730
     O      0   13.416  -26.359  -36.854
     C      0   15.280  -26.339  -35.268
     O      0   14.970  -25.041  -34.754
     C      0   16.783  -26.614  -35.105
     O      0   17.119  -27.910  -35.682
     C      0   17.218  -26.609  -33.640
     O      0   16.335  -27.310  -32.756
     H      0   15.082  -28.805  -39.029
     H      0   13.251  -25.416  -37.145
     H      0   16.339  -28.281  -32.902
     H      0   17.305  -27.126  -37.605
     H      0   14.838  -28.669  -36.696
     H      0   15.322  -25.719  -37.329
     H      0   14.737  -27.068  -34.657
     H      0   17.347  -25.835  -35.636
     H      0   17.221  -25.575  -33.292
     H      0   18.242  -27.003  -33.574
     C      0   12.105  -25.368  -34.275
     C      0   12.566  -25.863  -32.931
     O      0   12.206  -27.204  -32.693
     C      0   12.187  -24.888  -31.811
     O      0   12.853  -25.173  -30.584
     C      0   12.630  -23.494  -32.236
     O      0   12.332  -22.545  -31.187
     C      0   11.907  -23.084  -33.509
     O      0   12.166  -24.091  -34.573
     C      0   12.355  -21.772  -34.102
     O      0   13.775  -21.688  -34.260
     H      0   11.332  -27.398  -33.094
     H      0   12.209  -25.720  -30.037
     H      0   14.061  -22.320  -34.959
     H      0   12.251  -26.009  -35.142
     H      0   13.663  -25.843  -33.022
     H      0   11.104  -24.907  -31.646
     H      0   13.710  -23.489  -32.423
     H      0   10.827  -23.080  -33.358
     H      0   12.061  -20.972  -33.427
     H      0   11.838  -21.634  -35.059
     H      0   12.699  -22.970  -30.390
