# Supplementary material for: A Case Study of the Glycoside Hydrolase Enzyme Mechanism Using an Automated QM-Cluster Model Building Toolkit
Source: Front Chem. 2022 Mar 24;10:854318. doi: 10.3389/fchem.2022.854318 (PMC8987026; doi:10.3389/fchem.2022.854318)
Supplement: Supplementary file 1 [file DataSheet2.zip › Res20-QA-TS2.xyz]

     C     -1   12.135  -17.374  -35.516
     C      0   10.677  -17.036  -35.283
     O      0   10.240  -16.737  -34.165
     C     -1   12.445  -18.702  -34.849
     H      0   12.746  -16.579  -35.075
     H      0   12.366  -17.411  -36.587
     H      0   11.861  -19.520  -35.288
     H      0   13.504  -18.960  -34.947
     H      0   12.207  -18.661  -33.781
     N      0    9.874  -17.151  -36.383
     C     -1    8.431  -17.229  -36.231
     C      0    7.951  -18.582  -36.714
     O      0    8.372  -19.072  -37.770
     H      0    7.937  -16.447  -36.822
     H      0   10.246  -17.585  -37.219
     H      0    8.207  -17.048  -35.178
     N      0    7.047  -19.183  -35.907
     C     -1    6.662  -20.567  -36.146
     C     -1    7.799  -21.567  -35.875
     C      0    8.275  -21.623  -34.447
     C      0    9.069  -20.606  -33.888
     C      0    7.982  -22.744  -33.656
     C      0    9.575  -20.718  -32.591
     C      0    8.490  -22.875  -32.367
     C      0    9.308  -21.868  -31.835
     O      0    9.913  -22.012  -30.606
     H      0    5.796  -20.786  -35.514
     H      0    6.916  -18.809  -34.978
     H      0    6.350  -20.653  -37.191
     H      0    7.461  -22.560  -36.184
     H      0    8.635  -21.308  -36.530
     H      0    9.336  -19.738  -34.481
     H      0    7.378  -23.542  -34.076
     H      0   10.217  -19.949  -32.175
     H      0    8.307  -23.774  -31.791
     H      0   10.146  -22.969  -30.529
     C     -1    8.074  -28.590  -30.358
     C      0    8.478  -29.951  -30.880
     O      0    8.185  -30.987  -30.270
     C     -1    8.987  -27.368  -30.653
     C      0   10.312  -27.506  -29.892
     O      0   10.856  -28.631  -29.798
     O      0   10.806  -26.425  -29.385
     H      0    7.951  -28.698  -29.277
     H      0    7.073  -28.381  -30.764
     H      0    9.200  -27.265  -31.720
     H      0    8.483  -26.452  -30.334
     N      0    9.082  -29.973  -32.100
     C     -1    9.496  -31.227  -32.698
     C      0   10.860  -31.743  -32.211
     O      0   11.329  -32.786  -32.708
     C     -1    9.543  -31.103  -34.215
     O      0   10.559  -30.201  -34.667
     H      0    9.394  -29.109  -32.531
     H      0    8.758  -31.986  -32.418
     H      0    9.799  -32.079  -34.631
     H      0    8.551  -30.809  -34.581
     H      0   10.275  -29.283  -34.504
     N      0   11.464  -31.008  -31.263
     C     -1   12.703  -31.455  -30.650
     C     -1   13.625  -30.310  -30.231
     C      0   13.963  -29.360  -31.388
     C      0   14.613  -30.089  -32.564
     N      0   14.302  -29.594  -33.782
     O      0   15.356  -31.071  -32.391
     H      0   12.480  -32.081  -29.772
     H      0   11.009  -30.185  -30.866
     H      0   13.217  -32.090  -31.374
     H      0   13.145  -29.739  -29.428
     H      0   14.547  -30.751  -29.836
     H      0   13.059  -28.845  -31.726
     H      0   14.655  -28.581  -31.047
     H      0   13.715  -28.769  -33.878
     H      0   14.692  -30.030  -34.611
     C     -1    5.945  -27.794  -35.509
     C     -1    7.338  -27.870  -34.895
     C      0    8.010  -26.505  -34.713
     C      0    9.463  -26.557  -34.246
     O      0    9.975  -27.650  -33.838
     O      0   10.105  -25.457  -34.255
     H      0    5.510  -28.793  -35.621
     H      0    5.973  -27.327  -36.501
     H      0    5.265  -27.202  -34.884
     H      0    7.294  -28.381  -33.925
     H      0    7.988  -28.492  -35.525
     H      0    7.988  -25.930  -35.649
     H      0    7.458  -25.900  -33.980
     C     -1    8.763  -23.354  -38.869
     C     -1   10.193  -23.879  -38.735
     C      0   10.425  -24.541  -37.396
     O      0    9.819  -23.894  -36.388
     O      0   11.058  -25.583  -37.229
     H      0    8.581  -23.013  -39.894
     H      0    8.027  -24.134  -38.641
     H      0    8.586  -22.515  -38.198
     H      0   10.435  -24.609  -39.510
     H      0   10.909  -23.057  -38.824
     H      0    9.907  -24.400  -35.530
     C     -1   14.096  -19.352  -39.076
     C     -1   14.490  -20.809  -38.889
     C      0   13.446  -21.875  -39.328
     C      0   13.488  -23.083  -38.376
     N      0   12.983  -22.940  -37.164
     O      0   14.055  -24.174  -38.750
     H      0   14.896  -18.684  -38.736
     H      0   13.887  -19.116  -40.127
     H      0   13.192  -19.114  -38.500
     H      0   15.436  -21.009  -39.410
     H      0   14.700  -20.966  -37.822
     H      0   12.441  -21.433  -39.289
     H      0   13.625  -22.202  -40.356
     H      0   12.598  -22.009  -37.019
     H      0   16.738  -25.256  -36.243
     C     -1   10.504  -26.212  -42.348
     C     -1   11.758  -26.424  -41.470
     C      0   11.872  -27.855  -40.939
     O      0   12.859  -26.109  -42.344
     H      0    9.582  -26.427  -41.795
     H      0   10.471  -25.179  -42.708
     H      0   10.558  -26.881  -43.214
     H      0   11.744  -25.725  -40.618
     H      0   13.664  -25.918  -41.808
     H      0   12.776  -27.969  -40.332
     H      0   11.002  -28.125  -40.328
     H      0   11.934  -28.550  -41.784
     C     -1    8.055  -31.122  -38.775
     C     -1    8.757  -30.695  -37.492
     C      0    9.996  -29.852  -37.597
     C      0   10.199  -28.491  -37.680
     N      0   11.260  -30.407  -37.436
     C      0   12.190  -29.443  -37.387
     N      0   11.563  -28.276  -37.545
     H      0    7.172  -31.722  -38.534
     H      0    7.729  -30.257  -39.364
     H      0    8.714  -31.729  -39.407
     H      0    8.040  -30.151  -36.867
     H      0    9.030  -31.593  -36.927
     H      0   11.424  -31.394  -37.198
     H      0    9.510  -27.676  -37.796
     H      0   13.239  -29.595  -37.207
     H      0   12.042  -27.372  -37.563
     C     -1   10.963  -35.483  -36.659
     C      0   11.732  -34.194  -36.501
     O      0   11.321  -33.133  -37.031
     H      0   10.690  -35.898  -35.683
     H      0   10.057  -35.281  -37.230
     H      0   11.555  -36.240  -37.186
     N      0   12.885  -34.241  -35.797
     C     -1   13.572  -33.002  -35.375
     C      0   14.222  -32.256  -36.530
     O      0   14.560  -31.067  -36.407
     C      0   14.560  -33.485  -34.284
     C      0   14.798  -34.966  -34.628
     C      0   13.415  -35.441  -35.101
     H      0   12.839  -32.313  -34.941
     H      0   15.459  -32.872  -34.237
     H      0   14.057  -33.391  -33.319
     H      0   15.528  -35.067  -35.440
     H      0   15.159  -35.544  -33.774
     H      0   13.457  -36.295  -35.780
     H      0   12.770  -35.695  -34.251
     N      0   14.395  -32.938  -37.688
     C     -1   15.051  -32.322  -38.825
     C      0   14.153  -31.635  -39.836
     O      0   14.631  -30.829  -40.655
     H      0   15.612  -33.092  -39.367
     H      0   14.147  -33.917  -37.703
     H      0   15.779  -31.585  -38.478
     N      0   12.864  -32.019  -39.849
     C     -1   11.964  -31.536  -40.879
     H      0   12.562  -31.053  -41.651
     H      0   12.514  -32.618  -39.110
     H      0   11.404  -32.370  -41.312
     H      0   11.254  -30.803  -40.480
     C     -1   17.955  -17.354  -29.822
     C     -1   17.280  -18.708  -29.587
     C      0   16.877  -19.347  -30.885
     C      0   15.601  -19.456  -31.400
     C      0   17.771  -19.857  -31.904
     C      0   16.956  -20.254  -33.012
     C      0   19.165  -20.030  -31.989
     N      0   15.643  -19.968  -32.692
     C      0   17.504  -20.811  -34.178
     C      0   19.711  -20.593  -33.143
     C      0   18.890  -20.978  -34.228
     H      0   17.269  -16.666  -30.329
     H      0   18.842  -17.463  -30.456
     H      0   18.268  -16.891  -28.878
     H      0   17.967  -19.368  -29.038
     H      0   16.397  -18.579  -28.949
     H      0   14.660  -19.188  -30.944
     H      0   14.865  -20.454  -33.148
     H      0   19.809  -19.738  -31.165
     H      0   16.874  -21.082  -35.019
     H      0   20.785  -20.736  -33.216
     H      0   19.343  -21.404  -35.117
     C     -1   22.918  -25.839  -39.701
     C     -1   22.020  -26.716  -38.833
     C      0   21.190  -25.922  -37.857
     C      0   21.507  -25.628  -36.546
     C      0   19.931  -25.260  -38.130
     C      0   19.541  -24.574  -36.935
     C      0   19.065  -25.229  -39.241
     N      0   20.525  -24.811  -35.995
     C      0   18.335  -23.864  -36.839
     C      0   17.855  -24.541  -39.147
     C      0   17.496  -23.859  -37.958
     H      0   22.325  -25.115  -40.272
     H      0   23.623  -25.273  -39.081
     H      0   23.495  -26.440  -40.413
     H      0   21.356  -27.310  -39.476
     H      0   22.637  -27.438  -38.282
     H      0   22.360  -25.937  -35.963
     H      0   20.496  -24.505  -35.035
     H      0   19.325  -25.756  -40.154
     H      0   18.044  -23.384  -35.910
     H      0   17.154  -24.562  -39.974
     H      0   16.534  -23.361  -37.911
     O      0   13.377  -26.843  -28.922
     H      0   12.389  -26.696  -28.969
     H      0   13.480  -27.803  -28.878
     O      0   15.051  -25.584  -40.853
     H      0   15.152  -26.486  -40.491
     H      0   14.698  -25.008  -40.135
     O      0   16.355  -26.420  -32.737
     H      0   16.541  -25.540  -33.121
     H      0   15.541  -26.336  -32.204
     O      0   16.729  -23.845  -33.789
     H      0   15.942  -23.688  -34.351
     H      0   17.007  -22.986  -33.440
     O      0   17.279  -30.032  -39.108
     H      0   18.219  -30.264  -39.070
     C      0   17.126  -28.774  -38.491
     C      0   15.644  -28.384  -38.538
     O      0   15.215  -28.227  -39.894
     C      0   15.443  -27.054  -37.805
     O      0   14.049  -26.715  -37.711
     C      0   16.090  -27.115  -36.414
     O      0   16.078  -25.815  -35.798
     C      0   17.539  -27.612  -36.471
     O      0   17.575  -28.894  -37.139
     C      0   18.176  -27.758  -35.088
     O      0   17.362  -28.470  -34.164
     H      0   15.106  -29.118  -40.288
     H      0   13.947  -25.762  -37.963
     H      0   16.863  -27.799  -33.639
     H      0   17.722  -28.002  -39.007
     H      0   15.085  -29.181  -38.035
     H      0   15.960  -26.277  -38.381
     H      0   15.513  -27.766  -35.756
     H      0   18.141  -26.899  -37.056
     H      0   18.417  -26.753  -34.720
     H      0   19.119  -28.304  -35.220
     C      0   12.212  -24.877  -34.242
     C      0   12.916  -25.921  -33.429
     O      0   12.624  -27.222  -33.925
     C      0   12.736  -25.781  -31.904
     O      0   14.029  -25.977  -31.318
     C      0   12.156  -24.416  -31.423
     O      0   10.763  -24.503  -31.106
     C      0   12.357  -23.291  -32.426
     O      0   11.970  -23.691  -33.819
     C      0   13.795  -22.780  -32.489
     O      0   13.960  -21.903  -33.610
     H      0   11.654  -27.404  -33.821
     H      0   13.896  -26.294  -30.377
     H      0   14.139  -22.493  -34.374
     H      0   12.076  -25.052  -35.301
     H      0   13.980  -25.764  -33.640
     H      0   12.046  -26.564  -31.584
     H      0   12.732  -24.147  -30.526
     H      0   11.674  -22.469  -32.235
     H      0   14.517  -23.601  -32.528
     H      0   13.993  -22.205  -31.579
     H      0   10.669  -25.200  -30.389
     O      0   14.357  -23.941  -35.266
     H      0   13.778  -23.575  -36.069
     H      0   14.825  -24.753  -35.569
