# Supplementary material for: A Case Study of the Glycoside Hydrolase Enzyme Mechanism Using an Automated QM-Cluster Model Building Toolkit
Source: Front Chem. 2022 Mar 24;10:854318. doi: 10.3389/fchem.2022.854318 (PMC8987026; doi:10.3389/fchem.2022.854318)
Supplement: Supplementary file 1 [file DataSheet2.zip › Res20-QA-TS1.xyz]

     C     -1   12.135  -17.374  -35.516
     C      0   10.677  -17.038  -35.279
     O      0   10.240  -16.746  -34.159
     C     -1   12.445  -18.702  -34.849
     H      0   12.748  -16.579  -35.079
     H      0   12.361  -17.413  -36.588
     H      0   11.839  -19.515  -35.263
     H      0   13.498  -18.976  -34.978
     H      0   12.241  -18.651  -33.776
     N      0    9.874  -17.150  -36.380
     C     -1    8.431  -17.229  -36.231
     C      0    7.952  -18.580  -36.726
     O      0    8.393  -19.075  -37.770
     H      0    7.938  -16.441  -36.815
     H      0   10.247  -17.578  -37.218
     H      0    8.205  -17.058  -35.177
     N      0    7.032  -19.175  -35.933
     C     -1    6.662  -20.567  -36.146
     C     -1    7.799  -21.567  -35.875
     C      0    8.414  -21.524  -34.494
     C      0    9.171  -20.420  -34.059
     C      0    8.331  -22.633  -33.639
     C      0    9.815  -20.420  -32.823
     C      0    8.989  -22.660  -32.409
     C      0    9.748  -21.551  -31.997
     O      0   10.466  -21.540  -30.826
     H      0    5.803  -20.778  -35.501
     H      0    6.886  -18.790  -35.011
     H      0    6.336  -20.677  -37.185
     H      0    7.421  -22.574  -36.077
     H      0    8.586  -21.377  -36.609
     H      0    9.302  -19.562  -34.705
     H      0    7.768  -23.504  -33.957
     H      0   10.408  -19.570  -32.508
     H      0    8.960  -23.549  -31.792
     H      0   10.720  -22.468  -30.613
     C     -1    8.074  -28.590  -30.358
     C      0    8.488  -29.950  -30.874
     O      0    8.209  -30.987  -30.258
     C     -1    8.987  -27.368  -30.653
     C      0   10.293  -27.469  -29.871
     O      0   10.750  -28.613  -29.612
     O      0   10.880  -26.368  -29.533
     H      0    7.947  -28.694  -29.278
     H      0    7.076  -28.384  -30.773
     H      0    9.217  -27.284  -31.720
     H      0    8.474  -26.445  -30.368
     N      0    9.092  -29.972  -32.094
     C     -1    9.496  -31.227  -32.698
     C      0   10.856  -31.751  -32.209
     O      0   11.308  -32.810  -32.684
     C     -1    9.543  -31.103  -34.215
     O      0   10.594  -30.256  -34.691
     H      0    9.350  -29.110  -32.562
     H      0    8.754  -31.984  -32.423
     H      0    9.748  -32.093  -34.626
     H      0    8.562  -30.768  -34.575
     H      0   10.319  -29.328  -34.580
     N      0   11.477  -31.000  -31.283
     C     -1   12.703  -31.455  -30.650
     C     -1   13.625  -30.310  -30.231
     C      0   14.122  -29.464  -31.411
     C      0   14.753  -30.279  -32.531
     N      0   14.283  -29.970  -33.760
     O      0   15.603  -31.164  -32.320
     H      0   12.457  -32.067  -29.768
     H      0   11.015  -30.186  -30.884
     H      0   13.218  -32.108  -31.358
     H      0   13.131  -29.649  -29.515
     H      0   14.485  -30.762  -29.720
     H      0   13.302  -28.867  -31.804
     H      0   14.873  -28.749  -31.054
     H      0   13.650  -29.183  -33.871
     H      0   14.670  -30.393  -34.597
     C     -1    5.945  -27.794  -35.509
     C     -1    7.338  -27.870  -34.895
     C      0    8.106  -26.542  -34.916
     C      0    9.518  -26.632  -34.346
     O      0    9.942  -27.745  -33.889
     O      0   10.225  -25.572  -34.322
     H      0    5.447  -28.769  -35.472
     H      0    5.989  -27.479  -36.559
     H      0    5.312  -27.075  -34.975
     H      0    7.270  -28.227  -33.859
     H      0    7.939  -28.620  -35.423
     H      0    8.194  -26.158  -35.941
     H      0    7.566  -25.771  -34.351
     C     -1    8.763  -23.354  -38.869
     C     -1   10.193  -23.879  -38.735
     C      0   10.381  -24.585  -37.419
     O      0   10.059  -23.823  -36.358
     O      0   10.729  -25.757  -37.305
     H      0    8.595  -22.964  -39.879
     H      0    8.028  -24.149  -38.695
     H      0    8.568  -22.551  -38.161
     H      0   10.436  -24.588  -39.527
     H      0   10.914  -23.061  -38.792
     H      0   10.096  -24.377  -35.530
     C     -1   14.096  -19.352  -39.076
     C     -1   14.490  -20.809  -38.889
     C      0   13.398  -21.567  -38.100
     C      0   13.826  -22.914  -37.514
     N      0   14.765  -22.958  -36.579
     O      0   13.215  -23.959  -37.947
     H      0   14.841  -18.800  -39.662
     H      0   13.133  -19.266  -39.596
     H      0   13.994  -18.850  -38.105
     H      0   14.650  -21.301  -39.856
     H      0   15.446  -20.866  -38.350
     H      0   13.067  -20.934  -37.265
     H      0   12.533  -21.728  -38.748
     H      0   15.203  -22.040  -36.486
     H      0   15.068  -24.416  -35.702
     C     -1   10.504  -26.212  -42.348
     C     -1   11.758  -26.424  -41.470
     C      0   12.020  -27.907  -41.186
     O      0   12.857  -25.826  -42.176
     H      0    9.613  -26.643  -41.877
     H      0   10.337  -25.143  -42.514
     H      0   10.655  -26.694  -43.321
     H      0   11.614  -25.912  -40.505
     H      0   13.539  -25.608  -41.498
     H      0   12.903  -28.036  -40.555
     H      0   11.166  -28.366  -40.673
     H      0   12.189  -28.440  -42.130
     C     -1    8.055  -31.122  -38.775
     C     -1    8.757  -30.695  -37.492
     C      0   10.017  -29.897  -37.637
     C      0   10.253  -28.543  -37.731
     N      0   11.270  -30.490  -37.551
     C      0   12.225  -29.552  -37.557
     N      0   11.627  -28.365  -37.676
     H      0    7.148  -31.688  -38.539
     H      0    7.768  -30.256  -39.382
     H      0    8.702  -31.761  -39.388
     H      0    8.056  -30.111  -36.885
     H      0    9.000  -31.587  -36.905
     H      0   11.425  -31.483  -37.327
     H      0    9.584  -27.707  -37.799
     H      0   13.278  -29.736  -37.449
     H      0   12.155  -27.475  -37.632
     C     -1   10.963  -35.483  -36.659
     C      0   11.746  -34.205  -36.516
     O      0   11.355  -33.160  -37.085
     H      0   10.654  -35.866  -35.680
     H      0   10.077  -35.282  -37.261
     H      0   11.555  -36.266  -37.145
     N      0   12.885  -34.246  -35.788
     C     -1   13.572  -33.002  -35.375
     C      0   14.250  -32.292  -36.534
     O      0   14.592  -31.101  -36.432
     C      0   14.516  -33.468  -34.241
     C      0   14.750  -34.960  -34.540
     C      0   13.376  -35.431  -35.041
     H      0   12.834  -32.295  -34.980
     H      0   15.422  -32.867  -34.166
     H      0   13.976  -33.350  -33.299
     H      0   15.503  -35.089  -35.326
     H      0   15.079  -35.518  -33.661
     H      0   13.428  -36.305  -35.693
     H      0   12.703  -35.650  -34.204
     N      0   14.438  -32.982  -37.684
     C     -1   15.051  -32.322  -38.825
     C      0   14.105  -31.508  -39.694
     O      0   14.476  -30.445  -40.218
     H      0   15.528  -33.080  -39.454
     H      0   14.189  -33.960  -37.710
     H      0   15.821  -31.635  -38.464
     N      0   12.908  -32.084  -39.923
     C     -1   11.964  -31.536  -40.879
     H      0   12.503  -30.865  -41.547
     H      0   12.621  -32.855  -39.335
     H      0   11.509  -32.345  -41.456
     H      0   11.171  -30.963  -40.385
     C     -1   17.955  -17.354  -29.822
     C     -1   17.280  -18.708  -29.587
     C      0   16.868  -19.370  -30.877
     C      0   15.584  -19.503  -31.374
     C      0   17.750  -19.925  -31.883
     C      0   16.923  -20.382  -32.960
     C      0   19.145  -20.090  -31.984
     N      0   15.616  -20.093  -32.630
     C      0   17.452  -20.992  -34.105
     C      0   19.678  -20.682  -33.130
     C      0   18.839  -21.126  -34.184
     H      0   17.269  -16.665  -30.328
     H      0   18.842  -17.462  -30.456
     H      0   18.267  -16.894  -28.877
     H      0   17.968  -19.365  -29.035
     H      0   16.399  -18.577  -28.947
     H      0   14.647  -19.210  -30.924
     H      0   14.829  -20.454  -33.168
     H      0   19.800  -19.759  -31.185
     H      0   16.804  -21.344  -34.899
     H      0   20.753  -20.802  -33.224
     H      0   19.284  -21.559  -35.076
     C     -1   22.918  -25.839  -39.701
     C     -1   22.021  -26.716  -38.833
     C      0   21.069  -25.920  -37.981
     C      0   21.245  -25.527  -36.668
     C      0   19.812  -25.346  -38.409
     C      0   19.290  -24.601  -37.302
     C      0   19.058  -25.432  -39.596
     N      0   20.188  -24.726  -36.259
     C      0   18.054  -23.939  -37.377
     C      0   17.819  -24.795  -39.659
     C      0   17.327  -24.051  -38.561
     H      0   22.319  -25.202  -40.362
     H      0   23.535  -25.181  -39.078
     H      0   23.586  -26.443  -40.327
     H      0   21.450  -27.402  -39.476
     H      0   22.645  -27.351  -38.189
     H      0   22.053  -25.759  -35.990
     H      0   20.028  -24.423  -35.292
     H      0   19.428  -26.004  -40.442
     H      0   17.649  -23.396  -36.530
     H      0   17.198  -24.885  -40.542
     H      0   16.351  -23.590  -38.628
     O      0   12.690  -27.685  -27.791
     H      0   12.251  -26.851  -28.019
     H      0   12.121  -28.310  -28.279
     O      0   14.498  -25.312  -40.103
     H      0   14.699  -26.203  -39.754
     H      0   14.010  -24.828  -39.407
     O      0   15.553  -25.907  -31.253
     H      0   16.076  -25.900  -30.441
     H      0   14.670  -26.286  -31.028
     O      0   19.732  -24.053  -33.536
     H      0   19.348  -23.173  -33.393
     H      0   19.143  -24.687  -33.107
     O      0   17.314  -29.260  -37.987
     H      0   18.281  -29.294  -37.973
     C      0   16.917  -28.001  -37.490
     C      0   15.403  -27.878  -37.673
     O      0   15.035  -27.892  -39.060
     C      0   14.937  -26.552  -37.075
     O      0   13.509  -26.427  -37.174
     C      0   15.393  -26.434  -35.618
     O      0   15.006  -25.176  -35.047
     C      0   16.907  -26.652  -35.513
     O      0   17.242  -27.943  -36.090
     C      0   17.410  -26.614  -34.076
     O      0   16.664  -27.463  -33.203
     H      0   15.093  -28.798  -39.421
     H      0   13.323  -25.472  -37.403
     H      0   16.265  -26.904  -32.502
     H      0   17.429  -27.183  -38.020
     H      0   14.951  -28.717  -37.133
     H      0   15.400  -25.741  -37.651
     H      0   14.907  -27.215  -35.027
     H      0   17.427  -25.870  -36.079
     H      0   17.350  -25.567  -33.748
     H      0   18.466  -26.921  -34.084
     C      0   12.447  -25.305  -34.409
     C      0   12.907  -26.284  -33.374
     O      0   12.599  -27.603  -33.785
     C      0   12.335  -25.932  -32.006
     O      0   13.023  -26.707  -31.023
     C      0   12.440  -24.436  -31.643
     O      0   11.296  -24.068  -30.849
     C      0   12.582  -23.464  -32.826
     O      0   12.323  -24.051  -34.189
     C      0   13.982  -22.872  -32.947
     O      0   14.027  -21.910  -34.006
     H      0   11.615  -27.714  -33.766
     H      0   12.457  -26.729  -30.215
     H      0   14.110  -22.382  -34.867
     H      0   12.370  -25.631  -35.440
     H      0   13.998  -26.202  -33.345
     H      0   11.275  -26.189  -32.026
     H      0   13.351  -24.334  -31.039
     H      0   11.838  -22.674  -32.773
     H      0   14.721  -23.668  -33.093
     H      0   14.218  -22.346  -32.017
     H      0   11.018  -24.849  -30.301
