# Supplementary material for: A Case Study of the Glycoside Hydrolase Enzyme Mechanism Using an Automated QM-Cluster Model Building Toolkit
Source: Front Chem. 2022 Mar 24;10:854318. doi: 10.3389/fchem.2022.854318 (PMC8987026; doi:10.3389/fchem.2022.854318)
Supplement: Supplementary file 1 [file DataSheet2.zip › Res20-QA-R2.xyz]

     C     -1   12.135  -17.374  -35.516
     C      0   10.677  -17.036  -35.283
     O      0   10.240  -16.736  -34.165
     C     -1   12.445  -18.702  -34.849
     H      0   12.746  -16.579  -35.075
     H      0   12.366  -17.411  -36.587
     H      0   11.862  -19.520  -35.289
     H      0   13.505  -18.960  -34.946
     H      0   12.206  -18.662  -33.782
     N      0    9.874  -17.151  -36.383
     C     -1    8.431  -17.229  -36.231
     C      0    7.951  -18.582  -36.713
     O      0    8.371  -19.072  -37.769
     H      0    7.937  -16.447  -36.822
     H      0   10.246  -17.585  -37.219
     H      0    8.207  -17.048  -35.178
     N      0    7.047  -19.184  -35.905
     C     -1    6.662  -20.567  -36.146
     C     -1    7.799  -21.567  -35.875
     C      0    8.266  -21.628  -34.444
     C      0    9.062  -20.616  -33.880
     C      0    7.959  -22.747  -33.656
     C      0    9.557  -20.731  -32.579
     C      0    8.456  -22.881  -32.362
     C      0    9.277  -21.879  -31.825
     O      0    9.873  -22.028  -30.591
     H      0    5.796  -20.787  -35.515
     H      0    6.916  -18.810  -34.977
     H      0    6.351  -20.651  -37.192
     H      0    7.463  -22.559  -36.189
     H      0    8.638  -21.305  -36.525
     H      0    9.339  -19.750  -34.471
     H      0    7.351  -23.539  -34.080
     H      0   10.202  -19.967  -32.158
     H      0    8.262  -23.777  -31.787
     H      0   10.107  -22.985  -30.519
     C     -1    8.074  -28.590  -30.358
     C      0    8.476  -29.951  -30.880
     O      0    8.180  -30.987  -30.273
     C     -1    8.987  -27.368  -30.653
     C      0   10.309  -27.507  -29.888
     O      0   10.857  -28.630  -29.801
     O      0   10.797  -26.427  -29.371
     H      0    7.952  -28.698  -29.277
     H      0    7.072  -28.381  -30.764
     H      0    9.202  -27.266  -31.720
     H      0    8.482  -26.452  -30.336
     N      0    9.082  -29.973  -32.100
     C     -1    9.496  -31.227  -32.698
     C      0   10.860  -31.744  -32.211
     O      0   11.328  -32.787  -32.707
     C     -1    9.543  -31.103  -34.215
     O      0   10.562  -30.205  -34.667
     H      0    9.402  -29.110  -32.526
     H      0    8.757  -31.986  -32.418
     H      0    9.796  -32.080  -34.631
     H      0    8.552  -30.806  -34.581
     H      0   10.275  -29.286  -34.513
     N      0   11.464  -31.008  -31.263
     C     -1   12.703  -31.455  -30.650
     C     -1   13.625  -30.310  -30.231
     C      0   13.967  -29.362  -31.388
     C      0   14.617  -30.094  -32.562
     N      0   14.306  -29.603  -33.781
     O      0   15.359  -31.077  -32.387
     H      0   12.479  -32.080  -29.772
     H      0   11.009  -30.185  -30.867
     H      0   13.217  -32.091  -31.374
     H      0   13.144  -29.738  -29.430
     H      0   14.545  -30.751  -29.833
     H      0   13.066  -28.845  -31.728
     H      0   14.662  -28.585  -31.046
     H      0   13.727  -28.772  -33.878
     H      0   14.700  -30.036  -34.609
     C     -1    5.945  -27.794  -35.509
     C     -1    7.338  -27.870  -34.895
     C      0    8.016  -26.505  -34.725
     C      0    9.469  -26.558  -34.253
     O      0    9.983  -27.649  -33.855
     O      0   10.104  -25.449  -34.252
     H      0    5.507  -28.793  -35.612
     H      0    5.974  -27.335  -36.505
     H      0    5.268  -27.195  -34.888
     H      0    7.293  -28.372  -33.920
     H      0    7.985  -28.499  -35.520
     H      0    8.000  -25.940  -35.666
     H      0    7.465  -25.890  -34.000
     C     -1    8.763  -23.354  -38.869
     C     -1   10.193  -23.879  -38.735
     C      0   10.418  -24.538  -37.395
     O      0    9.822  -23.875  -36.389
     O      0   11.030  -25.591  -37.221
     H      0    8.579  -23.017  -39.895
     H      0    8.027  -24.132  -38.638
     H      0    8.587  -22.513  -38.201
     H      0   10.435  -24.611  -39.508
     H      0   10.909  -23.058  -38.824
     H      0    9.902  -24.377  -35.532
     C     -1   14.096  -19.352  -39.076
     C     -1   14.490  -20.809  -38.889
     C      0   13.449  -21.876  -39.338
     C      0   13.481  -23.083  -38.385
     N      0   12.964  -22.943  -37.179
     O      0   14.052  -24.175  -38.755
     H      0   14.893  -18.684  -38.729
     H      0   13.894  -19.114  -40.128
     H      0   13.188  -19.116  -38.506
     H      0   15.440  -21.007  -39.404
     H      0   14.692  -20.968  -37.820
     H      0   12.444  -21.433  -39.309
     H      0   13.638  -22.202  -40.364
     H      0   12.576  -22.011  -37.040
     H      0   16.717  -25.268  -36.182
     C     -1   10.504  -26.212  -42.348
     C     -1   11.758  -26.424  -41.470
     C      0   11.871  -27.855  -40.938
     O      0   12.860  -26.110  -42.343
     H      0    9.582  -26.426  -41.794
     H      0   10.472  -25.179  -42.709
     H      0   10.558  -26.881  -43.214
     H      0   11.744  -25.725  -40.619
     H      0   13.665  -25.920  -41.806
     H      0   12.774  -27.969  -40.331
     H      0   11.000  -28.124  -40.328
     H      0   11.933  -28.551  -41.783
     C     -1    8.055  -31.122  -38.775
     C     -1    8.757  -30.695  -37.492
     C      0    9.997  -29.854  -37.597
     C      0   10.203  -28.493  -37.679
     N      0   11.260  -30.411  -37.436
     C      0   12.192  -29.449  -37.385
     N      0   11.567  -28.280  -37.543
     H      0    7.171  -31.720  -38.533
     H      0    7.730  -30.257  -39.365
     H      0    8.713  -31.730  -39.407
     H      0    8.040  -30.150  -36.867
     H      0    9.028  -31.593  -36.927
     H      0   11.422  -31.399  -37.198
     H      0    9.515  -27.676  -37.795
     H      0   13.240  -29.604  -37.204
     H      0   12.052  -27.379  -37.560
     C     -1   10.963  -35.483  -36.659
     C      0   11.732  -34.194  -36.500
     O      0   11.321  -33.133  -37.031
     H      0   10.690  -35.898  -35.683
     H      0   10.057  -35.281  -37.230
     H      0   11.555  -36.240  -37.186
     N      0   12.885  -34.241  -35.797
     C     -1   13.572  -33.002  -35.375
     C      0   14.224  -32.257  -36.530
     O      0   14.564  -31.069  -36.406
     C      0   14.558  -33.485  -34.283
     C      0   14.797  -34.966  -34.628
     C      0   13.415  -35.441  -35.101
     H      0   12.839  -32.313  -34.942
     H      0   15.458  -32.872  -34.234
     H      0   14.055  -33.391  -33.318
     H      0   15.528  -35.066  -35.439
     H      0   15.158  -35.544  -33.773
     H      0   13.457  -36.295  -35.781
     H      0   12.769  -35.695  -34.252
     N      0   14.396  -32.939  -37.688
     C     -1   15.051  -32.322  -38.825
     C      0   14.152  -31.633  -39.835
     O      0   14.629  -30.822  -40.649
     H      0   15.611  -33.092  -39.368
     H      0   14.146  -33.917  -37.704
     H      0   15.779  -31.586  -38.477
     N      0   12.864  -32.020  -39.850
     C     -1   11.964  -31.536  -40.879
     H      0   12.562  -31.051  -41.649
     H      0   12.515  -32.622  -39.113
     H      0   11.405  -32.370  -41.314
     H      0   11.253  -30.805  -40.479
     C     -1   17.955  -17.354  -29.822
     C     -1   17.280  -18.708  -29.587
     C      0   16.871  -19.347  -30.884
     C      0   15.591  -19.467  -31.386
     C      0   17.759  -19.851  -31.911
     C      0   16.937  -20.256  -33.010
     C      0   19.154  -20.013  -32.009
     N      0   15.624  -19.981  -32.677
     C      0   17.478  -20.811  -34.180
     C      0   19.693  -20.573  -33.167
     C      0   18.865  -20.966  -34.243
     H      0   17.267  -16.665  -30.325
     H      0   18.840  -17.462  -30.459
     H      0   18.271  -16.893  -28.878
     H      0   17.969  -19.368  -29.040
     H      0   16.400  -18.579  -28.945
     H      0   14.652  -19.206  -30.921
     H      0   14.843  -20.469  -33.128
     H      0   19.803  -19.716  -31.191
     H      0   16.841  -21.091  -35.013
     H      0   20.767  -20.707  -33.250
     H      0   19.312  -21.390  -35.137
     C     -1   22.918  -25.839  -39.701
     C     -1   22.020  -26.716  -38.833
     C      0   21.199  -25.927  -37.846
     C      0   21.529  -25.642  -36.536
     C      0   19.934  -25.267  -38.099
     C      0   19.555  -24.594  -36.894
     C      0   19.056  -25.228  -39.201
     N      0   20.550  -24.835  -35.967
     C      0   18.346  -23.890  -36.778
     C      0   17.846  -24.544  -39.088
     C      0   17.496  -23.877  -37.889
     H      0   22.326  -25.108  -40.264
     H      0   23.630  -25.281  -39.082
     H      0   23.488  -26.440  -40.420
     H      0   21.349  -27.302  -39.476
     H      0   22.636  -27.445  -38.291
     H      0   22.389  -25.953  -35.964
     H      0   20.532  -24.533  -35.005
     H      0   19.309  -25.744  -40.122
     H      0   18.063  -23.421  -35.842
     H      0   17.137  -24.559  -39.909
     H      0   16.533  -23.383  -37.825
     O      0   13.372  -26.841  -28.925
     H      0   12.383  -26.695  -28.963
     H      0   13.476  -27.801  -28.881
     O      0   15.053  -25.584  -40.850
     H      0   15.153  -26.485  -40.484
     H      0   14.698  -25.006  -40.135
     O      0   16.357  -26.416  -32.699
     H      0   16.535  -25.540  -33.095
     H      0   15.522  -26.339  -32.200
     O      0   16.719  -23.837  -33.751
     H      0   15.954  -23.653  -34.336
     H      0   17.023  -22.986  -33.404
     O      0   17.270  -30.021  -39.093
     H      0   18.211  -30.251  -39.057
     C      0   17.114  -28.766  -38.472
     C      0   15.631  -28.378  -38.520
     O      0   15.203  -28.220  -39.875
     C      0   15.427  -27.050  -37.782
     O      0   14.034  -26.707  -37.696
     C      0   16.067  -27.121  -36.388
     O      0   16.047  -25.829  -35.756
     C      0   17.519  -27.610  -36.447
     O      0   17.562  -28.889  -37.120
     C      0   18.161  -27.756  -35.066
     O      0   17.349  -28.464  -34.138
     H      0   15.101  -29.110  -40.272
     H      0   13.937  -25.755  -37.957
     H      0   16.855  -27.791  -33.611
     H      0   17.710  -27.991  -38.985
     H      0   15.075  -29.177  -38.019
     H      0   15.949  -26.271  -38.352
     H      0   15.492  -27.783  -35.739
     H      0   18.117  -26.891  -37.031
     H      0   18.405  -26.750  -34.700
     H      0   19.103  -28.302  -35.201
     C      0   12.146  -24.892  -34.242
     C      0   12.880  -25.920  -33.436
     O      0   12.629  -27.228  -33.934
     C      0   12.704  -25.788  -31.911
     O      0   13.999  -25.981  -31.331
     C      0   12.119  -24.425  -31.428
     O      0   10.727  -24.519  -31.106
     C      0   12.315  -23.298  -32.429
     O      0   11.941  -23.694  -33.827
     C      0   13.749  -22.775  -32.481
     O      0   13.909  -21.887  -33.593
     H      0   11.664  -27.430  -33.834
     H      0   13.872  -26.296  -30.388
     H      0   14.111  -22.471  -34.358
     H      0   12.055  -25.051  -35.310
     H      0   13.937  -25.723  -33.655
     H      0   12.016  -26.575  -31.593
     H      0   12.696  -24.156  -30.531
     H      0   11.626  -22.482  -32.238
     H      0   14.478  -23.589  -32.526
     H      0   13.938  -22.208  -31.564
     H      0   10.642  -25.207  -30.381
     O      0   14.416  -23.860  -35.287
     H      0   13.808  -23.532  -36.077
     H      0   14.826  -24.714  -35.553
