# Supplementary material for: A Case Study of the Glycoside Hydrolase Enzyme Mechanism Using an Automated QM-Cluster Model Building Toolkit
Source: Front Chem. 2022 Mar 24;10:854318. doi: 10.3389/fchem.2022.854318 (PMC8987026; doi:10.3389/fchem.2022.854318)
Supplement: Supplementary file 1 [file DataSheet2.zip › Res20-QA-R1.xyz]

     C     -1   12.135  -17.374  -35.516
     C      0   10.674  -17.050  -35.275
     O      0   10.234  -16.802  -34.146
     C     -1   12.445  -18.702  -34.849
     H      0   12.745  -16.578  -35.076
     H      0   12.362  -17.410  -36.587
     H      0   11.835  -19.500  -35.288
     H      0   13.497  -18.974  -34.974
     H      0   12.228  -18.652  -33.779
     N      0    9.873  -17.127  -36.381
     C     -1    8.431  -17.229  -36.231
     C      0    7.971  -18.589  -36.716
     O      0    8.438  -19.097  -37.744
     H      0    7.927  -16.452  -36.820
     H      0   10.249  -17.537  -37.227
     H      0    8.203  -17.055  -35.178
     N      0    7.037  -19.177  -35.935
     C     -1    6.662  -20.567  -36.146
     C     -1    7.799  -21.567  -35.875
     C      0    8.427  -21.566  -34.497
     C      0    9.160  -20.470  -34.003
     C      0    8.403  -22.733  -33.717
     C      0    9.828  -20.535  -32.776
     C      0    9.082  -22.823  -32.502
     C      0    9.798  -21.717  -32.019
     O      0   10.491  -21.753  -30.833
     H      0    5.802  -20.774  -35.503
     H      0    6.853  -18.771  -35.029
     H      0    6.339  -20.680  -37.186
     H      0    7.423  -22.571  -36.095
     H      0    8.586  -21.367  -36.608
     H      0    9.242  -19.560  -34.583
     H      0    7.874  -23.603  -34.089
     H      0   10.378  -19.679  -32.400
     H      0    9.097  -23.755  -31.950
     H      0   10.823  -22.676  -30.694
     C     -1    8.074  -28.590  -30.358
     C      0    8.478  -29.948  -30.886
     O      0    8.179  -30.987  -30.282
     C     -1    8.987  -27.368  -30.653
     C      0   10.317  -27.508  -29.917
     O      0   10.732  -28.665  -29.642
     O      0   10.957  -26.429  -29.616
     H      0    7.959  -28.702  -29.278
     H      0    7.071  -28.379  -30.760
     H      0    9.187  -27.255  -31.724
     H      0    8.495  -26.448  -30.324
     N      0    9.095  -29.968  -32.099
     C     -1    9.496  -31.227  -32.698
     C      0   10.858  -31.751  -32.212
     O      0   11.308  -32.812  -32.687
     C     -1    9.543  -31.103  -34.215
     O      0   10.575  -30.228  -34.679
     H      0    9.379  -29.105  -32.554
     H      0    8.753  -31.981  -32.418
     H      0    9.774  -32.087  -34.629
     H      0    8.555  -30.790  -34.577
     H      0   10.315  -29.301  -34.513
     N      0   11.479  -31.001  -31.287
     C     -1   12.703  -31.455  -30.650
     C     -1   13.625  -30.310  -30.231
     C      0   14.150  -29.511  -31.427
     C      0   14.763  -30.361  -32.526
     N      0   14.233  -30.123  -33.747
     O      0   15.647  -31.210  -32.307
     H      0   12.453  -32.066  -29.768
     H      0   11.015  -30.188  -30.886
     H      0   13.219  -32.111  -31.354
     H      0   13.126  -29.626  -29.542
     H      0   14.470  -30.760  -29.693
     H      0   13.345  -28.907  -31.836
     H      0   14.914  -28.808  -31.084
     H      0   13.600  -29.334  -33.867
     H      0   14.649  -30.515  -34.583
     C     -1    5.945  -27.794  -35.509
     C     -1    7.338  -27.870  -34.895
     C      0    8.129  -26.557  -34.971
     C      0    9.540  -26.588  -34.363
     O      0    9.997  -27.683  -33.877
     O      0   10.205  -25.511  -34.342
     H      0    5.427  -28.756  -35.431
     H      0    5.992  -27.524  -36.572
     H      0    5.328  -27.040  -35.004
     H      0    7.265  -28.181  -33.844
     H      0    7.925  -28.654  -35.389
     H      0    8.233  -26.231  -36.016
     H      0    7.577  -25.754  -34.464
     C     -1    8.763  -23.354  -38.869
     C     -1   10.193  -23.879  -38.735
     C      0   10.433  -24.587  -37.424
     O      0   10.033  -23.892  -36.353
     O      0   10.928  -25.709  -37.349
     H      0    8.596  -22.968  -39.881
     H      0    8.031  -24.150  -38.690
     H      0    8.568  -22.550  -38.163
     H      0   10.434  -24.584  -39.532
     H      0   10.904  -23.048  -38.815
     H      0   10.097  -24.476  -35.520
     C     -1   14.096  -19.352  -39.076
     C     -1   14.490  -20.809  -38.889
     C      0   13.362  -21.549  -38.115
     C      0   13.784  -22.916  -37.628
     N      0   14.247  -22.983  -36.371
     O      0   13.760  -23.920  -38.388
     H      0   14.850  -18.799  -39.648
     H      0   13.143  -19.266  -39.612
     H      0   13.980  -18.852  -38.106
     H      0   14.656  -21.306  -39.852
     H      0   15.427  -20.881  -38.322
     H      0   13.060  -20.933  -37.260
     H      0   12.494  -21.656  -38.772
     H      0   14.015  -22.278  -35.678
     H      0   14.552  -23.888  -36.004
     C     -1   10.504  -26.212  -42.348
     C     -1   11.758  -26.424  -41.470
     C      0   11.934  -27.879  -41.025
     O      0   12.869  -25.993  -42.275
     H      0    9.591  -26.507  -41.818
     H      0   10.424  -25.159  -42.637
     H      0   10.593  -26.816  -43.258
     H      0   11.684  -25.795  -40.568
     H      0   13.633  -25.846  -41.670
     H      0   12.835  -27.989  -40.413
     H      0   11.075  -28.223  -40.435
     H      0   12.035  -28.524  -41.906
     C     -1    8.055  -31.122  -38.775
     C     -1    8.757  -30.695  -37.492
     C      0   10.009  -29.892  -37.609
     C      0   10.238  -28.536  -37.662
     N      0   11.260  -30.482  -37.497
     C      0   12.209  -29.539  -37.444
     N      0   11.605  -28.355  -37.554
     H      0    7.152  -31.693  -38.537
     H      0    7.761  -30.257  -39.380
     H      0    8.704  -31.756  -39.392
     H      0    8.049  -30.121  -36.883
     H      0    8.997  -31.590  -36.909
     H      0   11.414  -31.478  -37.290
     H      0    9.565  -27.703  -37.733
     H      0   13.256  -29.721  -37.295
     H      0   12.128  -27.466  -37.538
     C     -1   10.963  -35.483  -36.659
     C      0   11.751  -34.207  -36.524
     O      0   11.370  -33.166  -37.109
     H      0   10.647  -35.855  -35.678
     H      0   10.082  -35.285  -37.268
     H      0   11.554  -36.273  -37.134
     N      0   12.882  -34.246  -35.786
     C     -1   13.572  -33.002  -35.375
     C      0   14.255  -32.298  -36.535
     O      0   14.607  -31.110  -36.434
     C      0   14.511  -33.469  -34.236
     C      0   14.736  -34.963  -34.525
     C      0   13.362  -35.429  -35.028
     H      0   12.836  -32.293  -34.981
     H      0   15.421  -32.875  -34.159
     H      0   13.967  -33.341  -33.297
     H      0   15.491  -35.102  -35.308
     H      0   15.059  -35.518  -33.641
     H      0   13.409  -36.308  -35.673
     H      0   12.684  -35.636  -34.191
     N      0   14.440  -32.986  -37.686
     C     -1   15.051  -32.322  -38.825
     C      0   14.104  -31.510  -39.696
     O      0   14.484  -30.465  -40.252
     H      0   15.526  -33.078  -39.458
     H      0   14.183  -33.962  -37.718
     H      0   15.824  -31.639  -38.464
     N      0   12.898  -32.072  -39.905
     C     -1   11.964  -31.536  -40.879
     H      0   12.524  -30.956  -41.612
     H      0   12.597  -32.818  -39.292
     H      0   11.443  -32.358  -41.377
     H      0   11.224  -30.875  -40.414
     C     -1   17.955  -17.354  -29.822
     C     -1   17.280  -18.708  -29.587
     C      0   16.704  -19.289  -30.856
     C      0   15.377  -19.304  -31.242
     C      0   17.449  -19.873  -31.953
     C      0   16.501  -20.225  -32.970
     C      0   18.813  -20.139  -32.175
     N      0   15.253  -19.850  -32.515
     C      0   16.886  -20.832  -34.173
     C      0   19.203  -20.731  -33.378
     C      0   18.248  -21.073  -34.369
     H      0   17.232  -16.624  -30.204
     H      0   18.760  -17.440  -30.561
     H      0   18.386  -16.957  -28.895
     H      0   18.010  -19.409  -29.158
     H      0   16.482  -18.599  -28.842
     H      0   14.507  -18.961  -30.703
     H      0   14.383  -20.090  -32.986
     H      0   19.554  -19.883  -31.425
     H      0   16.157  -21.100  -34.930
     H      0   20.254  -20.922  -33.567
     H      0   18.582  -21.510  -35.305
     C     -1   22.918  -25.839  -39.701
     C     -1   22.021  -26.716  -38.833
     C      0   21.097  -25.948  -37.923
     C      0   21.294  -25.643  -36.587
     C      0   19.826  -25.358  -38.285
     C      0   19.318  -24.699  -37.119
     C      0   19.048  -25.359  -39.460
     N      0   20.235  -24.887  -36.105
     C      0   18.083  -24.033  -37.119
     C      0   17.812  -24.715  -39.457
     C      0   17.340  -24.050  -38.300
     H      0   22.320  -25.171  -40.333
     H      0   23.567  -25.212  -39.080
     H      0   23.554  -26.446  -40.356
     H      0   21.422  -27.371  -39.482
     H      0   22.648  -27.384  -38.227
     H      0   22.117  -25.916  -35.942
     H      0   20.070  -24.601  -35.136
     H      0   19.399  -25.869  -40.352
     H      0   17.707  -23.548  -36.224
     H      0   17.172  -24.751  -40.331
     H      0   16.371  -23.567  -38.330
     O      0   12.584  -27.835  -27.702
     H      0   12.267  -26.972  -28.011
     H      0   12.017  -28.422  -28.236
     O      0   14.824  -25.546  -40.483
     H      0   15.029  -26.396  -40.040
     H      0   14.482  -24.936  -39.807
     O      0   15.846  -26.465  -30.859
     H      0   16.208  -26.855  -30.053
     H      0   14.864  -26.574  -30.805
     O      0   19.318  -24.039  -33.561
     H      0   18.962  -23.136  -33.517
     H      0   18.671  -24.612  -33.130
     O      0   17.484  -29.459  -37.909
     H      0   18.434  -29.518  -37.732
     C      0   17.039  -28.198  -37.466
     C      0   15.568  -28.050  -37.872
     O      0   15.445  -27.988  -39.298
     C      0   15.011  -26.760  -37.261
     O      0   13.636  -26.576  -37.612
     C      0   15.218  -26.776  -35.741
     O      0   14.774  -25.514  -35.195
     C      0   16.729  -26.893  -35.481
     O      0   17.177  -28.156  -36.031
     C      0   17.144  -26.779  -34.024
     O      0   16.471  -27.726  -33.198
     H      0   15.255  -28.880  -39.650
     H      0   13.496  -25.624  -37.796
     H      0   16.335  -27.322  -32.310
     H      0   17.630  -27.382  -37.911
     H      0   15.045  -28.923  -37.473
     H      0   15.583  -25.917  -37.668
     H      0   14.688  -27.607  -35.276
     H      0   17.231  -26.075  -36.016
     H      0   16.907  -25.750  -33.715
     H      0   18.236  -26.916  -33.979
     C      0   13.566  -25.407  -34.416
     C      0   13.394  -26.503  -33.357
     O      0   12.764  -27.655  -33.944
     C      0   12.628  -26.042  -32.095
     O      0   13.171  -26.785  -30.983
     C      0   12.694  -24.551  -31.738
     O      0   11.567  -24.185  -30.911
     C      0   12.734  -23.661  -32.977
     O      0   13.810  -24.140  -33.806
     C      0   13.133  -22.244  -32.618
     O      0   13.116  -21.361  -33.772
     H      0   11.781  -27.567  -33.914
     H      0   12.507  -26.772  -30.254
     H      0   12.192  -21.121  -33.941
     H      0   12.689  -25.371  -35.073
     H      0   14.390  -26.830  -33.059
     H      0   11.575  -26.296  -32.239
     H      0   13.628  -24.392  -31.181
     H      0   11.775  -23.703  -33.507
     H      0   14.169  -22.260  -32.275
     H      0   12.496  -21.842  -31.828
     H      0   11.229  -24.974  -30.416
