# Supplementary material for: A Case Study of the Glycoside Hydrolase Enzyme Mechanism Using an Automated QM-Cluster Model Building Toolkit
Source: Front Chem. 2022 Mar 24;10:854318. doi: 10.3389/fchem.2022.854318 (PMC8987026; doi:10.3389/fchem.2022.854318)
Supplement: Supplementary file 1 [file DataSheet2.zip › Res20-QA-P2.xyz]

     C     -1   12.135  -17.374  -35.516
     C      0   10.677  -17.035  -35.281
     O      0   10.241  -16.737  -34.163
     C     -1   12.445  -18.702  -34.849
     H      0   12.748  -16.580  -35.077
     H      0   12.363  -17.410  -36.587
     H      0   11.840  -19.513  -35.272
     H      0   13.500  -18.971  -34.967
     H      0   12.226  -18.654  -33.778
     N      0    9.874  -17.146  -36.382
     C     -1    8.431  -17.229  -36.231
     C      0    7.956  -18.584  -36.714
     O      0    8.391  -19.077  -37.764
     H      0    7.935  -16.448  -36.822
     H      0   10.246  -17.583  -37.217
     H      0    8.205  -17.049  -35.178
     N      0    7.044  -19.181  -35.915
     C     -1    6.662  -20.567  -36.146
     C     -1    7.799  -21.567  -35.875
     C      0    8.320  -21.621  -34.461
     C      0    9.083  -20.579  -33.903
     C      0    8.137  -22.784  -33.698
     C      0    9.662  -20.706  -32.639
     C      0    8.722  -22.932  -32.444
     C      0    9.509  -21.897  -31.915
     O      0   10.174  -22.041  -30.721
     H      0    5.799  -20.783  -35.510
     H      0    6.903  -18.800  -34.990
     H      0    6.345  -20.660  -37.190
     H      0    7.451  -22.562  -36.167
     H      0    8.622  -21.319  -36.552
     H      0    9.271  -19.676  -34.473
     H      0    7.566  -23.605  -34.119
     H      0   10.278  -19.914  -32.227
     H      0    8.631  -23.864  -31.902
     H      0   10.451  -22.994  -30.672
     C     -1    8.074  -28.590  -30.358
     C      0    8.483  -29.951  -30.878
     O      0    8.205  -30.988  -30.259
     C     -1    8.987  -27.368  -30.653
     C      0   10.327  -27.516  -29.917
     O      0   10.842  -28.654  -29.795
     O      0   10.865  -26.436  -29.455
     H      0    7.949  -28.699  -29.277
     H      0    7.073  -28.383  -30.767
     H      0    9.188  -27.258  -31.723
     H      0    8.495  -26.452  -30.315
     N      0    9.080  -29.973  -32.101
     C     -1    9.496  -31.227  -32.698
     C      0   10.859  -31.744  -32.210
     O      0   11.326  -32.790  -32.704
     C     -1    9.543  -31.103  -34.215
     O      0   10.555  -30.198  -34.671
     H      0    9.351  -29.103  -32.555
     H      0    8.760  -31.989  -32.420
     H      0    9.802  -32.078  -34.632
     H      0    8.549  -30.812  -34.579
     H      0   10.305  -29.279  -34.446
     N      0   11.465  -31.008  -31.264
     C     -1   12.703  -31.455  -30.650
     C     -1   13.625  -30.310  -30.231
     C      0   13.966  -29.366  -31.392
     C      0   14.619  -30.098  -32.565
     N      0   14.286  -29.620  -33.784
     O      0   15.386  -31.062  -32.389
     H      0   12.478  -32.080  -29.772
     H      0   11.010  -30.182  -30.870
     H      0   13.216  -32.092  -31.373
     H      0   13.140  -29.734  -29.435
     H      0   14.544  -30.750  -29.828
     H      0   13.064  -28.855  -31.735
     H      0   14.654  -28.581  -31.052
     H      0   13.626  -28.847  -33.873
     H      0   14.634  -30.085  -34.616
     C     -1    5.945  -27.794  -35.509
     C     -1    7.338  -27.870  -34.895
     C      0    8.006  -26.513  -34.702
     C      0    9.467  -26.588  -34.265
     O      0    9.929  -27.674  -33.756
     O      0   10.175  -25.555  -34.382
     H      0    5.509  -28.792  -35.630
     H      0    5.973  -27.318  -36.498
     H      0    5.264  -27.206  -34.880
     H      0    7.296  -28.391  -33.930
     H      0    7.988  -28.488  -35.529
     H      0    7.964  -25.917  -35.623
     H      0    7.468  -25.928  -33.941
     C     -1    8.763  -23.354  -38.869
     C     -1   10.193  -23.879  -38.735
     C      0   10.491  -24.559  -37.417
     O      0    9.839  -24.034  -36.387
     O      0   11.282  -25.503  -37.322
     H      0    8.588  -22.999  -39.891
     H      0    8.030  -24.140  -38.656
     H      0    8.578  -22.528  -38.186
     H      0   10.431  -24.593  -39.527
     H      0   10.900  -23.048  -38.843
     H      0    9.991  -24.572  -35.522
     C     -1   14.096  -19.352  -39.076
     C     -1   14.490  -20.809  -38.889
     C      0   13.358  -21.839  -39.168
     C      0   13.518  -23.042  -38.252
     N      0   13.076  -22.865  -36.996
     O      0   14.078  -24.109  -38.604
     H      0   14.945  -18.691  -38.871
     H      0   13.754  -19.152  -40.099
     H      0   13.282  -19.075  -38.394
     H      0   15.351  -21.054  -39.523
     H      0   14.833  -20.941  -37.853
     H      0   12.386  -21.368  -38.977
     H      0   13.371  -22.170  -40.209
     H      0   12.650  -21.996  -36.712
     H      0   16.737  -25.300  -36.152
     C     -1   10.504  -26.212  -42.348
     C     -1   11.758  -26.424  -41.470
     C      0   11.921  -27.874  -41.005
     O      0   12.853  -26.021  -42.313
     H      0    9.587  -26.485  -41.813
     H      0   10.439  -25.164  -42.657
     H      0   10.587  -26.835  -43.246
     H      0   11.706  -25.773  -40.582
     H      0   13.662  -25.903  -41.764
     H      0   12.827  -27.987  -40.400
     H      0   11.061  -28.198  -40.406
     H      0   12.005  -28.531  -41.878
     C     -1    8.055  -31.122  -38.775
     C     -1    8.757  -30.695  -37.492
     C      0    9.980  -29.837  -37.602
     C      0   10.150  -28.473  -37.692
     N      0   11.257  -30.362  -37.438
     C      0   12.164  -29.375  -37.390
     N      0   11.506  -28.225  -37.557
     H      0    7.179  -31.733  -38.535
     H      0    7.717  -30.257  -39.357
     H      0    8.718  -31.717  -39.414
     H      0    8.037  -30.164  -36.859
     H      0    9.044  -31.593  -36.934
     H      0   11.440  -31.344  -37.195
     H      0    9.436  -27.679  -37.809
     H      0   13.215  -29.498  -37.210
     H      0   11.935  -27.298  -37.556
     C     -1   10.963  -35.483  -36.659
     C      0   11.734  -34.191  -36.504
     O      0   11.333  -33.129  -37.040
     H      0   10.685  -35.891  -35.682
     H      0   10.060  -35.283  -37.235
     H      0   11.557  -36.243  -37.179
     N      0   12.885  -34.241  -35.795
     C     -1   13.572  -33.002  -35.375
     C      0   14.207  -32.253  -36.537
     O      0   14.519  -31.054  -36.426
     C      0   14.570  -33.482  -34.292
     C      0   14.794  -34.969  -34.625
     C      0   13.404  -35.436  -35.084
     H      0   12.841  -32.316  -34.934
     H      0   15.476  -32.877  -34.261
     H      0   14.081  -33.375  -33.322
     H      0   15.518  -35.084  -35.440
     H      0   15.155  -35.542  -33.768
     H      0   13.434  -36.300  -35.751
     H      0   12.760  -35.671  -34.228
     N      0   14.402  -32.942  -37.686
     C     -1   15.051  -32.322  -38.825
     C      0   14.148  -31.624  -39.824
     O      0   14.623  -30.804  -40.632
     H      0   15.598  -33.095  -39.377
     H      0   14.167  -33.924  -37.697
     H      0   15.791  -31.597  -38.481
     N      0   12.862  -32.016  -39.845
     C     -1   11.964  -31.536  -40.879
     H      0   12.562  -31.041  -41.643
     H      0   12.515  -32.625  -39.114
     H      0   11.418  -32.374  -41.322
     H      0   11.242  -30.816  -40.480
     C     -1   17.955  -17.354  -29.822
     C     -1   17.280  -18.708  -29.587
     C      0   16.926  -19.358  -30.893
     C      0   15.688  -19.392  -31.499
     C      0   17.858  -19.943  -31.835
     C      0   17.103  -20.310  -32.993
     C      0   19.240  -20.209  -31.811
     N      0   15.792  -19.924  -32.781
     C      0   17.693  -20.942  -34.097
     C      0   19.830  -20.839  -32.907
     C      0   19.065  -21.203  -34.039
     H      0   17.280  -16.678  -30.360
     H      0   18.860  -17.470  -30.428
     H      0   18.239  -16.874  -28.877
     H      0   17.951  -19.358  -29.008
     H      0   16.376  -18.574  -28.980
     H      0   14.736  -19.055  -31.118
     H      0   15.032  -20.403  -33.264
     H      0   19.839  -19.937  -30.947
     H      0   17.106  -21.200  -34.972
     H      0   20.894  -21.054  -32.896
     H      0   19.552  -21.685  -34.881
     C     -1   22.918  -25.839  -39.701
     C     -1   22.020  -26.716  -38.833
     C      0   21.187  -25.927  -37.856
     C      0   21.495  -25.637  -36.542
     C      0   19.925  -25.272  -38.132
     C      0   19.525  -24.594  -36.937
     C      0   19.066  -25.244  -39.248
     N      0   20.505  -24.828  -35.992
     C      0   18.315  -23.889  -36.846
     C      0   17.854  -24.560  -39.160
     C      0   17.486  -23.883  -37.972
     H      0   22.325  -25.116  -40.273
     H      0   23.623  -25.273  -39.082
     H      0   23.496  -26.441  -40.412
     H      0   21.357  -27.311  -39.477
     H      0   22.637  -27.438  -38.283
     H      0   22.347  -25.944  -35.955
     H      0   20.465  -24.533  -35.029
     H      0   19.335  -25.765  -40.162
     H      0   18.020  -23.407  -35.921
     H      0   17.160  -24.579  -39.994
     H      0   16.530  -23.373  -37.933
     O      0   13.416  -26.869  -28.852
     H      0   12.436  -26.716  -28.984
     H      0   13.510  -27.831  -28.834
     O      0   15.033  -25.661  -40.754
     H      0   15.148  -26.570  -40.407
     H      0   14.701  -25.097  -40.031
     O      0   16.723  -26.488  -32.470
     H      0   16.882  -25.624  -32.897
     H      0   15.884  -26.396  -31.971
     O      0   16.930  -24.015  -33.776
     H      0   16.026  -23.991  -34.130
     H      0   17.116  -23.125  -33.438
     O      0   17.372  -30.099  -39.039
     H      0   18.312  -30.332  -39.003
     C      0   17.221  -28.834  -38.436
     C      0   15.737  -28.450  -38.486
     O      0   15.317  -28.273  -39.842
     C      0   15.526  -27.133  -37.739
     O      0   14.122  -26.829  -37.632
     C      0   16.173  -27.195  -36.352
     O      0   16.105  -25.902  -35.721
     C      0   17.634  -27.649  -36.424
     O      0   17.677  -28.936  -37.083
     C      0   18.295  -27.764  -35.050
     O      0   17.510  -28.487  -34.111
     H      0   15.164  -29.157  -40.240
     H      0   13.994  -25.879  -37.823
     H      0   17.092  -27.829  -33.504
     H      0   17.814  -28.067  -38.963
     H      0   15.176  -29.253  -37.996
     H      0   16.025  -26.340  -38.311
     H      0   15.623  -27.876  -35.700
     H      0   18.211  -26.929  -37.026
     H      0   18.511  -26.748  -34.697
     H      0   19.253  -28.280  -35.194
     C      0   12.948  -24.938  -34.312
     C      0   13.299  -26.078  -33.332
     O      0   12.662  -27.293  -33.759
     C      0   13.065  -25.799  -31.826
     O      0   14.341  -25.962  -31.162
     C      0   12.475  -24.418  -31.426
     O      0   11.066  -24.490  -31.160
     C      0   12.698  -23.344  -32.485
     O      0   12.297  -23.804  -33.800
     C      0   14.143  -22.834  -32.481
     O      0   14.408  -22.051  -33.663
     H      0   11.679  -27.255  -33.670
     H      0   14.138  -26.268  -30.235
     H      0   14.253  -22.649  -34.414
     H      0   12.299  -25.337  -35.088
     H      0   14.366  -26.284  -33.436
     H      0   12.374  -26.566  -31.467
     H      0   13.010  -24.117  -30.513
     H      0   12.023  -22.510  -32.301
     H      0   14.857  -23.659  -32.396
     H      0   14.300  -22.172  -31.625
     H      0   10.907  -25.205  -30.480
     O      0   14.165  -24.419  -34.955
     H      0   13.357  -23.531  -36.270
     H      0   14.725  -25.141  -35.349
