# Supplementary material for: A Case Study of the Glycoside Hydrolase Enzyme Mechanism Using an Automated QM-Cluster Model Building Toolkit
Source: Front Chem. 2022 Mar 24;10:854318. doi: 10.3389/fchem.2022.854318 (PMC8987026; doi:10.3389/fchem.2022.854318)
Supplement: Supplementary file 1 [file DataSheet2.zip › Res20-QA-P1.xyz]

     C     -1   12.135  -17.374  -35.516
     C      0   10.677  -17.034  -35.282
     O      0   10.241  -16.730  -34.166
     C     -1   12.445  -18.702  -34.849
     H      0   12.748  -16.579  -35.077
     H      0   12.364  -17.411  -36.587
     H      0   11.858  -19.520  -35.281
     H      0   13.502  -18.966  -34.954
     H      0   12.215  -18.658  -33.780
     N      0    9.874  -17.153  -36.382
     C     -1    8.431  -17.229  -36.231
     C      0    7.950  -18.581  -36.717
     O      0    8.371  -19.071  -37.773
     H      0    7.938  -16.445  -36.820
     H      0   10.247  -17.588  -37.217
     H      0    8.207  -17.051  -35.178
     N      0    7.045  -19.183  -35.911
     C     -1    6.662  -20.567  -36.146
     C     -1    7.799  -21.567  -35.875
     C      0    8.332  -21.590  -34.466
     C      0    9.149  -20.558  -33.969
     C      0    8.083  -22.693  -33.637
     C      0    9.718  -20.638  -32.697
     C      0    8.652  -22.791  -32.370
     C      0    9.495  -21.772  -31.903
     O      0   10.159  -21.885  -30.704
     H      0    5.798  -20.785  -35.511
     H      0    6.918  -18.811  -34.981
     H      0    6.347  -20.658  -37.190
     H      0    7.435  -22.565  -36.144
     H      0    8.616  -21.338  -36.565
     H      0    9.386  -19.706  -34.595
     H      0    7.460  -23.503  -34.007
     H      0   10.378  -19.859  -32.333
     H      0    8.502  -23.677  -31.767
     H      0   10.390  -22.843  -30.612
     C     -1    8.074  -28.590  -30.359
     C      0    8.411  -29.943  -30.933
     O      0    7.968  -30.977  -30.421
     C     -1    8.987  -27.368  -30.652
     C      0   10.331  -27.502  -29.921
     O      0   10.850  -28.639  -29.811
     O      0   10.858  -26.418  -29.466
     H      0    7.995  -28.724  -29.276
     H      0    7.058  -28.356  -30.711
     H      0    9.173  -27.238  -31.727
     H      0    8.490  -26.454  -30.319
     N      0    9.111  -29.960  -32.108
     C     -1    9.496  -31.227  -32.698
     C      0   10.854  -31.755  -32.207
     O      0   11.323  -32.795  -32.706
     C     -1    9.543  -31.103  -34.215
     O      0   10.622  -30.260  -34.638
     H      0    9.664  -29.154  -32.364
     H      0    8.736  -31.958  -32.409
     H      0    9.728  -32.095  -34.634
     H      0    8.576  -30.738  -34.578
     H      0   10.280  -29.376  -34.839
     N      0   11.456  -31.021  -31.254
     C     -1   12.702  -31.454  -30.650
     C     -1   13.626  -30.310  -30.231
     C      0   14.043  -29.404  -31.395
     C      0   14.713  -30.181  -32.527
     N      0   14.343  -29.791  -33.765
     O      0   15.513  -31.109  -32.307
     H      0   12.487  -32.081  -29.771
     H      0   11.004  -30.200  -30.849
     H      0   13.214  -32.091  -31.374
     H      0   13.122  -29.708  -29.466
     H      0   14.516  -30.761  -29.779
     H      0   13.176  -28.865  -31.779
     H      0   14.754  -28.644  -31.049
     H      0   13.721  -28.993  -33.870
     H      0   14.727  -30.237  -34.591
     C     -1    5.945  -27.794  -35.509
     C     -1    7.338  -27.870  -34.895
     C      0    8.040  -26.521  -34.618
     C      0    9.541  -26.672  -34.464
     O      0   10.158  -27.638  -34.928
     O      0   10.165  -25.681  -33.823
     H      0    5.546  -28.801  -35.675
     H      0    5.967  -27.276  -36.476
     H      0    5.241  -27.258  -34.861
     H      0    7.304  -28.445  -33.959
     H      0    7.989  -28.437  -35.569
     H      0    7.908  -25.837  -35.470
     H      0    7.632  -26.009  -33.741
     C     -1    8.763  -23.354  -38.869
     C     -1   10.193  -23.879  -38.735
     C      0   10.492  -24.210  -37.303
     O      0   10.773  -23.132  -36.545
     O      0   10.388  -25.350  -36.853
     H      0    8.491  -23.266  -39.926
     H      0    8.044  -24.033  -38.395
     H      0    8.656  -22.367  -38.414
     H      0   10.323  -24.796  -39.312
     H      0   10.911  -23.145  -39.099
     H      0   10.991  -23.379  -35.614
     C     -1   14.096  -19.352  -39.076
     C     -1   14.490  -20.809  -38.889
     C      0   13.357  -21.686  -38.308
     C      0   13.783  -23.024  -37.675
     N      0   14.658  -23.061  -36.684
     O      0   13.198  -24.091  -38.107
     H      0   14.917  -18.769  -39.507
     H      0   13.230  -19.253  -39.742
     H      0   13.827  -18.894  -38.115
     H      0   14.822  -21.241  -39.842
     H      0   15.363  -20.854  -38.221
     H      0   12.831  -21.122  -37.523
     H      0   12.623  -21.900  -39.089
     H      0   15.099  -22.149  -36.562
     H      0   15.212  -24.505  -35.833
     C     -1   10.504  -26.212  -42.348
     C     -1   11.758  -26.424  -41.470
     C      0   11.922  -27.899  -41.085
     O      0   12.877  -25.959  -42.240
     H      0    9.596  -26.540  -41.829
     H      0   10.401  -25.154  -42.611
     H      0   10.607  -26.790  -43.274
     H      0   11.666  -25.824  -40.551
     H      0   13.574  -25.739  -41.578
     H      0   12.796  -28.046  -40.448
     H      0   11.040  -28.265  -40.543
     H      0   12.047  -28.500  -41.993
     C     -1    8.055  -31.122  -38.775
     C     -1    8.757  -30.695  -37.492
     C      0   10.011  -29.875  -37.633
     C      0   10.266  -28.520  -37.709
     N      0   11.259  -30.480  -37.534
     C      0   12.225  -29.556  -37.514
     N      0   11.643  -28.358  -37.626
     H      0    7.160  -31.707  -38.538
     H      0    7.749  -30.256  -39.372
     H      0    8.710  -31.743  -39.398
     H      0    8.049  -30.128  -36.876
     H      0    9.019  -31.588  -36.916
     H      0   11.405  -31.478  -37.324
     H      0    9.610  -27.670  -37.748
     H      0   13.272  -29.759  -37.393
     H      0   12.197  -27.485  -37.541
     C     -1   10.963  -35.483  -36.659
     C      0   11.746  -34.204  -36.516
     O      0   11.354  -33.158  -37.084
     H      0   10.658  -35.868  -35.680
     H      0   10.075  -35.282  -37.258
     H      0   11.554  -36.264  -37.149
     N      0   12.885  -34.245  -35.789
     C     -1   13.572  -33.002  -35.375
     C      0   14.252  -32.287  -36.528
     O      0   14.601  -31.100  -36.412
     C      0   14.518  -33.467  -34.241
     C      0   14.754  -34.958  -34.545
     C      0   13.382  -35.432  -35.047
     H      0   12.830  -32.298  -34.981
     H      0   15.422  -32.863  -34.171
     H      0   13.980  -33.352  -33.297
     H      0   15.508  -35.082  -35.332
     H      0   15.085  -35.518  -33.667
     H      0   13.436  -36.303  -35.704
     H      0   12.710  -35.658  -34.211
     N      0   14.432  -32.973  -37.682
     C     -1   15.051  -32.322  -38.825
     C      0   14.110  -31.538  -39.726
     O      0   14.502  -30.521  -40.321
     H      0   15.550  -33.082  -39.435
     H      0   14.173  -33.948  -37.709
     H      0   15.803  -31.616  -38.466
     N      0   12.890  -32.082  -39.905
     C     -1   11.964  -31.536  -40.879
     H      0   12.533  -30.962  -41.610
     H      0   12.580  -32.813  -39.278
     H      0   11.432  -32.349  -41.380
     H      0   11.231  -30.866  -40.415
     C     -1   17.955  -17.354  -29.822
     C     -1   17.280  -18.708  -29.587
     C      0   16.849  -19.375  -30.868
     C      0   15.563  -19.635  -31.308
     C      0   17.736  -19.843  -31.912
     C      0   16.916  -20.380  -32.953
     C      0   19.136  -19.877  -32.061
     N      0   15.599  -20.232  -32.565
     C      0   17.461  -20.951  -34.109
     C      0   19.680  -20.434  -33.217
     C      0   18.851  -20.969  -34.230
     H      0   17.264  -16.659  -30.313
     H      0   18.834  -17.456  -30.467
     H      0   18.280  -16.902  -28.877
     H      0   17.976  -19.366  -29.046
     H      0   16.409  -18.577  -28.932
     H      0   14.622  -19.438  -30.817
     H      0   14.816  -20.610  -33.097
     H      0   19.784  -19.485  -31.283
     H      0   16.830  -21.400  -34.866
     H      0   20.758  -20.469  -33.342
     H      0   19.298  -21.430  -35.103
     C     -1   22.918  -25.839  -39.701
     C     -1   22.020  -26.716  -38.833
     C      0   20.937  -25.931  -38.138
     C      0   20.938  -25.450  -36.840
     C      0   19.713  -25.453  -38.745
     C      0   19.033  -24.672  -37.759
     C      0   19.100  -25.648  -40.000
     N      0   19.808  -24.673  -36.615
     C      0   17.780  -24.088  -37.999
     C      0   17.846  -25.084  -40.233
     C      0   17.198  -24.305  -39.244
     H      0   22.330  -25.311  -40.461
     H      0   23.425  -25.082  -39.092
     H      0   23.684  -26.432  -40.216
     H      0   21.563  -27.498  -39.456
     H      0   22.632  -27.239  -38.085
     H      0   21.671  -25.599  -36.061
     H      0   19.424  -24.364  -35.718
     H      0   19.588  -26.244  -40.766
     H      0   17.268  -23.523  -37.230
     H      0   17.341  -25.251  -41.178
     H      0   16.212  -23.914  -39.452
     O      0   13.467  -26.832  -29.057
     H      0   12.479  -26.685  -29.091
     H      0   13.572  -27.789  -28.982
     O      0   14.443  -25.475  -40.160
     H      0   14.599  -26.363  -39.782
     H      0   13.955  -24.955  -39.484
     O      0   16.490  -25.010  -32.113
     H      0   16.922  -25.023  -31.248
     H      0   15.545  -25.233  -31.942
     O      0   17.936  -23.899  -34.672
     H      0   17.883  -23.551  -33.773
     H      0   17.092  -24.394  -34.803
     O      0   17.022  -29.447  -38.351
     H      0   17.975  -29.522  -38.503
     C      0   16.775  -28.203  -37.733
     C      0   15.266  -27.985  -37.688
     O      0   14.681  -28.009  -38.997
     C      0   14.974  -26.626  -37.050
     O      0   13.549  -26.413  -36.931
     C      0   15.660  -26.517  -35.679
     O      0   15.577  -25.167  -35.168
     C      0   17.142  -26.946  -35.747
     O      0   17.255  -28.247  -36.389
     C      0   17.831  -27.066  -34.378
     O      0   16.974  -27.492  -33.314
     H      0   14.871  -28.867  -39.430
     H      0   13.368  -25.492  -37.286
     H      0   16.697  -26.673  -32.856
     H      0   17.269  -27.385  -38.282
     H      0   14.864  -28.786  -37.060
     H      0   15.389  -25.850  -37.705
     H      0   15.150  -27.177  -34.970
     H      0   17.688  -26.218  -36.358
     H      0   18.287  -26.103  -34.136
     H      0   18.627  -27.809  -34.497
     C      0   11.615  -25.404  -34.217
     C      0   12.666  -26.191  -33.449
     O      0   12.489  -27.606  -33.616
     C      0   12.724  -25.846  -31.968
     O      0   14.071  -26.037  -31.506
     C      0   12.246  -24.405  -31.654
     O      0   10.896  -24.401  -31.160
     C      0   12.347  -23.465  -32.859
     O      0   11.760  -24.028  -34.102
     C      0   13.787  -23.050  -33.154
     O      0   13.821  -21.972  -34.110
     H      0   11.764  -27.763  -34.252
     H      0   14.000  -26.330  -30.554
     H      0   13.886  -22.374  -35.002
     H      0   11.656  -25.664  -35.271
     H      0   13.615  -25.901  -33.914
     H      0   12.071  -26.543  -31.446
     H      0   12.923  -24.012  -30.883
     H      0   11.753  -22.570  -32.676
     H      0   14.392  -23.887  -33.511
     H      0   14.241  -22.673  -32.232
     H      0   10.807  -25.116  -30.470
