# Supplementary material for: A Case Study of the Glycoside Hydrolase Enzyme Mechanism Using an Automated QM-Cluster Model Building Toolkit
Source: Front Chem. 2022 Mar 24;10:854318. doi: 10.3389/fchem.2022.854318 (PMC8987026; doi:10.3389/fchem.2022.854318)
Supplement: Supplementary file 1 [file DataSheet2.zip › Res16-QB-TS2.xyz]

     C     -1    6.662  -20.567  -36.146
     C     -1    7.799  -21.567  -35.875
     C      0    8.287  -21.592  -34.442
     C      0    8.896  -20.468  -33.857
     C      0    8.214  -22.767  -33.683
     C      0    9.462  -20.532  -32.582
     C      0    8.769  -22.848  -32.405
     C      0    9.433  -21.736  -31.861
     O      0   10.116  -21.805  -30.670
     H      0    6.966  -19.543  -35.897
     H      0    5.779  -20.807  -35.543
     H      0    6.369  -20.583  -37.203
     H      0    7.480  -22.575  -36.156
     H      0    8.649  -21.326  -36.526
     H      0    8.969  -19.542  -34.422
     H      0    7.751  -23.647  -34.116
     H      0    9.980  -19.681  -32.155
     H      0    8.765  -23.786  -31.863
     H      0   10.457  -22.728  -30.567
     C     -1    8.074  -28.590  -30.358
     C     -1    8.987  -27.368  -30.654
     C      0   10.422  -27.624  -30.147
     O      0   10.850  -28.793  -30.117
     O      0   11.129  -26.584  -29.805
     H      0    8.532  -29.491  -30.772
     H      0    7.962  -28.736  -29.278
     H      0    7.077  -28.457  -30.794
     H      0    9.046  -27.206  -31.739
     H      0    8.597  -26.449  -30.203
     C     -1   12.703  -31.455  -30.650
     C     -1   13.625  -30.310  -30.231
     C      0   14.068  -29.447  -31.419
     C      0   14.656  -30.226  -32.584
     N      0   14.318  -29.747  -33.811
     O      0   15.398  -31.214  -32.434
     H      0   12.388  -32.046  -29.781
     H      0   11.798  -31.051  -31.118
     H      0   13.203  -32.128  -31.354
     H      0   13.095  -29.659  -29.531
     H      0   14.511  -30.719  -29.726
     H      0   13.229  -28.843  -31.763
     H      0   14.836  -28.740  -31.081
     H      0   13.732  -28.915  -33.931
     H      0   14.718  -30.208  -34.617
     C     -1    5.945  -27.794  -35.509
     C     -1    7.338  -27.869  -34.895
     C      0    8.116  -26.552  -34.988
     C      0    9.569  -26.640  -34.514
     O      0   10.063  -27.771  -34.255
     O      0   10.222  -25.539  -34.407
     H      0    5.994  -27.536  -36.575
     H      0    5.417  -28.750  -35.420
     H      0    5.333  -27.029  -35.015
     H      0    7.270  -28.167  -33.840
     H      0    7.932  -28.653  -35.380
     H      0    8.134  -26.188  -36.027
     H      0    7.615  -25.768  -34.406
     C     -1    8.763  -23.354  -38.869
     C     -1   10.193  -23.879  -38.735
     C      0   10.369  -24.585  -37.412
     O      0    9.987  -23.860  -36.359
     O      0   10.773  -25.742  -37.313
     H      0    8.601  -22.922  -39.863
     H      0    8.032  -24.160  -38.734
     H      0    8.560  -22.587  -38.125
     H      0   10.451  -24.587  -39.526
     H      0   10.904  -23.048  -38.784
     H      0   10.041  -24.439  -35.521
     C     -1   14.096  -19.352  -39.076
     C     -1   14.489  -20.810  -38.888
     C      0   13.368  -21.725  -38.333
     C      0   13.886  -22.762  -37.326
     N      0   14.549  -22.339  -36.259
     O      0   13.645  -24.004  -37.543
     H      0   14.928  -18.766  -39.483
     H      0   13.247  -19.249  -39.764
     H      0   13.801  -18.900  -38.120
     H      0   14.845  -21.225  -39.841
     H      0   15.353  -20.849  -38.212
     H      0   12.617  -21.112  -37.815
     H      0   12.861  -22.245  -39.148
     H      0   14.703  -21.333  -36.297
     H      0   17.490  -24.882  -35.688
     C     -1    8.055  -31.122  -38.775
     C     -1    8.757  -30.695  -37.492
     C      0    9.955  -29.821  -37.715
     C      0   10.079  -28.460  -37.877
     N      0   11.249  -30.323  -37.857
     C      0   12.113  -29.315  -38.101
     N      0   11.413  -28.186  -38.120
     H      0    7.183  -31.742  -38.545
     H      0    7.713  -30.251  -39.344
     H      0    8.719  -31.705  -39.424
     H      0    8.052  -30.149  -36.857
     H      0    9.059  -31.578  -36.915
     H      0   11.515  -31.298  -37.808
     H      0    9.348  -27.677  -37.813
     H      0   13.166  -29.399  -38.291
     H      0   11.862  -27.255  -38.355
     C     -1   18.228  -37.294  -31.952
     C     -1   18.827  -36.190  -32.835
     C      0   17.807  -35.142  -33.307
     C      0   18.488  -34.131  -34.239
     N      0   17.589  -33.117  -34.805
     C      0   17.541  -31.832  -34.422
     N      0   18.118  -31.428  -33.273
     N      0   16.950  -30.924  -35.222
     H      0   17.777  -36.873  -31.045
     H      0   17.446  -37.846  -32.489
     H      0   18.997  -38.011  -31.645
     H      0   19.634  -35.682  -32.287
     H      0   19.298  -36.649  -33.717
     H      0   16.981  -35.633  -33.840
     H      0   17.363  -34.624  -32.446
     H      0   19.293  -33.606  -33.716
     H      0   18.945  -34.663  -35.081
     H      0   17.042  -33.368  -35.616
     H      0   18.020  -32.044  -32.477
     H      0   17.970  -30.437  -33.059
     H      0   17.080  -31.001  -36.228
     H      0   17.022  -29.962  -34.888
     C     -1   15.051  -32.322  -38.825
     C      0   14.086  -31.491  -39.623
     O      0   14.321  -30.313  -39.953
     H      0   14.543  -33.041  -38.176
     H      0   15.705  -32.880  -39.507
     H      0   15.683  -31.662  -38.231
     N      0   12.921  -32.112  -39.943
     C     -1   11.964  -31.536  -40.879
     H      0   12.100  -31.940  -41.888
     H      0   12.859  -33.105  -39.760
     H      0   10.943  -31.742  -40.550
     H      0   12.121  -30.458  -40.910
     C     -1   17.955  -17.354  -29.822
     C     -1   17.280  -18.708  -29.587
     C      0   16.862  -19.461  -30.824
     C      0   15.712  -19.282  -31.571
     C      0   17.557  -20.581  -31.421
     C      0   16.763  -21.040  -32.520
     C      0   18.745  -21.270  -31.105
     N      0   15.659  -20.209  -32.606
     C      0   17.117  -22.169  -33.273
     C      0   19.098  -22.393  -31.851
     C      0   18.285  -22.845  -32.918
     H      0   17.286  -16.671  -30.359
     H      0   18.865  -17.466  -30.423
     H      0   18.230  -16.883  -28.871
     H      0   17.957  -19.347  -29.004
     H      0   16.399  -18.551  -28.949
     H      0   14.914  -18.568  -31.434
     H      0   14.839  -20.388  -33.188
     H      0   19.369  -20.940  -30.280
     H      0   16.477  -22.535  -34.064
     H      0   20.003  -22.941  -31.604
     H      0   18.555  -23.750  -33.454
     C     -1   22.918  -25.839  -39.701
     C     -1   22.020  -26.716  -38.833
     C      0   21.299  -25.899  -37.788
     C      0   21.751  -25.606  -36.517
     C      0   20.085  -25.127  -37.973
     C      0   19.874  -24.368  -36.776
     C      0   19.147  -25.014  -39.018
     N      0   20.894  -24.694  -35.907
     C      0   18.779  -23.500  -36.623
     C      0   18.043  -24.174  -38.859
     C      0   17.863  -23.418  -37.676
     H      0   22.335  -25.057  -40.200
     H      0   23.682  -25.345  -39.090
     H      0   23.427  -26.427  -40.474
     H      0   21.290  -27.241  -39.464
     H      0   22.621  -27.493  -38.344
     H      0   22.628  -25.968  -36.002
     H      0   21.025  -24.300  -34.987
     H      0   19.278  -25.577  -39.937
     H      0   18.657  -22.898  -35.728
     H      0   17.310  -24.092  -39.654
     H      0   16.989  -22.784  -37.567
     O      0   13.017  -26.285  -39.103
     H      0   13.067  -25.431  -38.630
     H      0   13.871  -26.729  -38.939
     O      0   15.961  -26.758  -32.352
     H      0   15.091  -26.774  -31.897
     H      0   16.145  -25.834  -32.571
     O      0   17.320  -29.972  -38.160
     H      0   18.184  -30.252  -38.495
     C      0   17.417  -28.636  -37.690
     C      0   16.001  -28.075  -37.575
     O      0   15.384  -27.972  -38.860
     C      0   16.037  -26.679  -36.943
     O      0   14.698  -26.278  -36.691
     C      0   16.805  -26.751  -35.617
     O      0   17.041  -25.452  -35.036
     C      0   18.155  -27.471  -35.680
     O      0   18.046  -28.717  -36.404
     C      0   18.632  -27.836  -34.272
     O      0   17.640  -28.611  -33.559
     H      0   15.235  -28.868  -39.229
     H      0   14.522  -25.331  -36.927
     H      0   17.006  -28.012  -33.095
     H      0   18.019  -28.016  -38.371
     H      0   15.425  -28.737  -36.912
     H      0   16.542  -25.996  -37.641
     H      0   16.152  -27.266  -34.910
     H      0   18.903  -26.830  -36.167
     H      0   18.870  -26.919  -33.725
     H      0   19.530  -28.455  -34.343
     C      0   12.657  -25.043  -34.631
     C      0   13.002  -26.129  -33.657
     O      0   12.668  -27.411  -34.176
     C      0   12.417  -25.876  -32.274
     O      0   13.259  -26.545  -31.322
     C      0   12.299  -24.397  -31.843
     O      0   11.202  -24.241  -30.921
     C      0   12.126  -23.353  -32.957
     O      0   12.262  -23.862  -34.353
     C      0   13.159  -22.237  -32.787
     O      0   13.202  -21.296  -33.870
     H      0   11.672  -27.542  -34.164
     H      0   12.664  -26.741  -30.545
     H      0   13.474  -21.780  -34.680
     H      0   12.684  -25.268  -35.690
     H      0   14.086  -26.118  -33.587
     H      0   11.412  -26.298  -32.268
     H      0   13.242  -24.178  -31.324
     H      0   11.112  -22.970  -32.972
     H      0   14.142  -22.693  -32.637
     H      0   12.877  -21.679  -31.889
     H      0   11.058  -25.107  -30.425
     O      0   14.808  -24.182  -34.369
     H      0   14.760  -23.457  -35.070
     H      0   15.587  -24.718  -34.612
