# Supplementary material for: A Case Study of the Glycoside Hydrolase Enzyme Mechanism Using an Automated QM-Cluster Model Building Toolkit
Source: Front Chem. 2022 Mar 24;10:854318. doi: 10.3389/fchem.2022.854318 (PMC8987026; doi:10.3389/fchem.2022.854318)
Supplement: Supplementary file 1 [file DataSheet2.zip › Res16-QB-TS1.xyz]

     C     -1    6.662  -20.567  -36.146
     C     -1    7.799  -21.567  -35.875
     C      0    8.416  -21.530  -34.494
     C      0    9.044  -20.374  -33.995
     C      0    8.497  -22.700  -33.726
     C      0    9.773  -20.402  -32.805
     C      0    9.217  -22.745  -32.531
     C      0    9.894  -21.599  -32.082
     O      0   10.713  -21.614  -30.978
     H      0    6.993  -19.533  -35.991
     H      0    5.811  -20.747  -35.478
     H      0    6.309  -20.654  -37.180
     H      0    7.446  -22.584  -36.074
     H      0    8.602  -21.383  -36.600
     H      0    9.001  -19.451  -34.567
     H      0    8.030  -23.606  -34.093
     H      0   10.295  -19.521  -32.447
     H      0    9.313  -23.677  -31.988
     H      0   10.977  -22.546  -30.791
     C     -1    8.074  -28.590  -30.358
     C     -1    8.987  -27.368  -30.653
     C      0   10.334  -27.497  -29.924
     O      0   10.748  -28.623  -29.596
     O      0   11.011  -26.396  -29.732
     H      0    8.611  -29.511  -30.596
     H      0    7.804  -28.624  -29.297
     H      0    7.151  -28.547  -30.949
     H      0    9.200  -27.322  -31.731
     H      0    8.509  -26.423  -30.374
     C     -1   12.703  -31.455  -30.650
     C     -1   13.625  -30.310  -30.231
     C      0   14.244  -29.596  -31.446
     C      0   14.721  -30.529  -32.542
     N      0   14.280  -30.205  -33.784
     O      0   15.456  -31.514  -32.329
     H      0   12.223  -31.914  -29.778
     H      0   11.903  -31.083  -31.302
     H      0   13.255  -32.234  -31.185
     H      0   13.053  -29.572  -29.659
     H      0   14.422  -30.703  -29.585
     H      0   13.519  -28.891  -31.851
     H      0   15.108  -29.006  -31.119
     H      0   13.740  -29.351  -33.937
     H      0   14.667  -30.700  -34.576
     C     -1    5.945  -27.794  -35.509
     C     -1    7.338  -27.870  -34.895
     C      0    8.136  -26.558  -34.954
     C      0    9.595  -26.664  -34.474
     O      0   10.069  -27.808  -34.212
     O      0   10.268  -25.578  -34.372
     H      0    5.992  -27.525  -36.573
     H      0    5.425  -28.756  -35.429
     H      0    5.328  -27.038  -35.007
     H      0    7.265  -28.183  -33.845
     H      0    7.927  -28.655  -35.384
     H      0    8.157  -26.162  -35.982
     H      0    7.642  -25.783  -34.354
     C     -1    8.763  -23.354  -38.869
     C     -1   10.193  -23.879  -38.735
     C      0   10.416  -24.590  -37.421
     O      0   10.042  -23.895  -36.346
     O      0   10.866  -25.733  -37.348
     H      0    8.608  -22.918  -39.862
     H      0    8.031  -24.161  -38.743
     H      0    8.553  -22.591  -38.123
     H      0   10.441  -24.587  -39.530
     H      0   10.917  -23.058  -38.798
     H      0   10.126  -24.481  -35.517
     C     -1   14.096  -19.352  -39.076
     C     -1   14.490  -20.809  -38.889
     C      0   13.655  -21.456  -37.755
     C      0   14.011  -22.904  -37.410
     N      0   14.906  -23.155  -36.458
     O      0   13.403  -23.835  -38.047
     H      0   14.670  -18.879  -39.881
     H      0   13.032  -19.261  -39.327
     H      0   14.270  -18.777  -38.158
     H      0   14.338  -21.376  -39.816
     H      0   15.558  -20.887  -38.643
     H      0   13.755  -20.835  -36.855
     H      0   12.597  -21.439  -38.041
     H      0   15.368  -22.305  -36.142
     H      0   15.051  -24.492  -35.759
     C     -1    8.055  -31.122  -38.775
     C     -1    8.757  -30.695  -37.492
     C      0    9.985  -29.855  -37.650
     C      0   10.203  -28.519  -37.405
     N      0   11.217  -30.352  -38.077
     C      0   12.134  -29.366  -38.101
     N      0   11.529  -28.256  -37.689
     H      0    7.161  -31.706  -38.536
     H      0    7.748  -30.253  -39.366
     H      0    8.699  -31.746  -39.407
     H      0    8.056  -30.124  -36.874
     H      0    9.014  -31.586  -36.902
     H      0   11.436  -31.305  -38.347
     H      0    9.544  -27.755  -37.047
     H      0   13.144  -29.433  -38.458
     H      0   12.013  -27.349  -37.591
     C     -1   18.228  -37.294  -31.952
     C     -1   18.827  -36.190  -32.835
     C      0   17.836  -35.044  -33.188
     C      0   18.570  -33.778  -33.694
     N      0   17.717  -32.877  -34.506
     C      0   17.622  -31.534  -34.421
     N      0   17.952  -30.868  -33.290
     N      0   17.188  -30.836  -35.486
     H      0   17.893  -36.887  -30.991
     H      0   17.363  -37.765  -32.435
     H      0   18.968  -38.076  -31.750
     H      0   19.694  -35.757  -32.314
     H      0   19.215  -36.620  -33.768
     H      0   17.139  -35.396  -33.961
     H      0   17.228  -34.782  -32.314
     H      0   18.971  -33.202  -32.857
     H      0   19.421  -34.075  -34.322
     H      0   17.362  -33.279  -35.365
     H      0   17.574  -31.300  -32.450
     H      0   17.729  -29.864  -33.321
     H      0   17.308  -31.192  -36.424
     H      0   17.094  -29.817  -35.438
     C     -1   15.051  -32.322  -38.825
     C      0   14.092  -31.529  -39.668
     O      0   14.363  -30.411  -40.132
     H      0   14.542  -32.877  -38.032
     H      0   15.591  -33.041  -39.453
     H      0   15.781  -31.637  -38.390
     N      0   12.867  -32.101  -39.876
     C     -1   11.964  -31.536  -40.879
     H      0   12.263  -31.818  -41.895
     H      0   12.786  -33.092  -39.683
     H      0   10.948  -31.892  -40.700
     H      0   11.986  -30.450  -40.808
     C     -1   17.955  -17.354  -29.822
     C     -1   17.280  -18.708  -29.587
     C      0   16.883  -19.468  -30.833
     C      0   15.774  -19.245  -31.630
     C      0   17.559  -20.618  -31.400
     C      0   16.794  -21.045  -32.535
     C      0   18.709  -21.350  -31.046
     N      0   15.730  -20.175  -32.663
     C      0   17.141  -22.180  -33.286
     C      0   19.059  -22.473  -31.795
     C      0   18.280  -22.888  -32.901
     H      0   17.294  -16.677  -30.375
     H      0   18.875  -17.469  -30.407
     H      0   18.213  -16.875  -28.870
     H      0   17.948  -19.343  -28.991
     H      0   16.387  -18.551  -28.965
     H      0   15.003  -18.497  -31.532
     H      0   14.955  -20.327  -33.306
     H      0   19.311  -21.050  -30.195
     H      0   16.541  -22.507  -34.127
     H      0   19.941  -23.046  -31.523
     H      0   18.566  -23.778  -33.453
     C     -1   22.918  -25.839  -39.701
     C     -1   22.020  -26.716  -38.833
     C      0   21.018  -25.905  -38.055
     C      0   21.188  -25.341  -36.807
     C      0   19.727  -25.457  -38.534
     C      0   19.169  -24.607  -37.527
     C      0   18.981  -25.710  -39.703
     N      0   20.076  -24.570  -36.482
     C      0   17.915  -24.000  -37.677
     C      0   17.723  -25.124  -39.844
     C      0   17.202  -24.270  -38.844
     H      0   22.322  -25.247  -40.406
     H      0   23.489  -25.139  -39.082
     H      0   23.629  -26.441  -40.280
     H      0   21.493  -27.444  -39.465
     H      0   22.640  -27.303  -38.142
     H      0   22.020  -25.426  -36.124
     H      0   19.980  -24.011  -35.648
     H      0   19.378  -26.358  -40.479
     H      0   17.491  -23.367  -36.907
     H      0   17.108  -25.327  -40.713
     H      0   16.214  -23.852  -38.982
     O      0   14.366  -25.237  -40.388
     H      0   13.996  -24.700  -39.666
     H      0   14.521  -26.121  -40.016
     O      0   15.743  -26.752  -31.471
     H      0   14.782  -26.770  -31.230
     H      0   16.092  -25.886  -31.228
     O      0   17.227  -29.448  -38.163
     H      0   18.162  -29.466  -38.411
     C      0   16.906  -28.147  -37.702
     C      0   15.405  -27.929  -37.894
     O      0   15.065  -27.901  -39.278
     C      0   14.997  -26.598  -37.267
     O      0   13.590  -26.393  -37.431
     C      0   15.399  -26.587  -35.783
     O      0   15.010  -25.364  -35.135
     C      0   16.915  -26.833  -35.656
     O      0   17.240  -28.100  -36.300
     C      0   17.444  -26.938  -34.234
     O      0   16.891  -28.073  -33.538
     H      0   15.107  -28.808  -39.636
     H      0   13.448  -25.424  -37.643
     H      0   16.407  -27.720  -32.755
     H      0   17.473  -27.381  -38.244
     H      0   14.887  -28.747  -37.371
     H      0   15.532  -25.796  -37.788
     H      0   14.882  -27.402  -35.266
     H      0   17.454  -26.026  -36.168
     H      0   17.203  -26.010  -33.706
     H      0   18.534  -27.044  -34.281
     C      0   12.964  -25.454  -34.618
     C      0   13.133  -26.468  -33.519
     O      0   12.709  -27.746  -33.985
     C      0   12.456  -26.047  -32.216
     O      0   13.077  -26.783  -31.153
     C      0   12.605  -24.552  -31.893
     O      0   11.619  -24.150  -30.926
     C      0   12.511  -23.588  -33.085
     O      0   12.709  -24.204  -34.431
     C      0   13.561  -22.492  -32.967
     O      0   13.609  -21.623  -34.108
     H      0   11.703  -27.767  -34.046
     H      0   12.429  -26.754  -30.380
     H      0   13.802  -22.183  -34.884
     H      0   12.783  -25.814  -35.623
     H      0   14.204  -26.544  -33.317
     H      0   11.394  -26.282  -32.287
     H      0   13.605  -24.445  -31.446
     H      0   11.505  -23.188  -33.175
     H      0   14.542  -22.953  -32.790
     H      0   13.307  -21.875  -32.101
     H      0   11.243  -24.956  -30.460
