# Supplementary material for: A Case Study of the Glycoside Hydrolase Enzyme Mechanism Using an Automated QM-Cluster Model Building Toolkit
Source: Front Chem. 2022 Mar 24;10:854318. doi: 10.3389/fchem.2022.854318 (PMC8987026; doi:10.3389/fchem.2022.854318)
Supplement: Supplementary file 1 [file DataSheet2.zip › Res16-QB-R2.xyz]

     C     -1    6.662  -20.567  -36.146
     C     -1    7.799  -21.567  -35.875
     C      0    8.321  -21.591  -34.455
     C      0    9.034  -20.499  -33.929
     C      0    8.191  -22.736  -33.656
     C      0    9.653  -20.573  -32.682
     C      0    8.801  -22.823  -32.401
     C      0    9.576  -21.753  -31.927
     O      0   10.313  -21.838  -30.770
     H      0    6.973  -19.543  -35.910
     H      0    5.783  -20.798  -35.533
     H      0    6.362  -20.594  -37.200
     H      0    7.465  -22.576  -36.146
     H      0    8.641  -21.337  -36.541
     H      0    9.149  -19.599  -34.527
     H      0    7.629  -23.584  -34.035
     H      0   10.247  -19.749  -32.302
     H      0    8.736  -23.735  -31.818
     H      0   10.637  -22.768  -30.671
     C     -1    8.074  -28.590  -30.358
     C     -1    8.987  -27.368  -30.654
     C      0   10.363  -27.586  -29.977
     O      0   10.781  -28.752  -29.851
     O      0   11.031  -26.533  -29.609
     H      0    8.589  -29.504  -30.659
     H      0    7.866  -28.660  -29.285
     H      0    7.118  -28.517  -30.890
     H      0    9.144  -27.274  -31.738
     H      0    8.547  -26.428  -30.304
     C     -1   12.703  -31.455  -30.650
     C     -1   13.625  -30.310  -30.231
     C      0   14.359  -29.639  -31.403
     C      0   14.924  -30.606  -32.423
     N      0   14.560  -30.332  -33.702
     O      0   15.663  -31.565  -32.120
     H      0   12.179  -31.869  -29.781
     H      0   11.937  -31.097  -31.349
     H      0   13.264  -32.265  -31.130
     H      0   13.029  -29.545  -29.726
     H      0   14.363  -30.696  -29.514
     H      0   13.684  -28.940  -31.891
     H      0   15.201  -29.053  -31.012
     H      0   13.996  -29.509  -33.902
     H      0   14.964  -30.857  -34.465
     C     -1    5.945  -27.794  -35.509
     C     -1    7.338  -27.869  -34.895
     C      0    8.234  -26.620  -34.985
     C      0    9.659  -26.933  -34.568
     O      0   10.091  -28.082  -34.474
     O      0   10.415  -25.846  -34.308
     H      0    5.991  -27.579  -36.584
     H      0    5.423  -28.748  -35.377
     H      0    5.335  -27.011  -35.041
     H      0    7.251  -28.147  -33.835
     H      0    7.887  -28.695  -35.362
     H      0    8.300  -26.242  -36.015
     H      0    7.858  -25.791  -34.376
     C     -1    8.763  -23.354  -38.869
     C     -1   10.193  -23.879  -38.735
     C      0   10.567  -24.361  -37.371
     O      0   10.841  -23.355  -36.522
     O      0   10.602  -25.551  -37.073
     H      0    8.544  -23.136  -39.919
     H      0    8.031  -24.092  -38.520
     H      0    8.619  -22.437  -38.296
     H      0   10.342  -24.722  -39.416
     H      0   10.899  -23.097  -39.023
     H      0   11.245  -23.699  -35.693
     C     -1   14.096  -19.352  -39.076
     C     -1   14.489  -20.810  -38.888
     C      0   13.387  -21.704  -38.266
     C      0   13.879  -23.060  -37.719
     N      0   14.775  -23.098  -36.742
     O      0   13.357  -24.137  -38.192
     H      0   14.914  -18.779  -39.527
     H      0   13.219  -19.252  -39.728
     H      0   13.847  -18.885  -38.115
     H      0   14.794  -21.247  -39.849
     H      0   15.381  -20.851  -38.247
     H      0   12.913  -21.170  -37.431
     H      0   12.608  -21.896  -39.008
     H      0   15.121  -22.162  -36.533
     H      0   15.794  -24.348  -36.307
     C     -1    8.055  -31.122  -38.775
     C     -1    8.757  -30.695  -37.492
     C      0    9.842  -29.685  -37.762
     C      0   10.106  -28.892  -38.859
     N      0   10.839  -29.368  -36.843
     C      0   11.658  -28.423  -37.341
     N      0   11.225  -28.129  -38.565
     H      0    7.276  -31.860  -38.560
     H      0    7.575  -30.270  -39.269
     H      0    8.761  -31.571  -39.482
     H      0    8.028  -30.273  -36.788
     H      0    9.197  -31.568  -36.993
     H      0   10.860  -29.677  -35.881
     H      0    9.592  -28.815  -39.799
     H      0   12.498  -27.947  -36.855
     H      0   11.691  -27.372  -39.143
     C     -1   18.228  -37.294  -31.952
     C     -1   18.827  -36.190  -32.835
     C      0   17.811  -35.121  -33.303
     C      0   18.533  -33.922  -33.949
     N      0   17.652  -33.063  -34.770
     C      0   17.583  -31.717  -34.719
     N      0   17.948  -31.040  -33.612
     N      0   17.108  -31.040  -35.784
     H      0   17.799  -36.873  -31.035
     H      0   17.429  -37.833  -32.477
     H      0   18.993  -38.023  -31.665
     H      0   19.633  -35.690  -32.277
     H      0   19.300  -36.637  -33.721
     H      0   17.118  -35.569  -34.029
     H      0   17.202  -34.768  -32.461
     H      0   19.001  -33.295  -33.188
     H      0   19.335  -34.290  -34.604
     H      0   17.289  -33.490  -35.612
     H      0   17.591  -31.452  -32.750
     H      0   17.766  -30.023  -33.653
     H      0   17.197  -31.426  -36.715
     H      0   17.107  -30.013  -35.772
     C     -1   15.051  -32.322  -38.825
     C      0   13.842  -31.580  -39.328
     O      0   13.512  -30.459  -38.886
     H      0   15.209  -33.281  -39.324
     H      0   15.926  -31.681  -38.962
     H      0   14.940  -32.495  -37.749
     N      0   13.122  -32.189  -40.289
     C     -1   11.964  -31.536  -40.879
     H      0   12.259  -30.647  -41.446
     H      0   13.418  -33.088  -40.638
     H      0   11.461  -32.236  -41.547
     H      0   11.272  -31.217  -40.096
     C     -1   17.955  -17.354  -29.822
     C     -1   17.280  -18.708  -29.587
     C      0   16.461  -19.209  -30.749
     C      0   15.103  -19.043  -30.938
     C      0   16.941  -19.965  -31.888
     C      0   15.815  -20.230  -32.729
     C      0   18.200  -20.469  -32.268
     N      0   14.714  -19.648  -32.128
     C      0   15.919  -20.978  -33.909
     C      0   18.307  -21.215  -33.441
     C      0   17.176  -21.470  -34.252
     H      0   17.208  -16.575  -30.013
     H      0   18.623  -17.393  -30.691
     H      0   18.548  -17.052  -28.950
     H      0   18.049  -19.455  -29.344
     H      0   16.637  -18.637  -28.700
     H      0   14.380  -18.547  -30.308
     H      0   13.772  -19.690  -32.484
     H      0   19.075  -20.284  -31.651
     H      0   15.040  -21.178  -34.509
     H      0   19.272  -21.613  -33.738
     H      0   17.286  -22.073  -35.149
     C     -1   22.918  -25.839  -39.701
     C     -1   22.020  -26.716  -38.833
     C      0   20.729  -26.013  -38.486
     C      0   20.474  -25.225  -37.381
     C      0   19.557  -25.911  -39.336
     C      0   18.639  -25.027  -38.689
     C      0   19.184  -26.500  -40.560
     N      0   19.233  -24.598  -37.514
     C      0   17.382  -24.723  -39.230
     C      0   17.925  -26.217  -41.091
     C      0   17.034  -25.336  -40.434
     H      0   22.407  -25.554  -40.628
     H      0   23.183  -24.917  -39.172
     H      0   23.846  -26.357  -39.972
     H      0   21.799  -27.656  -39.357
     H      0   22.550  -26.992  -37.912
     H      0   21.093  -25.039  -36.517
     H      0   18.687  -24.231  -36.744
     H      0   19.863  -27.170  -41.079
     H      0   16.704  -24.048  -38.720
     H      0   17.621  -26.676  -42.026
     H      0   16.058  -25.143  -40.865
     O      0   12.734  -26.310  -39.825
     H      0   12.820  -25.449  -39.368
     H      0   13.550  -26.813  -39.605
     O      0   15.734  -26.773  -32.321
     H      0   14.942  -26.968  -31.784
     H      0   15.573  -25.884  -32.714
     O      0   16.999  -29.675  -38.522
     H      0   17.886  -29.742  -38.903
     C      0   16.858  -28.380  -37.972
     C      0   15.383  -28.030  -37.805
     O      0   14.702  -28.066  -39.064
     C      0   15.272  -26.613  -37.238
     O      0   13.914  -26.345  -36.866
     C      0   16.185  -26.364  -36.023
     O      0   16.516  -24.957  -35.903
     C      0   17.533  -27.112  -36.029
     O      0   17.448  -28.415  -36.658
     C      0   18.061  -27.378  -34.619
     O      0   17.229  -28.313  -33.911
     H      0   14.316  -28.965  -39.152
     H      0   13.653  -25.477  -37.293
     H      0   16.609  -27.823  -33.304
     H      0   17.372  -27.633  -38.589
     H      0   14.939  -28.754  -37.111
     H      0   15.571  -25.931  -38.040
     H      0   15.613  -26.691  -35.146
     H      0   18.260  -26.511  -36.580
     H      0   18.136  -26.428  -34.076
     H      0   19.062  -27.815  -34.694
     C      0   11.895  -25.868  -34.542
     C      0   12.712  -26.658  -33.533
     O      0   12.644  -28.071  -33.751
     C      0   12.286  -26.220  -32.139
     O      0   13.143  -26.796  -31.153
     C      0   12.280  -24.678  -31.952
     O      0   11.337  -24.312  -30.924
     C      0   11.937  -23.836  -33.198
     O      0   12.282  -24.513  -34.470
     C      0   12.722  -22.518  -33.231
     O      0   12.680  -21.880  -34.521
     H      0   11.699  -28.316  -33.777
     H      0   12.590  -26.844  -30.327
     H      0   13.209  -22.422  -35.135
     H      0   12.055  -26.195  -35.561
     H      0   13.751  -26.401  -33.718
     H      0   11.262  -26.571  -31.997
     H      0   13.297  -24.424  -31.625
     H      0   10.864  -23.660  -33.227
     H      0   13.760  -22.701  -32.932
     H      0   12.266  -21.831  -32.516
     H      0   11.112  -25.117  -30.362
     O      0   15.211  -24.460  -33.645
     H      0   14.383  -24.435  -34.151
     H      0   15.907  -24.483  -34.343
