# Supplementary material for: A Case Study of the Glycoside Hydrolase Enzyme Mechanism Using an Automated QM-Cluster Model Building Toolkit
Source: Front Chem. 2022 Mar 24;10:854318. doi: 10.3389/fchem.2022.854318 (PMC8987026; doi:10.3389/fchem.2022.854318)
Supplement: Supplementary file 1 [file DataSheet2.zip › Res16-QB-R1.xyz]

     C     -1    6.662  -20.567  -36.146
     C     -1    7.799  -21.567  -35.875
     C      0    8.330  -21.596  -34.457
     C      0    8.723  -20.435  -33.769
     C      0    8.562  -22.831  -33.837
     C      0    9.367  -20.513  -32.531
     C      0    9.212  -22.930  -32.608
     C      0    9.643  -21.764  -31.958
     O      0   10.369  -21.805  -30.790
     H      0    6.974  -19.537  -35.938
     H      0    5.791  -20.784  -35.517
     H      0    6.347  -20.613  -37.195
     H      0    7.471  -22.576  -36.144
     H      0    8.637  -21.337  -36.548
     H      0    8.558  -19.459  -34.217
     H      0    8.278  -23.739  -34.352
     H      0    9.700  -19.617  -32.017
     H      0    9.439  -23.901  -32.191
     H      0   10.808  -22.687  -30.731
     C     -1    8.074  -28.590  -30.358
     C     -1    8.987  -27.368  -30.653
     C      0   10.366  -27.527  -29.991
     O      0   10.777  -28.664  -29.694
     O      0   11.059  -26.437  -29.812
     H      0    8.587  -29.509  -30.651
     H      0    7.853  -28.658  -29.287
     H      0    7.125  -28.517  -30.904
     H      0    9.154  -27.285  -31.737
     H      0    8.531  -26.429  -30.322
     C     -1   12.703  -31.455  -30.650
     C     -1   13.625  -30.310  -30.231
     C      0   14.262  -29.606  -31.447
     C      0   14.693  -30.547  -32.554
     N      0   14.215  -30.224  -33.784
     O      0   15.417  -31.544  -32.360
     H      0   12.207  -31.900  -29.779
     H      0   11.914  -31.085  -31.317
     H      0   13.257  -32.244  -31.167
     H      0   13.049  -29.566  -29.673
     H      0   14.413  -30.701  -29.574
     H      0   13.561  -28.870  -31.837
     H      0   15.149  -29.051  -31.120
     H      0   13.720  -29.341  -33.932
     H      0   14.583  -30.726  -34.581
     C     -1    5.945  -27.794  -35.509
     C     -1    7.338  -27.870  -34.895
     C      0    8.157  -26.569  -34.981
     C      0    9.625  -26.647  -34.493
     O      0   10.142  -27.769  -34.234
     O      0   10.260  -25.537  -34.390
     H      0    5.993  -27.553  -36.579
     H      0    5.415  -28.748  -35.403
     H      0    5.337  -27.019  -35.025
     H      0    7.261  -28.158  -33.837
     H      0    7.916  -28.676  -35.364
     H      0    8.181  -26.201  -36.020
     H      0    7.662  -25.778  -34.404
     C     -1    8.763  -23.354  -38.869
     C     -1   10.193  -23.879  -38.735
     C      0   10.432  -24.613  -37.439
     O      0   10.090  -23.925  -36.354
     O      0   10.879  -25.760  -37.399
     H      0    8.615  -22.901  -39.855
     H      0    8.031  -24.164  -38.760
     H      0    8.549  -22.604  -38.111
     H      0   10.447  -24.565  -39.547
     H      0   10.904  -23.046  -38.785
     H      0   10.153  -24.530  -35.520
     C     -1   14.096  -19.352  -39.076
     C     -1   14.490  -20.809  -38.889
     C      0   13.508  -21.490  -37.900
     C      0   13.923  -22.879  -37.473
     N      0   14.901  -22.951  -36.547
     O      0   13.394  -23.905  -37.961
     H      0   14.756  -18.846  -39.789
     H      0   13.070  -19.267  -39.454
     H      0   14.148  -18.807  -38.126
     H      0   14.476  -21.349  -39.843
     H      0   15.515  -20.877  -38.501
     H      0   13.408  -20.863  -37.004
     H      0   12.521  -21.561  -38.362
     H      0   15.325  -22.109  -36.185
     H      0   15.128  -23.850  -36.113
     C     -1    8.055  -31.122  -38.775
     C     -1    8.757  -30.695  -37.492
     C      0    9.998  -29.884  -37.624
     C      0   10.234  -28.564  -37.324
     N      0   11.227  -30.396  -38.034
     C      0   12.165  -29.429  -37.994
     N      0   11.570  -28.323  -37.558
     H      0    7.149  -31.686  -38.534
     H      0    7.767  -30.254  -39.377
     H      0    8.690  -31.765  -39.397
     H      0    8.058  -30.109  -36.886
     H      0    8.984  -31.588  -36.892
     H      0   11.430  -31.343  -38.333
     H      0    9.580  -27.801  -36.957
     H      0   13.181  -29.511  -38.324
     H      0   12.080  -27.435  -37.421
     C     -1   18.228  -37.294  -31.952
     C     -1   18.827  -36.190  -32.835
     C      0   17.828  -35.059  -33.195
     C      0   18.552  -33.797  -33.716
     N      0   17.684  -32.915  -34.527
     C      0   17.564  -31.576  -34.444
     N      0   17.909  -30.897  -33.326
     N      0   17.093  -30.897  -35.505
     H      0   17.884  -36.885  -30.995
     H      0   17.369  -37.771  -32.439
     H      0   18.970  -38.072  -31.741
     H      0   19.687  -35.748  -32.310
     H      0   19.224  -36.621  -33.764
     H      0   17.130  -35.424  -33.961
     H      0   17.220  -34.791  -32.322
     H      0   18.957  -33.212  -32.889
     H      0   19.399  -34.096  -34.348
     H      0   17.317  -33.330  -35.374
     H      0   17.575  -31.337  -32.472
     H      0   17.655  -29.900  -33.346
     H      0   17.230  -31.256  -36.441
     H      0   17.024  -29.876  -35.471
     C     -1   15.051  -32.322  -38.825
     C      0   14.089  -31.531  -39.667
     O      0   14.342  -30.399  -40.108
     H      0   14.568  -32.716  -37.925
     H      0   15.448  -33.171  -39.394
     H      0   15.882  -31.674  -38.542
     N      0   12.874  -32.114  -39.890
     C     -1   11.964  -31.536  -40.879
     H      0   12.282  -31.764  -41.902
     H      0   12.802  -33.109  -39.714
     H      0   10.959  -31.934  -40.726
     H      0   11.947  -30.453  -40.762
     C     -1   17.955  -17.354  -29.822
     C     -1   17.280  -18.708  -29.587
     C      0   16.855  -19.521  -30.787
     C      0   15.859  -19.238  -31.704
     C      0   17.314  -20.860  -31.096
     C      0   16.541  -21.333  -32.206
     C      0   18.273  -21.716  -30.521
     N      0   15.685  -20.311  -32.572
     C      0   16.691  -22.631  -32.719
     C      0   18.436  -22.999  -31.038
     C      0   17.648  -23.453  -32.122
     H      0   17.299  -16.672  -30.376
     H      0   18.880  -17.467  -30.401
     H      0   18.205  -16.879  -28.867
     H      0   17.955  -19.330  -28.985
     H      0   16.399  -18.541  -28.948
     H      0   15.244  -18.356  -31.796
     H      0   14.912  -20.433  -33.228
     H      0   18.873  -21.384  -29.679
     H      0   16.065  -23.002  -33.522
     H      0   19.172  -23.667  -30.602
     H      0   17.806  -24.455  -32.508
     C     -1   22.918  -25.839  -39.701
     C     -1   22.020  -26.716  -38.833
     C      0   21.025  -25.918  -38.036
     C      0   21.204  -25.375  -36.780
     C      0   19.725  -25.476  -38.493
     C      0   19.171  -24.648  -37.466
     C      0   18.968  -25.719  -39.657
     N      0   20.091  -24.615  -36.433
     C      0   17.915  -24.040  -37.598
     C      0   17.705  -25.141  -39.776
     C      0   17.191  -24.300  -38.762
     H      0   22.322  -25.239  -40.399
     H      0   23.499  -25.146  -39.081
     H      0   23.620  -26.443  -40.288
     H      0   21.486  -27.436  -39.468
     H      0   22.643  -27.313  -38.154
     H      0   22.042  -25.466  -36.107
     H      0   19.981  -24.106  -35.570
     H      0   19.361  -26.352  -40.446
     H      0   17.518  -23.398  -36.822
     H      0   17.081  -25.339  -40.639
     H      0   16.205  -23.874  -38.897
     O      0   14.400  -25.348  -40.376
     H      0   13.938  -24.872  -39.670
     H      0   14.587  -26.236  -40.024
     O      0   15.920  -26.733  -31.274
     H      0   14.945  -26.741  -31.089
     H      0   16.216  -25.815  -31.201
     O      0   17.352  -29.498  -38.135
     H      0   18.304  -29.501  -38.309
     C      0   16.979  -28.216  -37.671
     C      0   15.487  -28.022  -37.945
     O      0   15.242  -27.937  -39.345
     C      0   15.005  -26.735  -37.279
     O      0   13.606  -26.565  -37.506
     C      0   15.330  -26.762  -35.783
     O      0   14.961  -25.491  -35.199
     C      0   16.846  -26.941  -35.606
     O      0   17.234  -28.188  -36.247
     C      0   17.351  -26.998  -34.175
     O      0   16.803  -28.113  -33.449
     H      0   15.161  -28.841  -39.705
     H      0   13.417  -25.604  -37.571
     H      0   16.448  -27.747  -32.603
     H      0   17.559  -27.425  -38.161
     H      0   14.962  -28.879  -37.497
     H      0   15.541  -25.897  -37.739
     H      0   14.796  -27.576  -35.292
     H      0   17.361  -26.111  -36.108
     H      0   17.075  -26.059  -33.687
     H      0   18.445  -27.072  -34.202
     C      0   13.668  -25.373  -34.542
     C      0   13.464  -26.467  -33.481
     O      0   12.890  -27.644  -34.077
     C      0   12.676  -26.025  -32.232
     O      0   13.226  -26.759  -31.119
     C      0   12.723  -24.528  -31.885
     O      0   11.640  -24.179  -31.006
     C      0   12.696  -23.649  -33.130
     O      0   13.816  -24.080  -33.960
     C      0   13.017  -22.187  -32.823
     O      0   13.436  -21.490  -34.027
     H      0   11.893  -27.591  -34.109
     H      0   12.518  -26.758  -30.402
     H      0   13.825  -22.183  -34.589
     H      0   12.855  -25.387  -35.274
     H      0   14.459  -26.754  -33.142
     H      0   11.628  -26.294  -32.383
     H      0   13.684  -24.343  -31.379
     H      0   11.757  -23.763  -33.679
     H      0   13.826  -22.151  -32.083
     H      0   12.150  -21.670  -32.419
     H      0   11.284  -24.996  -30.550
