# Supplementary material for: A Case Study of the Glycoside Hydrolase Enzyme Mechanism Using an Automated QM-Cluster Model Building Toolkit
Source: Front Chem. 2022 Mar 24;10:854318. doi: 10.3389/fchem.2022.854318 (PMC8987026; doi:10.3389/fchem.2022.854318)
Supplement: Supplementary file 1 [file DataSheet2.zip › Res16-QB-P2.xyz]

     C     -1    6.662  -20.567  -36.146
     C     -1    7.799  -21.567  -35.875
     C      0    8.439  -21.548  -34.503
     C      0    9.210  -20.457  -34.063
     C      0    8.390  -22.685  -33.682
     C      0    9.925  -20.512  -32.861
     C      0    9.093  -22.756  -32.480
     C      0    9.881  -21.671  -32.065
     O      0   10.633  -21.709  -30.920
     H      0    6.994  -19.533  -35.992
     H      0    5.811  -20.745  -35.478
     H      0    6.311  -20.658  -37.180
     H      0    7.444  -22.583  -36.077
     H      0    8.594  -21.384  -36.609
     H      0    9.276  -19.564  -34.679
     H      0    7.824  -23.549  -34.014
     H      0   10.528  -19.673  -32.528
     H      0    9.085  -23.666  -31.892
     H      0   10.894  -22.651  -30.735
     C     -1    8.074  -28.590  -30.358
     C     -1    8.987  -27.368  -30.654
     C      0   10.319  -27.498  -29.890
     O      0   10.790  -28.637  -29.692
     O      0   10.902  -26.396  -29.519
     H      0    8.626  -29.509  -30.569
     H      0    7.779  -28.610  -29.302
     H      0    7.163  -28.567  -30.969
     H      0    9.219  -27.338  -31.726
     H      0    8.502  -26.423  -30.386
     C     -1   12.703  -31.455  -30.650
     C     -1   13.625  -30.310  -30.231
     C      0   14.056  -29.482  -31.443
     C      0   14.730  -30.275  -32.549
     N      0   14.370  -29.897  -33.804
     O      0   15.556  -31.181  -32.330
     H      0   12.378  -32.045  -29.784
     H      0   11.802  -31.053  -31.129
     H      0   13.204  -32.132  -31.350
     H      0   13.091  -29.643  -29.548
     H      0   14.510  -30.710  -29.718
     H      0   13.184  -28.961  -31.837
     H      0   14.753  -28.701  -31.123
     H      0   13.708  -29.129  -33.953
     H      0   14.862  -30.317  -34.581
     C     -1    5.945  -27.794  -35.509
     C     -1    7.338  -27.869  -34.895
     C      0    8.075  -26.525  -34.893
     C      0    9.526  -26.569  -34.382
     O      0   10.011  -27.659  -33.981
     O      0   10.178  -25.463  -34.375
     H      0    5.987  -27.471  -36.558
     H      0    5.442  -28.768  -35.479
     H      0    5.314  -27.076  -34.970
     H      0    7.275  -28.230  -33.861
     H      0    7.949  -28.617  -35.416
     H      0    8.081  -26.074  -35.898
     H      0    7.533  -25.805  -34.265
     C     -1    8.763  -23.354  -38.869
     C     -1   10.193  -23.879  -38.735
     C      0   10.566  -24.466  -37.391
     O      0    9.837  -24.068  -36.379
     O      0   11.519  -25.265  -37.295
     H      0    8.568  -23.056  -39.905
     H      0    8.033  -24.122  -38.593
     H      0    8.594  -22.491  -38.227
     H      0   10.403  -24.654  -39.481
     H      0   10.912  -23.073  -38.945
     H      0   10.027  -24.622  -35.468
     C     -1   14.096  -19.352  -39.076
     C     -1   14.489  -20.810  -38.888
     C      0   13.536  -21.533  -37.921
     C      0   14.052  -22.906  -37.556
     N      0   14.203  -23.149  -36.246
     O      0   14.373  -23.740  -38.442
     H      0   14.769  -18.842  -39.774
     H      0   13.076  -19.263  -39.471
     H      0   14.130  -18.810  -38.123
     H      0   14.500  -21.345  -39.845
     H      0   15.511  -20.863  -38.489
     H      0   13.398  -20.936  -37.013
     H      0   12.551  -21.640  -38.393
     H      0   13.742  -22.577  -35.536
     H      0   17.238  -24.600  -36.056
     C     -1    8.055  -31.122  -38.775
     C     -1    8.757  -30.695  -37.492
     C      0    9.864  -29.701  -37.664
     C      0    9.900  -28.349  -37.421
     N      0   11.136  -30.016  -38.148
     C      0   11.902  -28.906  -38.209
     N      0   11.159  -27.895  -37.765
     H      0    7.255  -31.834  -38.548
     H      0    7.612  -30.261  -39.287
     H      0    8.745  -31.608  -39.475
     H      0    8.025  -30.252  -36.809
     H      0    9.151  -31.580  -36.974
     H      0   11.477  -30.938  -38.409
     H      0    9.142  -27.695  -37.034
     H      0   12.904  -28.837  -38.590
     H      0   11.472  -26.910  -37.690
     C     -1   18.228  -37.294  -31.952
     C     -1   18.827  -36.190  -32.835
     C      0   17.838  -35.062  -33.190
     C      0   18.538  -33.979  -34.025
     N      0   17.633  -32.967  -34.596
     C      0   17.665  -31.649  -34.334
     N      0   18.275  -31.171  -33.227
     N      0   17.116  -30.784  -35.205
     H      0   17.877  -36.887  -30.996
     H      0   17.373  -37.773  -32.445
     H      0   18.970  -38.070  -31.736
     H      0   19.698  -35.753  -32.325
     H      0   19.208  -36.633  -33.767
     H      0   16.994  -35.476  -33.759
     H      0   17.418  -34.617  -32.279
     H      0   19.289  -33.454  -33.428
     H      0   19.066  -34.452  -34.863
     H      0   17.068  -33.247  -35.386
     H      0   18.084  -31.679  -32.372
     H      0   18.198  -30.153  -33.130
     H      0   17.182  -30.957  -36.204
     H      0   17.207  -29.796  -34.960
     C     -1   15.051  -32.322  -38.825
     C      0   14.033  -31.459  -39.529
     O      0   14.241  -30.272  -39.829
     H      0   14.588  -32.966  -38.072
     H      0   15.552  -32.966  -39.559
     H      0   15.801  -31.682  -38.360
     N      0   12.840  -32.067  -39.826
     C     -1   11.964  -31.536  -40.879
     H      0   12.245  -31.928  -41.862
     H      0   12.806  -33.069  -39.682
     H      0   10.927  -31.809  -40.674
     H      0   12.057  -30.451  -40.898
     C     -1   17.955  -17.354  -29.822
     C     -1   17.280  -18.708  -29.587
     C      0   16.749  -19.393  -30.827
     C      0   15.542  -19.162  -31.464
     C      0   17.389  -20.466  -31.561
     C      0   16.511  -20.839  -32.630
     C      0   18.594  -21.176  -31.395
     N      0   15.407  -20.010  -32.559
     C      0   16.806  -21.895  -33.506
     C      0   18.885  -22.232  -32.257
     C      0   17.997  -22.593  -33.298
     H      0   17.253  -16.640  -30.269
     H      0   18.808  -17.452  -30.504
     H      0   18.320  -16.929  -28.879
     H      0   17.992  -19.384  -29.094
     H      0   16.456  -18.571  -28.873
     H      0   14.761  -18.462  -31.212
     H      0   14.561  -20.148  -33.104
     H      0   19.281  -20.914  -30.596
     H      0   16.126  -22.168  -34.306
     H      0   19.802  -22.798  -32.123
     H      0   18.229  -23.446  -33.927
     C     -1   22.918  -25.839  -39.701
     C     -1   22.020  -26.716  -38.833
     C      0   21.224  -25.863  -37.874
     C      0   21.585  -25.506  -36.590
     C      0   20.043  -25.085  -38.194
     C      0   19.759  -24.252  -37.063
     C      0   19.188  -25.024  -39.312
     N      0   20.702  -24.547  -36.099
     C      0   18.677  -23.355  -37.048
     C      0   18.093  -24.160  -39.288
     C      0   17.846  -23.326  -38.172
     H      0   22.324  -25.110  -40.263
     H      0   23.627  -25.281  -39.080
     H      0   23.491  -26.436  -40.421
     H      0   21.343  -27.303  -39.468
     H      0   22.628  -27.438  -38.273
     H      0   22.416  -25.848  -35.992
     H      0   20.773  -24.103  -35.197
     H      0   19.376  -25.647  -40.181
     H      0   18.505  -22.693  -36.205
     H      0   17.417  -24.118  -40.134
     H      0   16.992  -22.660  -38.190
     O      0   13.076  -26.506  -39.565
     H      0   12.902  -25.762  -38.969
     H      0   13.972  -26.817  -39.346
     O      0   16.592  -26.752  -31.921
     H      0   16.052  -27.028  -31.167
     H      0   16.072  -26.040  -32.370
     O      0   17.440  -29.927  -38.117
     H      0   18.320  -30.216  -38.398
     C      0   17.501  -28.554  -37.758
     C      0   16.081  -27.990  -37.766
     O      0   15.555  -27.961  -39.093
     C      0   16.105  -26.557  -37.231
     O      0   14.774  -26.055  -37.143
     C      0   16.757  -26.524  -35.844
     O      0   16.869  -25.169  -35.357
     C      0   18.136  -27.200  -35.820
     O      0   18.065  -28.508  -36.441
     C      0   18.638  -27.460  -34.400
     O      0   17.751  -28.356  -33.695
     H      0   15.301  -28.869  -39.357
     H      0   14.677  -25.251  -37.716
     H      0   17.243  -27.842  -33.010
     H      0   18.131  -27.990  -38.461
     H      0   15.459  -28.609  -37.103
     H      0   16.700  -25.947  -37.926
     H      0   16.105  -27.041  -35.135
     H      0   18.864  -26.579  -36.357
     H      0   18.724  -26.509  -33.866
     H      0   19.625  -27.927  -34.456
     C      0   13.946  -25.481  -33.946
     C      0   13.433  -26.616  -33.071
     O      0   12.722  -27.573  -33.873
     C      0   12.645  -26.117  -31.850
     O      0   13.244  -26.676  -30.670
     C      0   12.617  -24.588  -31.683
     O      0   11.531  -24.202  -30.806
     C      0   12.474  -23.786  -32.990
     O      0   13.013  -24.452  -34.162
     C      0   13.175  -22.439  -32.815
     O      0   13.060  -21.557  -33.973
     H      0   11.736  -27.452  -33.849
     H      0   12.518  -26.695  -29.992
     H      0   12.132  -21.273  -34.032
     H      0   14.163  -25.873  -34.941
     H      0   14.311  -27.144  -32.704
     H      0   11.610  -26.455  -31.964
     H      0   13.568  -24.323  -31.202
     H      0   11.412  -23.672  -33.209
     H      0   14.243  -22.616  -32.691
     H      0   12.782  -21.930  -31.931
     H      0   11.176  -25.001  -30.315
     O      0   15.157  -24.966  -33.326
     H      0   14.379  -24.108  -35.983
     H      0   15.788  -24.734  -34.037
