# Supplementary material for: A Case Study of the Glycoside Hydrolase Enzyme Mechanism Using an Automated QM-Cluster Model Building Toolkit
Source: Front Chem. 2022 Mar 24;10:854318. doi: 10.3389/fchem.2022.854318 (PMC8987026; doi:10.3389/fchem.2022.854318)
Supplement: Supplementary file 1 [file DataSheet2.zip › Res16-QB-P1.xyz]

     C     -1    6.662  -20.567  -36.146
     C     -1    7.799  -21.567  -35.875
     C      0    8.223  -21.663  -34.431
     C      0    8.505  -20.531  -33.648
     C      0    8.414  -22.925  -33.855
     C      0    8.999  -20.659  -32.347
     C      0    8.891  -23.072  -32.556
     C      0    9.221  -21.933  -31.803
     O      0    9.791  -22.027  -30.559
     H      0    6.952  -19.546  -35.872
     H      0    5.768  -20.826  -35.567
     H      0    6.392  -20.561  -37.209
     H      0    7.496  -22.563  -36.220
     H      0    8.670  -21.291  -36.486
     H      0    8.368  -19.537  -34.063
     H      0    8.211  -23.807  -34.450
     H      0    9.252  -19.786  -31.756
     H      0    9.082  -24.056  -32.151
     H      0   10.231  -22.911  -30.503
     C     -1    8.074  -28.590  -30.358
     C     -1    8.987  -27.368  -30.653
     C      0   10.378  -27.622  -30.010
     O      0   10.805  -28.792  -29.974
     O      0   11.042  -26.594  -29.571
     H      0    8.576  -29.501  -30.689
     H      0    7.890  -28.678  -29.282
     H      0    7.106  -28.502  -30.866
     H      0    9.122  -27.246  -31.737
     H      0    8.564  -26.435  -30.269
     C     -1   12.703  -31.455  -30.650
     C     -1   13.625  -30.310  -30.231
     C      0   14.184  -29.535  -31.429
     C      0   14.822  -30.395  -32.503
     N      0   14.532  -29.996  -33.772
     O      0   15.555  -31.372  -32.261
     H      0   12.300  -31.977  -29.774
     H      0   11.850  -31.063  -31.216
     H      0   13.235  -32.187  -31.267
     H      0   13.061  -29.607  -29.612
     H      0   14.455  -30.712  -29.632
     H      0   13.397  -28.924  -31.866
     H      0   14.952  -28.829  -31.084
     H      0   13.978  -29.154  -33.926
     H      0   15.036  -30.421  -34.539
     C     -1    5.945  -27.794  -35.509
     C     -1    7.338  -27.870  -34.895
     C      0    8.152  -26.570  -34.808
     C      0    9.632  -26.830  -34.581
     O      0   10.196  -27.882  -34.869
     O      0   10.279  -25.779  -34.035
     H      0    5.983  -27.434  -36.545
     H      0    5.477  -28.784  -35.514
     H      0    5.288  -27.117  -34.949
     H      0    7.264  -28.293  -33.883
     H      0    7.939  -28.590  -35.462
     H      0    8.095  -26.002  -35.749
     H      0    7.780  -25.908  -34.021
     C     -1    8.763  -23.354  -38.869
     C     -1   10.193  -23.879  -38.735
     C      0   10.479  -24.264  -37.314
     O      0   10.748  -23.219  -36.517
     O      0   10.397  -25.427  -36.922
     H      0    8.518  -23.182  -39.922
     H      0    8.039  -24.075  -38.471
     H      0    8.635  -22.412  -38.333
     H      0   10.341  -24.766  -39.354
     H      0   10.912  -23.118  -39.052
     H      0   11.008  -23.506  -35.605
     C     -1   14.096  -19.352  -39.076
     C     -1   14.490  -20.809  -38.889
     C      0   13.628  -21.493  -37.789
     C      0   14.058  -22.895  -37.316
     N      0   14.966  -23.028  -36.350
     O      0   13.473  -23.913  -37.835
     H      0   14.690  -18.873  -39.863
     H      0   13.038  -19.261  -39.354
     H      0   14.245  -18.783  -38.150
     H      0   14.382  -21.365  -39.829
     H      0   15.551  -20.875  -38.607
     H      0   13.616  -20.834  -36.909
     H      0   12.594  -21.572  -38.140
     H      0   15.385  -22.120  -36.142
     H      0   15.456  -24.515  -35.377
     C     -1    8.055  -31.122  -38.775
     C     -1    8.757  -30.695  -37.492
     C      0    9.858  -29.704  -37.736
     C      0    9.857  -28.334  -37.880
     N      0   11.184  -30.089  -37.937
     C      0   11.951  -29.009  -38.188
     N      0   11.154  -27.943  -38.155
     H      0    7.257  -31.840  -38.559
     H      0    7.608  -30.260  -39.281
     H      0    8.752  -31.596  -39.476
     H      0    8.031  -30.248  -36.805
     H      0    9.169  -31.569  -36.973
     H      0   11.532  -31.040  -37.942
     H      0    9.063  -27.619  -37.778
     H      0   13.002  -28.990  -38.411
     H      0   11.524  -26.992  -38.390
     C     -1   18.228  -37.294  -31.952
     C     -1   18.827  -36.190  -32.835
     C      0   17.849  -35.039  -33.175
     C      0   18.603  -33.835  -33.778
     N      0   17.735  -32.895  -34.519
     C      0   17.712  -31.553  -34.395
     N      0   18.149  -30.938  -33.277
     N      0   17.243  -30.810  -35.416
     H      0   17.903  -36.890  -30.986
     H      0   17.356  -37.757  -32.431
     H      0   18.964  -38.082  -31.759
     H      0   19.705  -35.767  -32.323
     H      0   19.201  -36.623  -33.773
     H      0   17.096  -35.398  -33.890
     H      0   17.304  -34.716  -32.279
     H      0   19.125  -33.275  -33.000
     H      0   19.365  -34.199  -34.481
     H      0   17.311  -33.262  -35.360
     H      0   17.860  -31.393  -32.418
     H      0   17.978  -29.921  -33.256
     H      0   17.302  -31.153  -36.366
     H      0   17.259  -29.786  -35.358
     C     -1   15.051  -32.322  -38.825
     C      0   14.054  -31.475  -39.578
     O      0   14.273  -30.296  -39.901
     H      0   14.567  -33.047  -38.165
     H      0   15.676  -32.871  -39.540
     H      0   15.700  -31.665  -38.244
     N      0   12.878  -32.096  -39.885
     C     -1   11.964  -31.536  -40.879
     H      0   12.205  -31.889  -41.888
     H      0   12.834  -33.095  -39.731
     H      0   10.937  -31.819  -40.640
     H      0   12.053  -30.450  -40.859
     C     -1   17.955  -17.354  -29.822
     C     -1   17.280  -18.708  -29.587
     C      0   16.885  -19.503  -30.812
     C      0   15.681  -19.446  -31.494
     C      0   17.649  -20.562  -31.442
     C      0   16.837  -21.110  -32.487
     C      0   18.916  -21.130  -31.203
     N      0   15.657  -20.394  -32.510
     C      0   17.249  -22.207  -33.260
     C      0   19.333  -22.213  -31.976
     C      0   18.504  -22.750  -32.990
     H      0   17.298  -16.680  -30.384
     H      0   18.882  -17.468  -30.397
     H      0   18.203  -16.873  -28.869
     H      0   17.946  -19.332  -28.975
     H      0   16.382  -18.545  -28.974
     H      0   14.828  -18.809  -31.316
     H      0   14.863  -20.651  -33.097
     H      0   19.557  -20.735  -30.420
     H      0   16.608  -22.636  -34.022
     H      0   20.305  -22.661  -31.793
     H      0   18.843  -23.614  -33.555
     C     -1   22.918  -25.839  -39.701
     C     -1   22.020  -26.716  -38.833
     C      0   20.925  -25.917  -38.172
     C      0   20.994  -25.252  -36.965
     C      0   19.636  -25.589  -38.746
     C      0   18.973  -24.707  -37.833
     C      0   18.969  -25.967  -39.928
     N      0   19.823  -24.529  -36.756
     C      0   17.683  -24.213  -38.073
     C      0   17.684  -25.479  -40.169
     C      0   17.049  -24.610  -39.251
     H      0   22.334  -25.331  -40.477
     H      0   23.406  -25.067  -39.096
     H      0   23.699  -26.429  -40.196
     H      0   21.577  -27.513  -39.445
     H      0   22.626  -27.218  -38.067
     H      0   21.792  -25.231  -36.238
     H      0   19.642  -23.933  -35.963
     H      0   19.447  -26.634  -40.640
     H      0   17.165  -23.582  -37.360
     H      0   17.157  -25.775  -41.070
     H      0   16.038  -24.267  -39.444
     O      0   12.631  -26.029  -39.367
     H      0   12.839  -25.157  -38.977
     H      0   13.435  -26.566  -39.225
     O      0   15.785  -26.460  -32.200
     H      0   14.924  -26.576  -31.744
     H      0   15.671  -25.815  -32.923
     O      0   17.066  -29.439  -38.112
     H      0   17.943  -29.483  -38.519
     C      0   16.885  -28.143  -37.563
     C      0   15.389  -27.861  -37.476
     O      0   14.825  -27.809  -38.796
     C      0   15.155  -26.517  -36.779
     O      0   13.761  -26.270  -36.640
     C      0   15.845  -26.518  -35.406
     O      0   15.734  -25.243  -34.746
     C      0   17.332  -26.897  -35.527
     O      0   17.464  -28.157  -36.248
     C      0   18.040  -27.122  -34.196
     O      0   17.424  -28.171  -33.424
     H      0   14.942  -28.683  -39.221
     H      0   13.605  -25.354  -36.995
     H      0   16.720  -27.738  -32.875
     H      0   17.380  -27.382  -38.178
     H      0   14.918  -28.661  -36.885
     H      0   15.607  -25.735  -37.400
     H      0   15.346  -27.261  -34.776
     H      0   17.858  -26.113  -36.081
     H      0   18.049  -26.185  -33.629
     H      0   19.072  -27.423  -34.397
     C      0   11.733  -25.557  -34.368
     C      0   12.693  -26.346  -33.491
     O      0   12.698  -27.740  -33.821
     C      0   12.299  -26.095  -32.049
     O      0   13.220  -26.696  -31.137
     C      0   12.153  -24.591  -31.701
     O      0   10.974  -24.390  -30.905
     C      0   12.197  -23.609  -32.891
     O      0   11.904  -24.179  -34.232
     C      0   13.588  -22.979  -32.961
     O      0   13.704  -21.987  -33.989
     H      0   11.819  -27.975  -34.189
     H      0   12.691  -26.838  -30.310
     H      0   13.936  -22.449  -34.824
     H      0   11.855  -25.822  -35.412
     H      0   13.688  -25.967  -33.727
     H      0   11.317  -26.550  -31.932
     H      0   13.035  -24.363  -31.085
     H      0   11.444  -22.835  -32.757
     H      0   14.351  -23.757  -33.088
     H      0   13.779  -22.473  -32.010
     H      0   10.884  -25.190  -30.290
