# Supplementary material for: A Case Study of the Glycoside Hydrolase Enzyme Mechanism Using an Automated QM-Cluster Model Building Toolkit
Source: Front Chem. 2022 Mar 24;10:854318. doi: 10.3389/fchem.2022.854318 (PMC8987026; doi:10.3389/fchem.2022.854318)
Supplement: Supplementary file 1 [file DataSheet2.zip › Res16-QA-TS2.xyz]

     C     -1    6.662  -20.567  -36.146
     C     -1    7.799  -21.567  -35.875
     C      0    8.172  -21.629  -34.410
     C      0    8.646  -20.496  -33.725
     C      0    8.069  -22.831  -33.699
     C      0    9.034  -20.572  -32.386
     C      0    8.457  -22.926  -32.363
     C      0    8.965  -21.797  -31.704
     O      0    9.454  -21.864  -30.419
     H      0    5.760  -20.846  -35.589
     H      0    6.942  -19.553  -35.838
     H      0    6.408  -20.535  -37.213
     H      0    7.511  -22.565  -36.215
     H      0    8.681  -21.286  -36.464
     H      0    8.739  -19.550  -34.251
     H      0    7.706  -23.713  -34.211
     H      0    9.435  -19.708  -31.868
     H      0    8.433  -23.880  -31.852
     H      0    9.868  -22.755  -30.313
     C     -1    8.074  -28.589  -30.356
     C     -1    8.988  -27.368  -30.655
     C      0   10.393  -27.586  -30.054
     O      0   10.852  -28.743  -30.000
     O      0   11.045  -26.527  -29.667
     H      0    7.892  -28.683  -29.280
     H      0    8.570  -29.502  -30.694
     H      0    7.105  -28.496  -30.862
     H      0    9.109  -27.259  -31.742
     H      0    8.559  -26.436  -30.273
     C     -1   12.703  -31.455  -30.650
     C     -1   13.625  -30.310  -30.231
     C      0   13.804  -29.252  -31.316
     C      0   14.632  -29.740  -32.484
     N      0   14.338  -29.209  -33.692
     O      0   15.540  -30.581  -32.324
     H      0   12.604  -32.200  -29.851
     H      0   11.706  -31.062  -30.874
     H      0   13.089  -31.970  -31.540
     H      0   13.190  -29.814  -29.357
     H      0   14.610  -30.700  -29.947
     H      0   12.835  -28.874  -31.645
     H      0   14.336  -28.392  -30.893
     H      0   13.734  -28.382  -33.771
     H      0   14.978  -29.406  -34.449
     C     -1    5.945  -27.794  -35.509
     C     -1    7.338  -27.871  -34.895
     C      0    8.050  -26.516  -34.876
     C      0    9.515  -26.539  -34.428
     O      0   10.109  -27.626  -34.218
     O      0   10.067  -25.381  -34.296
     H      0    5.449  -28.771  -35.498
     H      0    5.989  -27.452  -36.552
     H      0    5.308  -27.090  -34.959
     H      0    7.277  -28.252  -33.867
     H      0    7.957  -28.598  -35.433
     H      0    8.022  -26.048  -35.873
     H      0    7.516  -25.822  -34.216
     C     -1    8.763  -23.354  -38.869
     C     -1   10.193  -23.879  -38.735
     C      0   10.420  -24.484  -37.372
     O      0    9.775  -23.853  -36.391
     O      0   11.094  -25.496  -37.166
     H      0    8.575  -23.013  -39.893
     H      0    8.028  -24.132  -38.636
     H      0    8.591  -22.518  -38.194
     H      0   10.432  -24.641  -39.482
     H      0   10.910  -23.064  -38.860
     H      0    9.862  -24.357  -35.518
     C     -1   14.096  -19.352  -39.076
     C     -1   14.490  -20.809  -38.889
     C      0   13.410  -21.845  -39.303
     C      0   13.434  -23.007  -38.310
     N      0   12.847  -22.855  -37.140
     O      0   14.099  -24.067  -38.604
     H      0   14.905  -18.680  -38.766
     H      0   13.859  -19.128  -40.124
     H      0   13.209  -19.108  -38.478
     H      0   15.418  -21.022  -39.435
     H      0   14.723  -20.965  -37.826
     H      0   12.422  -21.367  -39.280
     H      0   13.582  -22.208  -40.321
     H      0   12.400  -21.944  -37.053
     H      0   16.827  -24.690  -36.012
     C     -1    8.056  -31.123  -38.775
     C     -1    8.755  -30.694  -37.492
     C      0    9.929  -29.767  -37.657
     C      0   10.045  -28.422  -37.395
     N      0   11.196  -30.154  -38.107
     C      0   12.035  -29.097  -38.120
     N      0   11.344  -28.047  -37.683
     H      0    7.211  -31.777  -38.541
     H      0    7.674  -30.257  -39.326
     H      0    8.729  -31.674  -39.443
     H      0    8.037  -30.186  -36.841
     H      0    9.085  -31.582  -36.937
     H      0   11.493  -31.085  -38.390
     H      0    9.328  -27.722  -37.014
     H      0   13.055  -29.063  -38.469
     H      0   11.698  -27.088  -37.557
     C     -1   18.228  -37.294  -31.952
     C     -1   18.827  -36.189  -32.835
     C      0   17.858  -35.171  -33.460
     C      0   18.693  -34.158  -34.274
     N      0   17.958  -33.036  -34.884
     C      0   17.684  -31.887  -34.230
     N      0   17.854  -31.806  -32.891
     N      0   17.254  -30.805  -34.885
     H      0   17.693  -36.872  -31.093
     H      0   17.520  -37.915  -32.514
     H      0   19.020  -37.947  -31.570
     H      0   19.567  -35.634  -32.239
     H      0   19.397  -36.662  -33.649
     H      0   17.132  -35.666  -34.116
     H      0   17.278  -34.666  -32.675
     H      0   19.490  -33.746  -33.641
     H      0   19.188  -34.685  -35.094
     H      0   17.899  -33.010  -35.892
     H      0   17.923  -32.682  -32.391
     H      0   17.205  -31.139  -32.455
     H      0   17.330  -30.732  -35.892
     H      0   17.211  -29.905  -34.384
     C     -1   15.051  -32.322  -38.825
     C      0   14.079  -31.526  -39.650
     O      0   14.360  -30.425  -40.149
     H      0   15.738  -32.850  -39.498
     H      0   14.557  -33.061  -38.190
     H      0   15.647  -31.641  -38.217
     N      0   12.834  -32.074  -39.829
     C     -1   11.964  -31.536  -40.879
     H      0   11.978  -30.448  -40.834
     H      0   12.739  -33.059  -39.616
     H      0   12.301  -31.841  -41.876
     H      0   10.945  -31.894  -40.724
     C     -1   17.955  -17.354  -29.822
     C     -1   17.280  -18.708  -29.587
     C      0   16.855  -19.452  -30.826
     C      0   15.760  -19.161  -31.617
     C      0   17.450  -20.650  -31.385
     C      0   16.647  -21.028  -32.509
     C      0   18.542  -21.469  -31.033
     N      0   15.653  -20.079  -32.651
     C      0   16.886  -22.199  -33.246
     C      0   18.789  -22.628  -31.768
     C      0   17.964  -22.996  -32.860
     H      0   17.285  -16.671  -30.358
     H      0   18.864  -17.466  -30.425
     H      0   18.231  -16.882  -28.872
     H      0   17.960  -19.349  -29.009
     H      0   16.403  -18.553  -28.942
     H      0   15.039  -18.364  -31.512
     H      0   14.794  -20.288  -33.170
     H      0   19.177  -21.209  -30.191
     H      0   16.242  -22.484  -34.071
     H      0   19.623  -23.268  -31.496
     H      0   18.167  -23.910  -33.410
     C     -1   22.918  -25.839  -39.701
     C     -1   22.020  -26.716  -38.833
     C      0   21.241  -25.872  -37.851
     C      0   21.690  -25.393  -36.636
     C      0   19.958  -25.245  -38.085
     C      0   19.697  -24.373  -36.979
     C      0   18.990  -25.354  -39.104
     N      0   20.764  -24.497  -36.110
     C      0   18.536  -23.586  -36.905
     C      0   17.816  -24.608  -39.018
     C      0   17.600  -23.718  -37.937
     H      0   22.325  -25.095  -40.245
     H      0   23.643  -25.298  -39.082
     H      0   23.474  -26.433  -40.437
     H      0   21.326  -27.285  -39.465
     H      0   22.629  -27.454  -38.296
     H      0   22.608  -25.608  -36.111
     H      0   20.864  -24.005  -35.236
     H      0   19.153  -26.021  -39.945
     H      0   18.374  -22.900  -36.078
     H      0   17.037  -24.736  -39.765
     H      0   16.676  -23.148  -37.911
     O      0   15.093  -25.635  -40.622
     H      0   15.056  -26.468  -40.121
     H      0   14.698  -24.967  -40.024
     O      0   15.709  -26.499  -32.291
     H      0   16.071  -25.605  -32.231
     H      0   14.846  -26.497  -31.818
     O      0   17.019  -29.852  -38.135
     H      0   17.893  -30.032  -38.508
     C      0   16.964  -28.499  -37.711
     C      0   15.507  -28.050  -37.687
     O      0   14.944  -28.069  -39.003
     C      0   15.410  -26.618  -37.146
     O      0   14.047  -26.229  -37.031
     C      0   16.126  -26.524  -35.784
     O      0   16.278  -25.152  -35.352
     C      0   17.530  -27.152  -35.799
     O      0   17.505  -28.472  -36.391
     C      0   18.122  -27.339  -34.405
     O      0   17.344  -28.249  -33.609
     H      0   15.049  -28.961  -39.398
     H      0   13.935  -25.390  -37.557
     H      0   16.670  -27.735  -33.107
     H      0   17.550  -27.850  -38.378
     H      0   14.955  -28.729  -37.018
     H      0   15.926  -25.965  -37.861
     H      0   15.503  -26.998  -35.025
     H      0   18.200  -26.510  -36.389
     H      0   18.203  -26.363  -33.915
     H      0   19.124  -27.766  -34.503
     C      0   12.166  -24.604  -34.331
     C      0   12.826  -25.626  -33.457
     O      0   12.703  -26.927  -34.023
     C      0   12.267  -25.573  -32.039
     O      0   13.174  -26.263  -31.172
     C      0   11.986  -24.159  -31.464
     O      0   10.753  -24.177  -30.729
     C      0   11.989  -23.030  -32.498
     O      0   11.737  -23.469  -33.904
     C      0   13.331  -22.287  -32.489
     O      0   13.491  -21.449  -33.634
     H      0   11.740  -27.188  -34.065
     H      0   12.608  -26.553  -30.403
     H      0   13.817  -22.074  -34.331
     H      0   12.077  -24.800  -35.389
     H      0   13.894  -25.401  -33.448
     H      0   11.305  -26.087  -32.075
     H      0   12.817  -23.953  -30.773
     H      0   11.167  -22.341  -32.335
     H      0   14.160  -23.002  -32.422
     H      0   13.358  -21.660  -31.593
     H      0   10.721  -25.050  -30.224
     O      0   14.146  -23.544  -35.052
     H      0   13.648  -23.352  -35.947
     H      0   14.889  -24.165  -35.200
