# Supplementary material for: A Case Study of the Glycoside Hydrolase Enzyme Mechanism Using an Automated QM-Cluster Model Building Toolkit
Source: Front Chem. 2022 Mar 24;10:854318. doi: 10.3389/fchem.2022.854318 (PMC8987026; doi:10.3389/fchem.2022.854318)
Supplement: Supplementary file 1 [file DataSheet2.zip › Res16-QA-TS1.xyz]

     C     -1    6.662  -20.567  -36.146
     C     -1    7.799  -21.567  -35.875
     C      0    8.425  -21.524  -34.498
     C      0    9.054  -20.366  -34.007
     C      0    8.515  -22.692  -33.728
     C      0    9.793  -20.389  -32.822
     C      0    9.245  -22.733  -32.539
     C      0    9.923  -21.585  -32.098
     O      0   10.751  -21.596  -31.001
     H      0    5.814  -20.742  -35.473
     H      0    6.995  -19.533  -35.998
     H      0    6.304  -20.660  -37.178
     H      0    7.444  -22.585  -36.067
     H      0    8.598  -21.388  -36.605
     H      0    9.004  -19.444  -34.580
     H      0    8.049  -23.601  -34.090
     H      0   10.315  -19.506  -32.470
     H      0    9.349  -23.665  -31.997
     H      0   11.011  -22.528  -30.810
     C     -1    8.074  -28.589  -30.356
     C     -1    8.988  -27.368  -30.655
     C      0   10.336  -27.490  -29.926
     O      0   10.748  -28.612  -29.582
     O      0   11.015  -26.387  -29.751
     H      0    7.804  -28.620  -29.295
     H      0    8.611  -29.511  -30.591
     H      0    7.152  -28.547  -30.948
     H      0    9.202  -27.326  -31.733
     H      0    8.508  -26.422  -30.381
     C     -1   12.703  -31.455  -30.650
     C     -1   13.625  -30.310  -30.231
     C      0   14.245  -29.595  -31.445
     C      0   14.724  -30.528  -32.539
     N      0   14.290  -30.204  -33.782
     O      0   15.457  -31.515  -32.322
     H      0   12.224  -31.916  -29.777
     H      0   11.902  -31.083  -31.301
     H      0   13.255  -32.233  -31.186
     H      0   13.054  -29.572  -29.659
     H      0   14.422  -30.704  -29.585
     H      0   13.520  -28.891  -31.852
     H      0   15.108  -29.004  -31.117
     H      0   13.746  -29.352  -33.937
     H      0   14.669  -30.705  -34.574
     C     -1    5.945  -27.794  -35.509
     C     -1    7.338  -27.871  -34.895
     C      0    8.135  -26.558  -34.956
     C      0    9.595  -26.656  -34.473
     O      0   10.077  -27.799  -34.214
     O      0   10.259  -25.567  -34.366
     H      0    5.424  -28.755  -35.429
     H      0    5.992  -27.526  -36.573
     H      0    5.329  -27.038  -35.007
     H      0    7.265  -28.183  -33.844
     H      0    7.927  -28.656  -35.383
     H      0    8.158  -26.166  -35.985
     H      0    7.639  -25.782  -34.359
     C     -1    8.763  -23.354  -38.869
     C     -1   10.193  -23.879  -38.735
     C      0   10.409  -24.588  -37.419
     O      0   10.042  -23.888  -36.346
     O      0   10.846  -25.736  -37.342
     H      0    8.609  -22.913  -39.860
     H      0    8.031  -24.161  -38.747
     H      0    8.553  -22.594  -38.120
     H      0   10.451  -24.584  -39.529
     H      0   10.914  -23.056  -38.791
     H      0   10.124  -24.473  -35.515
     C     -1   14.096  -19.352  -39.076
     C     -1   14.490  -20.809  -38.889
     C      0   13.693  -21.451  -37.724
     C      0   14.037  -22.910  -37.405
     N      0   14.987  -23.189  -36.512
     O      0   13.363  -23.824  -37.992
     H      0   14.649  -18.889  -39.901
     H      0   13.025  -19.259  -39.297
     H      0   14.299  -18.770  -38.169
     H      0   14.305  -21.382  -39.807
     H      0   15.566  -20.888  -38.680
     H      0   13.842  -20.839  -36.825
     H      0   12.625  -21.416  -37.965
     H      0   15.488  -22.355  -36.212
     H      0   15.062  -24.489  -35.788
     C     -1    8.056  -31.123  -38.775
     C     -1    8.755  -30.694  -37.492
     C      0    9.980  -29.854  -37.657
     C      0   10.195  -28.516  -37.420
     N      0   11.207  -30.348  -38.099
     C      0   12.120  -29.358  -38.142
     N      0   11.515  -28.249  -37.726
     H      0    7.163  -31.710  -38.538
     H      0    7.747  -30.255  -39.366
     H      0    8.703  -31.744  -39.407
     H      0    8.054  -30.123  -36.875
     H      0    9.013  -31.583  -36.900
     H      0   11.427  -31.302  -38.363
     H      0    9.539  -27.753  -37.055
     H      0   13.124  -29.420  -38.515
     H      0   11.998  -27.341  -37.632
     C     -1   18.228  -37.294  -31.952
     C     -1   18.827  -36.189  -32.835
     C      0   17.832  -35.052  -33.210
     C      0   18.564  -33.782  -33.709
     N      0   17.718  -32.889  -34.541
     C      0   17.625  -31.544  -34.468
     N      0   17.928  -30.873  -33.333
     N      0   17.217  -30.852  -35.547
     H      0   17.877  -36.884  -30.997
     H      0   17.374  -37.777  -32.442
     H      0   18.974  -38.067  -31.737
     H      0   19.683  -35.745  -32.306
     H      0   19.231  -36.622  -33.760
     H      0   17.150  -35.413  -33.992
     H      0   17.207  -34.791  -32.347
     H      0   18.945  -33.199  -32.869
     H      0   19.427  -34.076  -34.321
     H      0   17.384  -33.297  -35.404
     H      0   17.522  -31.298  -32.501
     H      0   17.714  -29.868  -33.374
     H      0   17.350  -31.216  -36.480
     H      0   17.112  -29.833  -35.507
     C     -1   15.051  -32.322  -38.825
     C      0   14.097  -31.538  -39.682
     O      0   14.379  -30.434  -40.173
     H      0   15.612  -33.029  -39.448
     H      0   14.537  -32.888  -38.044
     H      0   15.764  -31.629  -38.375
     N      0   12.864  -32.099  -39.873
     C     -1   11.964  -31.536  -40.879
     H      0   11.986  -30.449  -40.813
     H      0   12.774  -33.087  -39.667
     H      0   12.264  -31.821  -41.893
     H      0   10.947  -31.891  -40.701
     C     -1   17.955  -17.354  -29.822
     C     -1   17.280  -18.708  -29.587
     C      0   16.898  -19.474  -30.833
     C      0   15.819  -19.235  -31.665
     C      0   17.560  -20.648  -31.363
     C      0   16.821  -21.071  -32.515
     C      0   18.679  -21.404  -30.962
     N      0   15.784  -20.176  -32.688
     C      0   17.165  -22.222  -33.241
     C      0   19.025  -22.545  -31.685
     C      0   18.272  -22.954  -32.811
     H      0   17.298  -16.681  -30.385
     H      0   18.881  -17.470  -30.397
     H      0   18.203  -16.869  -28.870
     H      0   17.944  -19.339  -28.982
     H      0   16.382  -18.549  -28.973
     H      0   15.063  -18.467  -31.600
     H      0   15.019  -20.329  -33.341
     H      0   19.262  -21.107  -30.095
     H      0   16.586  -22.542  -34.101
     H      0   19.883  -23.136  -31.378
     H      0   18.561  -23.852  -33.349
     C     -1   22.918  -25.839  -39.701
     C     -1   22.020  -26.716  -38.833
     C      0   20.823  -25.958  -38.321
     C      0   20.741  -25.202  -37.169
     C      0   19.572  -25.772  -39.024
     C      0   18.772  -24.875  -38.248
     C      0   19.047  -26.290  -40.224
     N      0   19.507  -24.557  -37.118
     C      0   17.487  -24.483  -38.650
     C      0   17.763  -25.914  -40.616
     C      0   16.991  -25.017  -39.841
     H      0   22.361  -25.436  -40.555
     H      0   23.302  -24.990  -39.125
     H      0   23.775  -26.402  -40.090
     H      0   21.684  -27.588  -39.411
     H      0   22.600  -27.112  -37.989
     H      0   21.467  -25.067  -36.383
     H      0   19.223  -23.908  -36.400
     H      0   19.632  -26.974  -40.831
     H      0   16.881  -23.818  -38.043
     H      0   17.336  -26.321  -41.527
     H      0   15.978  -24.787  -40.156
     O      0   13.683  -25.390  -40.388
     H      0   13.992  -26.211  -39.970
     H      0   13.532  -24.763  -39.660
     O      0   15.758  -26.753  -31.501
     H      0   16.110  -25.885  -31.268
     H      0   14.801  -26.771  -31.248
     O      0   17.183  -29.434  -38.228
     H      0   18.099  -29.426  -38.538
     C      0   16.854  -28.140  -37.757
     C      0   15.347  -27.937  -37.911
     O      0   14.958  -27.915  -39.282
     C      0   14.952  -26.606  -37.279
     O      0   13.546  -26.393  -37.425
     C      0   15.377  -26.593  -35.803
     O      0   14.994  -25.368  -35.154
     C      0   16.895  -26.834  -35.701
     O      0   17.216  -28.095  -36.359
     C      0   17.441  -26.946  -34.285
     O      0   16.887  -28.075  -33.584
     H      0   15.051  -28.814  -39.653
     H      0   13.407  -25.419  -37.610
     H      0   16.411  -27.721  -32.797
     H      0   17.402  -27.368  -38.306
     H      0   14.851  -28.756  -37.366
     H      0   15.481  -25.808  -37.809
     H      0   14.871  -27.408  -35.275
     H      0   17.427  -26.021  -36.213
     H      0   17.215  -26.016  -33.753
     H      0   18.530  -27.061  -34.346
     C      0   12.990  -25.450  -34.627
     C      0   13.152  -26.464  -33.524
     O      0   12.720  -27.741  -33.987
     C      0   12.475  -26.036  -32.224
     O      0   13.089  -26.774  -31.159
     C      0   12.631  -24.542  -31.902
     O      0   11.643  -24.136  -30.937
     C      0   12.550  -23.577  -33.095
     O      0   12.730  -24.198  -34.441
     C      0   13.619  -22.500  -32.981
     O      0   13.690  -21.641  -34.130
     H      0   11.713  -27.756  -34.050
     H      0   12.436  -26.746  -30.390
     H      0   13.895  -22.208  -34.897
     H      0   12.775  -25.818  -35.622
     H      0   14.222  -26.547  -33.319
     H      0   11.412  -26.265  -32.297
     H      0   13.629  -24.440  -31.449
     H      0   11.551  -23.160  -33.181
     H      0   14.592  -22.975  -32.795
     H      0   13.373  -21.870  -32.123
     H      0   11.259  -24.941  -30.477
