# Supplementary material for: A Case Study of the Glycoside Hydrolase Enzyme Mechanism Using an Automated QM-Cluster Model Building Toolkit
Source: Front Chem. 2022 Mar 24;10:854318. doi: 10.3389/fchem.2022.854318 (PMC8987026; doi:10.3389/fchem.2022.854318)
Supplement: Supplementary file 1 [file DataSheet2.zip › Res16-QA-R2.xyz]

     C     -1    6.662  -20.567  -36.146
     C     -1    7.799  -21.567  -35.875
     C      0    8.207  -21.637  -34.422
     C      0    8.788  -20.535  -33.771
     C      0    8.050  -22.824  -33.695
     C      0    9.237  -20.631  -32.452
     C      0    8.495  -22.938  -32.379
     C      0    9.120  -21.846  -31.758
     O      0    9.676  -21.946  -30.504
     H      0    5.760  -20.841  -35.586
     H      0    6.946  -19.553  -35.842
     H      0    6.407  -20.540  -37.212
     H      0    7.501  -22.564  -36.210
     H      0    8.673  -21.292  -36.478
     H      0    8.922  -19.602  -34.311
     H      0    7.593  -23.679  -34.181
     H      0    9.725  -19.796  -31.963
     H      0    8.426  -23.882  -31.854
     H      0   10.038  -22.863  -30.426
     C     -1    8.074  -28.589  -30.356
     C     -1    8.988  -27.368  -30.655
     C      0   10.419  -27.631  -30.131
     O      0   10.866  -28.793  -30.172
     O      0   11.095  -26.603  -29.708
     H      0    7.951  -28.722  -29.276
     H      0    8.539  -29.494  -30.756
     H      0    7.080  -28.464  -30.803
     H      0    9.052  -27.212  -31.741
     H      0    8.592  -26.448  -30.214
     C     -1   12.703  -31.455  -30.650
     C     -1   13.625  -30.310  -30.231
     C      0   13.913  -29.329  -31.363
     C      0   14.760  -29.933  -32.456
     N      0   14.444  -29.577  -33.722
     O      0   15.693  -30.716  -32.181
     H      0   12.524  -32.146  -29.817
     H      0   11.737  -31.052  -30.970
     H      0   13.138  -32.035  -31.476
     H      0   13.141  -29.751  -29.424
     H      0   14.575  -30.707  -29.852
     H      0   12.982  -28.924  -31.759
     H      0   14.474  -28.478  -30.965
     H      0   13.829  -28.774  -33.878
     H      0   15.067  -29.871  -34.462
     C     -1    5.945  -27.794  -35.509
     C     -1    7.338  -27.871  -34.895
     C      0    8.099  -26.529  -34.877
     C      0    9.585  -26.629  -34.502
     O      0   10.151  -27.730  -34.394
     O      0   10.176  -25.467  -34.317
     H      0    5.454  -28.773  -35.483
     H      0    5.988  -27.466  -36.556
     H      0    5.307  -27.085  -34.968
     H      0    7.273  -28.245  -33.865
     H      0    7.948  -28.608  -35.430
     H      0    8.052  -26.043  -35.864
     H      0    7.625  -25.827  -34.182
     C     -1    8.763  -23.354  -38.869
     C     -1   10.193  -23.879  -38.735
     C      0   10.392  -24.494  -37.381
     O      0    9.840  -23.787  -36.391
     O      0   10.924  -25.588  -37.187
     H      0    8.579  -23.006  -39.891
     H      0    8.026  -24.134  -38.646
     H      0    8.589  -22.523  -38.189
     H      0   10.433  -24.635  -39.487
     H      0   10.906  -23.061  -38.847
     H      0    9.921  -24.270  -35.527
     C     -1   14.096  -19.352  -39.076
     C     -1   14.490  -20.809  -38.889
     C      0   13.424  -21.855  -39.331
     C      0   13.441  -23.053  -38.374
     N      0   12.837  -22.957  -37.204
     O      0   14.115  -24.103  -38.687
     H      0   14.897  -18.682  -38.744
     H      0   13.881  -19.121  -40.128
     H      0   13.196  -19.112  -38.495
     H      0   15.430  -21.017  -39.416
     H      0   14.702  -20.973  -37.823
     H      0   12.430  -21.388  -39.301
     H      0   13.606  -22.186  -40.358
     H      0   12.371  -22.057  -37.097
     H      0   16.748  -24.836  -35.481
     C     -1    8.056  -31.123  -38.775
     C     -1    8.755  -30.694  -37.492
     C      0    9.933  -29.783  -37.679
     C      0   10.043  -28.425  -37.506
     N      0   11.207  -30.201  -38.076
     C      0   12.048  -29.148  -38.142
     N      0   11.348  -28.072  -37.793
     H      0    7.202  -31.766  -38.543
     H      0    7.688  -30.255  -39.332
     H      0    8.726  -31.685  -39.436
     H      0    8.041  -30.173  -36.846
     H      0    9.077  -31.580  -36.929
     H      0   11.499  -31.146  -38.313
     H      0    9.318  -27.701  -37.194
     H      0   13.073  -29.140  -38.468
     H      0   11.698  -27.110  -37.703
     C     -1   18.228  -37.294  -31.952
     C     -1   18.827  -36.189  -32.835
     C      0   17.851  -35.266  -33.586
     C      0   18.684  -34.295  -34.454
     N      0   17.956  -33.166  -35.060
     C      0   17.695  -32.022  -34.396
     N      0   17.906  -31.935  -33.067
     N      0   17.219  -30.938  -35.031
     H      0   17.594  -36.874  -31.162
     H      0   17.614  -37.987  -32.541
     H      0   19.025  -37.872  -31.474
     H      0   19.479  -35.560  -32.210
     H      0   19.492  -36.659  -33.576
     H      0   17.171  -35.844  -34.224
     H      0   17.220  -34.718  -32.874
     H      0   19.512  -33.889  -33.858
     H      0   19.139  -34.851  -35.278
     H      0   17.876  -33.144  -36.066
     H      0   18.032  -32.801  -32.565
     H      0   17.260  -31.276  -32.603
     H      0   17.291  -30.855  -36.038
     H      0   17.264  -30.036  -34.527
     C     -1   15.051  -32.322  -38.825
     C      0   14.073  -31.515  -39.635
     O      0   14.335  -30.391  -40.092
     H      0   15.745  -32.829  -39.507
     H      0   14.561  -33.078  -38.207
     H      0   15.639  -31.647  -38.202
     N      0   12.842  -32.084  -39.842
     C     -1   11.964  -31.536  -40.879
     H      0   11.987  -30.448  -40.828
     H      0   12.766  -33.076  -39.654
     H      0   12.288  -31.839  -41.881
     H      0   10.944  -31.887  -40.715
     C     -1   17.955  -17.354  -29.822
     C     -1   17.280  -18.708  -29.587
     C      0   16.887  -19.480  -30.816
     C      0   15.754  -19.289  -31.585
     C      0   17.565  -20.629  -31.377
     C      0   16.776  -21.083  -32.483
     C      0   18.726  -21.349  -31.033
     N      0   15.701  -20.224  -32.608
     C      0   17.106  -22.232  -33.219
     C      0   19.056  -22.493  -31.759
     C      0   18.250  -22.933  -32.837
     H      0   17.296  -16.680  -30.382
     H      0   18.879  -17.469  -30.401
     H      0   18.206  -16.871  -28.871
     H      0   17.948  -19.335  -28.981
     H      0   16.387  -18.546  -28.967
     H      0   14.971  -18.555  -31.470
     H      0   14.854  -20.477  -33.132
     H      0   19.349  -21.027  -30.204
     H      0   16.487  -22.552  -34.050
     H      0   19.941  -23.062  -31.491
     H      0   18.523  -23.841  -33.368
     C     -1   22.918  -25.839  -39.701
     C     -1   22.020  -26.716  -38.833
     C      0   21.289  -25.908  -37.785
     C      0   21.786  -25.502  -36.562
     C      0   19.985  -25.289  -37.916
     C      0   19.760  -24.506  -36.738
     C      0   18.976  -25.331  -38.900
     N      0   20.870  -24.665  -35.932
     C      0   18.584  -23.759  -36.548
     C      0   17.796  -24.613  -38.708
     C      0   17.605  -23.826  -37.545
     H      0   22.333  -25.059  -40.203
     H      0   23.679  -25.340  -39.090
     H      0   23.431  -26.428  -40.471
     H      0   21.291  -27.242  -39.464
     H      0   22.624  -27.493  -38.347
     H      0   22.729  -25.738  -36.094
     H      0   21.009  -24.223  -35.037
     H      0   19.114  -25.919  -39.803
     H      0   18.452  -23.131  -35.672
     H      0   17.001  -24.686  -39.444
     H      0   16.671  -23.286  -37.418
     O      0   15.261  -25.618  -40.638
     H      0   15.179  -26.436  -40.120
     H      0   14.814  -24.943  -40.085
     O      0   15.862  -26.671  -32.406
     H      0   15.936  -25.934  -33.034
     H      0   15.000  -26.607  -31.945
     O      0   16.962  -29.805  -38.226
     H      0   17.823  -29.969  -38.637
     C      0   16.929  -28.476  -37.733
     C      0   15.472  -28.021  -37.655
     O      0   14.891  -27.982  -38.963
     C      0   15.401  -26.619  -37.025
     O      0   14.058  -26.158  -36.922
     C      0   16.079  -26.694  -35.642
     O      0   16.142  -25.409  -34.975
     C      0   17.513  -27.248  -35.745
     O      0   17.509  -28.521  -36.430
     C      0   18.176  -27.515  -34.397
     O      0   17.453  -28.487  -33.624
     H      0   15.001  -28.862  -39.384
     H      0   13.971  -25.373  -37.534
     H      0   16.771  -28.007  -33.096
     H      0   17.499  -27.796  -38.381
     H      0   14.928  -28.732  -37.014
     H      0   15.972  -25.938  -37.665
     H      0   15.479  -27.323  -34.983
     H      0   18.130  -26.536  -36.309
     H      0   18.276  -26.577  -33.841
     H      0   19.176  -27.918  -34.579
     C      0   12.030  -25.004  -34.455
     C      0   12.792  -25.941  -33.564
     O      0   12.748  -27.279  -34.042
     C      0   12.308  -25.814  -32.128
     O      0   13.259  -26.420  -31.252
     C      0   12.019  -24.368  -31.639
     O      0   10.772  -24.342  -30.925
     C      0   12.054  -23.275  -32.714
     O      0   11.926  -23.741  -34.129
     C      0   13.367  -22.492  -32.627
     O      0   13.524  -21.560  -33.692
     H      0   11.795  -27.542  -34.142
     H      0   12.723  -26.683  -30.457
     H      0   13.949  -22.086  -34.428
     H      0   12.087  -25.181  -35.523
     H      0   13.837  -25.623  -33.651
     H      0   11.359  -26.351  -32.092
     H      0   12.837  -24.143  -30.940
     H      0   11.206  -22.603  -32.617
     H      0   14.217  -23.190  -32.592
     H      0   13.359  -21.942  -31.680
     H      0   10.762  -25.165  -30.338
     O      0   14.709  -23.113  -35.427
     H      0   13.955  -23.159  -36.122
     H      0   14.921  -24.029  -35.185
