# Supplementary material for: A Case Study of the Glycoside Hydrolase Enzyme Mechanism Using an Automated QM-Cluster Model Building Toolkit
Source: Front Chem. 2022 Mar 24;10:854318. doi: 10.3389/fchem.2022.854318 (PMC8987026; doi:10.3389/fchem.2022.854318)
Supplement: Supplementary file 1 [file DataSheet2.zip › Res16-QA-R1.xyz]

     C     -1    6.662  -20.567  -36.146
     C     -1    7.799  -21.567  -35.875
     C      0    8.333  -21.591  -34.458
     C      0    8.726  -20.427  -33.776
     C      0    8.566  -22.824  -33.833
     C      0    9.372  -20.499  -32.538
     C      0    9.218  -22.917  -32.605
     C      0    9.650  -21.748  -31.960
     O      0   10.376  -21.784  -30.793
     H      0    5.792  -20.781  -35.514
     H      0    6.975  -19.537  -35.943
     H      0    6.343  -20.617  -37.194
     H      0    7.469  -22.577  -36.139
     H      0    8.635  -21.340  -36.551
     H      0    8.561  -19.453  -34.227
     H      0    8.282  -23.734  -34.343
     H      0    9.705  -19.602  -32.028
     H      0    9.445  -23.887  -32.184
     H      0   10.816  -22.665  -30.730
     C     -1    8.074  -28.589  -30.356
     C     -1    8.988  -27.368  -30.655
     C      0   10.365  -27.517  -29.988
     O      0   10.778  -28.651  -29.680
     O      0   11.054  -26.424  -29.815
     H      0    7.844  -28.648  -29.286
     H      0    8.592  -29.510  -30.636
     H      0    7.130  -28.522  -30.910
     H      0    9.159  -27.292  -31.738
     H      0    8.529  -26.427  -30.333
     C     -1   12.703  -31.455  -30.650
     C     -1   13.625  -30.310  -30.231
     C      0   14.263  -29.603  -31.444
     C      0   14.697  -30.542  -32.551
     N      0   14.228  -30.215  -33.782
     O      0   15.418  -31.542  -32.355
     H      0   12.209  -31.900  -29.778
     H      0   11.913  -31.086  -31.316
     H      0   13.257  -32.244  -31.168
     H      0   13.049  -29.567  -29.672
     H      0   14.413  -30.702  -29.575
     H      0   13.563  -28.866  -31.835
     H      0   15.149  -29.048  -31.114
     H      0   13.729  -29.334  -33.930
     H      0   14.585  -30.725  -34.579
     C     -1    5.945  -27.794  -35.509
     C     -1    7.338  -27.871  -34.895
     C      0    8.158  -26.570  -34.983
     C      0    9.627  -26.644  -34.493
     O      0   10.149  -27.764  -34.235
     O      0   10.257  -25.531  -34.387
     H      0    5.415  -28.747  -35.403
     H      0    5.993  -27.553  -36.579
     H      0    5.338  -27.018  -35.025
     H      0    7.261  -28.158  -33.837
     H      0    7.916  -28.677  -35.364
     H      0    8.185  -26.206  -36.023
     H      0    7.662  -25.778  -34.409
     C     -1    8.763  -23.354  -38.869
     C     -1   10.193  -23.879  -38.735
     C      0   10.420  -24.613  -37.437
     O      0   10.086  -23.919  -36.353
     O      0   10.848  -25.766  -37.394
     H      0    8.615  -22.897  -39.854
     H      0    8.032  -24.164  -38.764
     H      0    8.549  -22.607  -38.108
     H      0   10.455  -24.565  -39.545
     H      0   10.903  -23.044  -38.778
     H      0   10.146  -24.525  -35.519
     C     -1   14.096  -19.352  -39.076
     C     -1   14.490  -20.809  -38.889
     C      0   13.571  -21.471  -37.830
     C      0   13.981  -22.870  -37.426
     N      0   15.030  -22.973  -36.578
     O      0   13.382  -23.881  -37.858
     H      0   14.716  -18.864  -39.836
     H      0   13.050  -19.264  -39.393
     H      0   14.209  -18.792  -38.140
     H      0   14.412  -21.363  -39.832
     H      0   15.537  -20.879  -38.566
     H      0   13.545  -20.841  -36.931
     H      0   12.551  -21.526  -38.219
     H      0   15.482  -22.141  -36.225
     H      0   15.215  -23.867  -36.114
     C     -1    8.056  -31.123  -38.775
     C     -1    8.755  -30.694  -37.492
     C      0    9.992  -29.882  -37.638
     C      0   10.230  -28.560  -37.354
     N      0   11.211  -30.393  -38.077
     C      0   12.145  -29.421  -38.072
     N      0   11.557  -28.314  -37.629
     H      0    7.151  -31.690  -38.537
     H      0    7.767  -30.255  -39.377
     H      0    8.694  -31.763  -39.397
     H      0    8.057  -30.107  -36.887
     H      0    8.985  -31.585  -36.890
     H      0   11.414  -31.343  -38.365
     H      0    9.584  -27.796  -36.974
     H      0   13.151  -29.496  -38.435
     H      0   12.068  -27.426  -37.494
     C     -1   18.228  -37.294  -31.952
     C     -1   18.827  -36.189  -32.835
     C      0   17.825  -35.066  -33.215
     C      0   18.551  -33.803  -33.730
     N      0   17.695  -32.926  -34.561
     C      0   17.583  -31.584  -34.487
     N      0   17.890  -30.907  -33.358
     N      0   17.152  -30.906  -35.566
     H      0   17.870  -36.882  -31.001
     H      0   17.379  -37.782  -32.446
     H      0   18.975  -38.063  -31.729
     H      0   19.678  -35.738  -32.303
     H      0   19.239  -36.623  -33.757
     H      0   17.141  -35.438  -33.990
     H      0   17.203  -34.798  -32.352
     H      0   18.939  -33.211  -32.899
     H      0   19.410  -34.101  -34.346
     H      0   17.355  -33.341  -35.419
     H      0   17.508  -31.340  -32.519
     H      0   17.654  -29.906  -33.389
     H      0   17.301  -31.273  -36.496
     H      0   17.064  -29.886  -35.538
     C     -1   15.051  -32.322  -38.825
     C      0   14.100  -31.547  -39.692
     O      0   14.378  -30.444  -40.188
     H      0   15.524  -33.123  -39.407
     H      0   14.544  -32.779  -37.970
     H      0   15.832  -31.645  -38.475
     N      0   12.869  -32.110  -39.884
     C     -1   11.964  -31.536  -40.879
     H      0   11.955  -30.452  -40.776
     H      0   12.777  -33.098  -39.680
     H      0   12.279  -31.778  -41.900
     H      0   10.956  -31.924  -40.721
     C     -1   17.955  -17.354  -29.822
     C     -1   17.280  -18.708  -29.587
     C      0   16.866  -19.532  -30.782
     C      0   15.899  -19.247  -31.729
     C      0   17.297  -20.889  -31.047
     C      0   16.540  -21.370  -32.163
     C      0   18.221  -21.753  -30.428
     N      0   15.719  -20.336  -32.576
     C      0   16.670  -22.683  -32.642
     C      0   18.366  -23.052  -30.911
     C      0   17.593  -23.512  -32.004
     H      0   17.303  -16.675  -30.386
     H      0   18.885  -17.467  -30.391
     H      0   18.194  -16.875  -28.866
     H      0   17.952  -19.324  -28.975
     H      0   16.395  -18.539  -28.955
     H      0   15.308  -18.352  -31.856
     H      0   14.953  -20.457  -33.240
     H      0   18.809  -21.416  -29.580
     H      0   16.057  -23.058  -33.453
     H      0   19.076  -23.726  -30.442
     H      0   17.741  -24.525  -32.366
     C     -1   22.918  -25.839  -39.701
     C     -1   22.020  -26.716  -38.833
     C      0   20.806  -25.971  -38.344
     C      0   20.711  -25.177  -37.220
     C      0   19.547  -25.840  -39.046
     C      0   18.732  -24.931  -38.299
     C      0   19.026  -26.411  -40.224
     N      0   19.464  -24.557  -37.186
     C      0   17.442  -24.573  -38.717
     C      0   17.733  -26.076  -40.624
     C      0   16.949  -25.160  -39.883
     H      0   22.368  -25.455  -40.568
     H      0   23.282  -24.976  -39.132
     H      0   23.788  -26.396  -40.070
     H      0   21.704  -27.600  -39.403
     H      0   22.595  -27.093  -37.977
     H      0   21.437  -24.999  -36.442
     H      0   19.164  -23.902  -36.481
     H      0   19.622  -27.105  -40.808
     H      0   16.841  -23.869  -38.150
     H      0   17.310  -26.527  -41.515
     H      0   15.933  -24.955  -40.204
     O      0   13.634  -25.542  -40.333
     H      0   13.967  -26.359  -39.924
     H      0   13.431  -24.945  -39.597
     O      0   15.940  -26.748  -31.299
     H      0   16.239  -25.833  -31.202
     H      0   14.969  -26.755  -31.098
     O      0   17.246  -29.481  -38.219
     H      0   18.170  -29.450  -38.504
     C      0   16.880  -28.208  -37.729
     C      0   15.372  -28.032  -37.913
     O      0   15.014  -27.967  -39.288
     C      0   14.941  -26.733  -37.242
     O      0   13.539  -26.534  -37.404
     C      0   15.330  -26.757  -35.764
     O      0   14.986  -25.486  -35.168
     C      0   16.851  -26.943  -35.647
     O      0   17.209  -28.184  -36.317
     C      0   17.397  -27.020  -34.231
     O      0   16.834  -28.118  -33.490
     H      0   15.064  -28.863  -39.675
     H      0   13.368  -25.569  -37.461
     H      0   16.475  -27.742  -32.650
     H      0   17.424  -27.411  -38.243
     H      0   14.883  -28.880  -37.408
     H      0   15.470  -25.909  -37.734
     H      0   14.818  -27.570  -35.249
     H      0   17.356  -26.109  -36.156
     H      0   17.168  -26.072  -33.735
     H      0   18.486  -27.132  -34.289
     C      0   13.687  -25.361  -34.523
     C      0   13.477  -26.452  -33.460
     O      0   12.902  -27.631  -34.052
     C      0   12.689  -26.005  -32.214
     O      0   13.239  -26.735  -31.098
     C      0   12.735  -24.505  -31.875
     O      0   11.651  -24.156  -30.997
     C      0   12.705  -23.634  -33.127
     O      0   13.830  -24.065  -33.949
     C      0   13.017  -22.166  -32.834
     O      0   13.472  -21.490  -34.038
     H      0   11.906  -27.574  -34.096
     H      0   12.526  -26.740  -30.387
     H      0   13.886  -22.191  -34.570
     H      0   12.878  -25.379  -35.259
     H      0   14.472  -26.739  -33.120
     H      0   11.641  -26.275  -32.365
     H      0   13.694  -24.315  -31.371
     H      0   11.769  -23.759  -33.679
     H      0   13.803  -22.115  -32.071
     H      0   12.138  -21.642  -32.467
     H      0   11.288  -24.975  -30.549
