# Supplementary material for: A Case Study of the Glycoside Hydrolase Enzyme Mechanism Using an Automated QM-Cluster Model Building Toolkit
Source: Front Chem. 2022 Mar 24;10:854318. doi: 10.3389/fchem.2022.854318 (PMC8987026; doi:10.3389/fchem.2022.854318)
Supplement: Supplementary file 1 [file DataSheet2.zip › Res16-QA-P2.xyz]

     C     -1    6.662  -20.567  -36.146
     C     -1    7.799  -21.567  -35.875
     C      0    8.230  -21.592  -34.421
     C      0    8.553  -20.417  -33.719
     C      0    8.370  -22.812  -33.748
     C      0    9.028  -20.466  -32.407
     C      0    8.855  -22.882  -32.443
     C      0    9.205  -21.703  -31.768
     O      0    9.758  -21.718  -30.510
     H      0    5.781  -20.808  -35.540
     H      0    6.962  -19.542  -35.903
     H      0    6.364  -20.583  -37.202
     H      0    7.497  -22.574  -36.175
     H      0    8.664  -21.312  -36.503
     H      0    8.458  -19.451  -34.207
     H      0    8.145  -23.731  -34.271
     H      0    9.306  -19.561  -31.877
     H      0    9.030  -23.843  -31.979
     H      0   10.210  -22.589  -30.383
     C     -1    8.074  -28.589  -30.356
     C     -1    8.988  -27.368  -30.655
     C      0   10.398  -27.561  -30.066
     O      0   10.868  -28.716  -29.997
     O      0   11.044  -26.491  -29.706
     H      0    7.892  -28.685  -29.280
     H      0    8.569  -29.503  -30.695
     H      0    7.106  -28.495  -30.863
     H      0    9.108  -27.261  -31.742
     H      0    8.555  -26.437  -30.275
     C     -1   12.703  -31.455  -30.650
     C     -1   13.625  -30.310  -30.231
     C      0   13.818  -29.263  -31.321
     C      0   14.620  -29.778  -32.493
     N      0   14.319  -29.251  -33.700
     O      0   15.512  -30.639  -32.340
     H      0   12.595  -32.195  -29.847
     H      0   11.709  -31.060  -30.884
     H      0   13.094  -31.976  -31.534
     H      0   13.184  -29.806  -29.364
     H      0   14.605  -30.704  -29.935
     H      0   12.856  -28.860  -31.641
     H      0   14.376  -28.420  -30.904
     H      0   13.737  -28.405  -33.768
     H      0   14.943  -29.474  -34.464
     C     -1    5.945  -27.794  -35.509
     C     -1    7.338  -27.871  -34.895
     C      0    8.076  -26.537  -34.932
     C      0    9.532  -26.565  -34.446
     O      0   10.100  -27.648  -34.148
     O      0   10.110  -25.424  -34.369
     H      0    5.428  -28.759  -35.456
     H      0    5.992  -27.497  -36.566
     H      0    5.324  -27.054  -34.989
     H      0    7.271  -28.206  -33.851
     H      0    7.941  -28.636  -35.398
     H      0    8.071  -26.115  -35.951
     H      0    7.543  -25.800  -34.319
     C     -1    8.763  -23.354  -38.869
     C     -1   10.193  -23.879  -38.735
     C      0   10.497  -24.470  -37.377
     O      0    9.799  -23.972  -36.381
     O      0   11.354  -25.356  -37.230
     H      0    8.573  -23.023  -39.896
     H      0    8.031  -24.131  -38.624
     H      0    8.591  -22.513  -38.199
     H      0   10.418  -24.648  -39.481
     H      0   10.903  -23.064  -38.907
     H      0    9.949  -24.508  -35.479
     C     -1   14.096  -19.352  -39.076
     C     -1   14.490  -20.809  -38.889
     C      0   13.373  -21.827  -39.254
     C      0   13.403  -22.920  -38.212
     N      0   12.802  -22.618  -37.049
     O      0   14.023  -23.998  -38.378
     H      0   14.925  -18.685  -38.818
     H      0   13.809  -19.143  -40.114
     H      0   13.244  -19.089  -38.437
     H      0   15.385  -21.038  -39.481
     H      0   14.779  -20.955  -37.839
     H      0   12.398  -21.326  -39.245
     H      0   13.526  -22.252  -40.248
     H      0   12.389  -21.706  -36.915
     H      0   16.638  -24.728  -35.976
     C     -1    8.056  -31.123  -38.775
     C     -1    8.755  -30.694  -37.492
     C      0    9.897  -29.730  -37.661
     C      0    9.966  -28.382  -37.398
     N      0   11.175  -30.069  -38.121
     C      0   11.976  -28.981  -38.135
     N      0   11.246  -27.958  -37.693
     H      0    7.233  -31.806  -38.545
     H      0    7.643  -30.259  -39.308
     H      0    8.739  -31.642  -39.458
     H      0    8.031  -30.216  -36.825
     H      0    9.118  -31.580  -36.954
     H      0   11.503  -30.992  -38.399
     H      0    9.222  -27.715  -37.009
     H      0   12.997  -28.915  -38.478
     H      0   11.572  -26.982  -37.560
     C     -1   18.228  -37.294  -31.952
     C     -1   18.827  -36.189  -32.835
     C      0   17.860  -35.173  -33.466
     C      0   18.700  -34.160  -34.274
     N      0   17.970  -33.034  -34.882
     C      0   17.684  -31.892  -34.221
     N      0   17.844  -31.820  -32.880
     N      0   17.253  -30.808  -34.872
     H      0   17.688  -36.872  -31.096
     H      0   17.524  -37.919  -32.516
     H      0   19.021  -37.943  -31.565
     H      0   19.563  -35.631  -32.237
     H      0   19.402  -36.662  -33.645
     H      0   17.139  -35.670  -34.128
     H      0   17.273  -34.670  -32.686
     H      0   19.495  -33.753  -33.637
     H      0   19.196  -34.685  -35.095
     H      0   17.917  -33.001  -35.890
     H      0   17.921  -32.699  -32.388
     H      0   17.178  -31.168  -32.444
     H      0   17.343  -30.727  -35.877
     H      0   17.201  -29.913  -34.364
     C     -1   15.051  -32.322  -38.825
     C      0   14.078  -31.527  -39.651
     O      0   14.367  -30.440  -40.175
     H      0   15.670  -32.931  -39.495
     H      0   14.551  -32.991  -38.119
     H      0   15.713  -31.639  -38.291
     N      0   12.825  -32.060  -39.813
     C     -1   11.964  -31.536  -40.879
     H      0   11.961  -30.447  -40.837
     H      0   12.715  -33.039  -39.576
     H      0   12.321  -31.839  -41.869
     H      0   10.948  -31.909  -40.738
     C     -1   17.955  -17.354  -29.822
     C     -1   17.280  -18.708  -29.587
     C      0   16.995  -19.504  -30.833
     C      0   16.053  -19.203  -31.797
     C      0   17.592  -20.764  -31.232
     C      0   16.944  -21.166  -32.445
     C      0   18.564  -21.615  -30.673
     N      0   16.049  -20.172  -32.793
     C      0   17.208  -22.398  -33.063
     C      0   18.844  -22.832  -31.296
     C      0   18.165  -23.225  -32.475
     H      0   17.331  -16.710  -30.453
     H      0   18.919  -17.479  -30.328
     H      0   18.131  -16.831  -28.875
     H      0   17.910  -19.311  -28.919
     H      0   16.342  -18.543  -29.038
     H      0   15.375  -18.365  -31.847
     H      0   15.230  -20.384  -33.374
     H      0   19.080  -21.338  -29.758
     H      0   16.663  -22.710  -33.948
     H      0   19.588  -23.496  -30.866
     H      0   18.395  -24.184  -32.931
     C     -1   22.918  -25.839  -39.701
     C     -1   22.020  -26.716  -38.833
     C      0   21.269  -25.894  -37.812
     C      0   21.743  -25.464  -36.588
     C      0   19.979  -25.260  -37.991
     C      0   19.741  -24.438  -36.842
     C      0   18.990  -25.326  -38.992
     N      0   20.827  -24.596  -36.003
     C      0   18.585  -23.652  -36.710
     C      0   17.821  -24.578  -38.853
     C      0   17.631  -23.733  -37.731
     H      0   22.330  -25.074  -40.221
     H      0   23.664  -25.323  -39.087
     H      0   23.449  -26.431  -40.456
     H      0   21.306  -27.260  -39.465
     H      0   22.626  -27.477  -38.325
     H      0   22.671  -25.701  -36.092
     H      0   20.946  -24.140  -35.112
     H      0   19.133  -25.956  -39.865
     H      0   18.441  -23.005  -35.850
     H      0   17.034  -24.665  -39.596
     H      0   16.724  -23.138  -37.673
     O      0   15.074  -25.593  -40.466
     H      0   15.042  -26.466  -40.037
     H      0   14.654  -24.976  -39.840
     O      0   15.878  -26.646  -31.884
     H      0   16.302  -25.808  -31.660
     H      0   14.950  -26.589  -31.554
     O      0   17.143  -29.879  -38.111
     H      0   18.041  -30.036  -38.434
     C      0   17.029  -28.526  -37.701
     C      0   15.554  -28.134  -37.724
     O      0   15.040  -28.126  -39.057
     C      0   15.373  -26.727  -37.154
     O      0   13.980  -26.445  -37.052
     C      0   16.053  -26.608  -35.781
     O      0   16.093  -25.230  -35.342
     C      0   17.489  -27.151  -35.773
     O      0   17.534  -28.470  -36.365
     C      0   18.058  -27.299  -34.365
     O      0   17.310  -28.246  -33.586
     H      0   15.087  -29.025  -39.450
     H      0   13.815  -25.546  -37.403
     H      0   16.700  -27.762  -32.981
     H      0   17.608  -27.858  -38.356
     H      0   15.006  -28.852  -37.094
     H      0   15.854  -26.027  -37.849
     H      0   15.448  -27.131  -35.040
     H      0   18.135  -26.476  -36.351
     H      0   18.063  -26.317  -33.883
     H      0   19.089  -27.661  -34.439
     C      0   12.739  -24.483  -34.311
     C      0   13.155  -25.598  -33.341
     O      0   12.848  -26.891  -33.897
     C      0   12.504  -25.462  -31.970
     O      0   13.259  -26.269  -31.048
     C      0   12.365  -24.041  -31.388
     O      0   11.178  -23.981  -30.566
     C      0   12.333  -22.945  -32.465
     O      0   11.947  -23.454  -33.767
     C      0   13.679  -22.209  -32.516
     O      0   13.800  -21.411  -33.710
     H      0   11.869  -27.027  -33.945
     H      0   12.603  -26.549  -30.348
     H      0   13.896  -22.079  -34.416
     H      0   12.159  -24.921  -35.116
     H      0   14.241  -25.585  -33.229
     H      0   11.489  -25.853  -32.074
     H      0   13.243  -23.876  -30.746
     H      0   11.545  -22.232  -32.238
     H      0   14.515  -22.916  -32.451
     H      0   13.751  -21.529  -31.662
     H      0   10.990  -24.889  -30.192
     O      0   13.914  -23.824  -34.880
     H      0   13.092  -23.145  -36.217
     H      0   14.641  -24.460  -35.090
