# Supplementary material for: A Case Study of the Glycoside Hydrolase Enzyme Mechanism Using an Automated QM-Cluster Model Building Toolkit
Source: Front Chem. 2022 Mar 24;10:854318. doi: 10.3389/fchem.2022.854318 (PMC8987026; doi:10.3389/fchem.2022.854318)
Supplement: Supplementary file 1 [file DataSheet2.zip › Res16-QA-P1.xyz]

     C     -1    6.662  -20.567  -36.146
     C     -1    7.799  -21.567  -35.875
     C      0    8.223  -21.663  -34.431
     C      0    8.506  -20.531  -33.648
     C      0    8.412  -22.925  -33.855
     C      0    8.999  -20.660  -32.347
     C      0    8.888  -23.073  -32.556
     C      0    9.220  -21.934  -31.802
     O      0    9.789  -22.028  -30.558
     H      0    5.768  -20.827  -35.568
     H      0    6.951  -19.547  -35.871
     H      0    6.393  -20.560  -37.209
     H      0    7.496  -22.563  -36.220
     H      0    8.670  -21.291  -36.486
     H      0    8.370  -19.538  -34.064
     H      0    8.208  -23.808  -34.449
     H      0    9.253  -19.787  -31.756
     H      0    9.078  -24.057  -32.151
     H      0   10.229  -22.913  -30.502
     C     -1    8.074  -28.589  -30.356
     C     -1    8.988  -27.368  -30.655
     C      0   10.379  -27.622  -30.013
     O      0   10.807  -28.792  -29.978
     O      0   11.042  -26.594  -29.571
     H      0    7.891  -28.674  -29.279
     H      0    8.576  -29.501  -30.685
     H      0    7.105  -28.502  -30.863
     H      0    9.122  -27.249  -31.739
     H      0    8.566  -26.433  -30.273
     C     -1   12.703  -31.455  -30.650
     C     -1   13.625  -30.310  -30.231
     C      0   14.184  -29.535  -31.429
     C      0   14.822  -30.394  -32.503
     N      0   14.532  -29.996  -33.772
     O      0   15.555  -31.371  -32.261
     H      0   12.300  -31.978  -29.774
     H      0   11.850  -31.063  -31.216
     H      0   13.235  -32.187  -31.267
     H      0   13.061  -29.607  -29.612
     H      0   14.455  -30.712  -29.633
     H      0   13.396  -28.924  -31.866
     H      0   14.952  -28.829  -31.084
     H      0   13.979  -29.153  -33.926
     H      0   15.037  -30.419  -34.539
     C     -1    5.945  -27.794  -35.509
     C     -1    7.338  -27.871  -34.895
     C      0    8.151  -26.571  -34.807
     C      0    9.632  -26.830  -34.580
     O      0   10.196  -27.883  -34.868
     O      0   10.279  -25.780  -34.035
     H      0    5.477  -28.784  -35.515
     H      0    5.983  -27.432  -36.545
     H      0    5.289  -27.117  -34.948
     H      0    7.264  -28.295  -33.883
     H      0    7.939  -28.591  -35.463
     H      0    8.094  -26.002  -35.747
     H      0    7.779  -25.910  -34.019
     C     -1    8.763  -23.354  -38.869
     C     -1   10.193  -23.879  -38.735
     C      0   10.479  -24.264  -37.314
     O      0   10.750  -23.220  -36.517
     O      0   10.395  -25.427  -36.922
     H      0    8.518  -23.182  -39.922
     H      0    8.039  -24.075  -38.471
     H      0    8.636  -22.412  -38.334
     H      0   10.341  -24.767  -39.354
     H      0   10.912  -23.119  -39.053
     H      0   11.010  -23.506  -35.605
     C     -1   14.096  -19.352  -39.076
     C     -1   14.490  -20.809  -38.889
     C      0   13.629  -21.492  -37.788
     C      0   14.060  -22.895  -37.315
     N      0   14.965  -23.027  -36.347
     O      0   13.478  -23.913  -37.837
     H      0   14.689  -18.873  -39.864
     H      0   13.038  -19.260  -39.352
     H      0   14.246  -18.783  -38.150
     H      0   14.381  -21.365  -39.829
     H      0   15.551  -20.876  -38.608
     H      0   13.618  -20.834  -36.909
     H      0   12.595  -21.572  -38.138
     H      0   15.382  -22.118  -36.137
     H      0   15.456  -24.514  -35.376
     C     -1    8.056  -31.123  -38.775
     C     -1    8.755  -30.694  -37.492
     C      0    9.857  -29.703  -37.736
     C      0    9.856  -28.333  -37.879
     N      0   11.183  -30.088  -37.936
     C      0   11.950  -29.008  -38.187
     N      0   11.153  -27.942  -38.153
     H      0    7.258  -31.841  -38.559
     H      0    7.610  -30.262  -39.284
     H      0    8.755  -31.598  -39.473
     H      0    8.028  -30.245  -36.808
     H      0    9.166  -31.567  -36.970
     H      0   11.531  -31.039  -37.941
     H      0    9.062  -27.617  -37.777
     H      0   13.000  -28.990  -38.410
     H      0   11.523  -26.991  -38.388
     C     -1   18.228  -37.294  -31.952
     C     -1   18.827  -36.189  -32.835
     C      0   17.849  -35.038  -33.175
     C      0   18.602  -33.835  -33.778
     N      0   17.734  -32.895  -34.518
     C      0   17.712  -31.553  -34.396
     N      0   18.149  -30.937  -33.279
     N      0   17.241  -30.810  -35.417
     H      0   17.902  -36.890  -30.986
     H      0   17.357  -37.757  -32.431
     H      0   18.964  -38.081  -31.759
     H      0   19.704  -35.766  -32.322
     H      0   19.201  -36.622  -33.773
     H      0   17.096  -35.398  -33.890
     H      0   17.304  -34.716  -32.279
     H      0   19.124  -33.274  -33.000
     H      0   19.364  -34.198  -34.480
     H      0   17.310  -33.262  -35.360
     H      0   17.862  -31.392  -32.419
     H      0   17.977  -29.919  -33.258
     H      0   17.300  -31.155  -36.367
     H      0   17.259  -29.786  -35.361
     C     -1   15.051  -32.322  -38.825
     C      0   14.054  -31.475  -39.577
     O      0   14.272  -30.295  -39.900
     H      0   15.675  -32.871  -39.540
     H      0   14.568  -33.047  -38.164
     H      0   15.701  -31.665  -38.245
     N      0   12.879  -32.096  -39.885
     C     -1   11.964  -31.536  -40.879
     H      0   12.054  -30.450  -40.859
     H      0   12.835  -33.095  -39.732
     H      0   12.205  -31.888  -41.888
     H      0   10.937  -31.819  -40.640
     C     -1   17.955  -17.354  -29.822
     C     -1   17.280  -18.708  -29.587
     C      0   16.886  -19.503  -30.812
     C      0   15.681  -19.448  -31.493
     C      0   17.650  -20.562  -31.441
     C      0   16.838  -21.111  -32.487
     C      0   18.917  -21.129  -31.203
     N      0   15.657  -20.396  -32.509
     C      0   17.250  -22.208  -33.260
     C      0   19.335  -22.212  -31.976
     C      0   18.506  -22.750  -32.989
     H      0   17.298  -16.680  -30.384
     H      0   18.882  -17.468  -30.397
     H      0   18.203  -16.873  -28.869
     H      0   17.946  -19.332  -28.975
     H      0   16.383  -18.545  -28.974
     H      0   14.828  -18.810  -31.316
     H      0   14.863  -20.653  -33.097
     H      0   19.558  -20.734  -30.420
     H      0   16.609  -22.637  -34.021
     H      0   20.307  -22.660  -31.793
     H      0   18.844  -23.614  -33.554
     C     -1   22.918  -25.839  -39.701
     C     -1   22.020  -26.716  -38.833
     C      0   20.925  -25.917  -38.172
     C      0   20.995  -25.252  -36.964
     C      0   19.636  -25.588  -38.745
     C      0   18.973  -24.707  -37.832
     C      0   18.969  -25.966  -39.927
     N      0   19.824  -24.528  -36.755
     C      0   17.684  -24.212  -38.072
     C      0   17.684  -25.478  -40.167
     C      0   17.049  -24.609  -39.249
     H      0   22.334  -25.330  -40.477
     H      0   23.406  -25.067  -39.095
     H      0   23.699  -26.429  -40.196
     H      0   21.576  -27.513  -39.445
     H      0   22.626  -27.218  -38.068
     H      0   21.793  -25.232  -36.238
     H      0   19.643  -23.932  -35.962
     H      0   19.446  -26.633  -40.639
     H      0   17.167  -23.580  -37.358
     H      0   17.156  -25.773  -41.068
     H      0   16.038  -24.266  -39.441
     O      0   12.628  -26.027  -39.366
     H      0   13.433  -26.563  -39.224
     H      0   12.837  -25.155  -38.978
     O      0   15.785  -26.460  -32.200
     H      0   15.672  -25.814  -32.923
     H      0   14.925  -26.575  -31.743
     O      0   17.066  -29.438  -38.112
     H      0   17.942  -29.482  -38.519
     C      0   16.885  -28.143  -37.563
     C      0   15.388  -27.860  -37.475
     O      0   14.824  -27.808  -38.795
     C      0   15.156  -26.516  -36.779
     O      0   13.761  -26.268  -36.639
     C      0   15.845  -26.517  -35.406
     O      0   15.735  -25.242  -34.746
     C      0   17.332  -26.897  -35.527
     O      0   17.464  -28.157  -36.248
     C      0   18.040  -27.122  -34.196
     O      0   17.425  -28.171  -33.423
     H      0   14.941  -28.683  -39.220
     H      0   13.607  -25.352  -36.996
     H      0   16.721  -27.737  -32.875
     H      0   17.379  -27.382  -38.178
     H      0   14.917  -28.660  -36.884
     H      0   15.608  -25.735  -37.400
     H      0   15.346  -27.261  -34.775
     H      0   17.858  -26.113  -36.081
     H      0   18.050  -26.185  -33.629
     H      0   19.073  -27.423  -34.397
     C      0   11.733  -25.558  -34.368
     C      0   12.693  -26.345  -33.491
     O      0   12.699  -27.740  -33.822
     C      0   12.299  -26.095  -32.049
     O      0   13.220  -26.696  -31.137
     C      0   12.151  -24.592  -31.701
     O      0   10.972  -24.392  -30.905
     C      0   12.195  -23.610  -32.891
     O      0   11.904  -24.179  -34.232
     C      0   13.586  -22.977  -32.960
     O      0   13.702  -21.985  -33.987
     H      0   11.819  -27.975  -34.188
     H      0   12.692  -26.838  -30.310
     H      0   13.933  -22.447  -34.823
     H      0   11.855  -25.823  -35.413
     H      0   13.688  -25.967  -33.727
     H      0   11.318  -26.551  -31.932
     H      0   13.033  -24.363  -31.084
     H      0   11.441  -22.836  -32.757
     H      0   14.349  -23.755  -33.087
     H      0   13.775  -22.472  -32.008
     H      0   10.883  -25.191  -30.290
