# Supplementary material for: A Case Study of the Glycoside Hydrolase Enzyme Mechanism Using an Automated QM-Cluster Model Building Toolkit
Source: Front Chem. 2022 Mar 24;10:854318. doi: 10.3389/fchem.2022.854318 (PMC8987026; doi:10.3389/fchem.2022.854318)
Supplement: Supplementary file 1 [file DataSheet2.zip › Res21-EC-TS3.xyz]

     H      0   23.409   53.327   94.521
     O      0   24.262   53.568   94.131
     C      0   24.204   54.928   93.717
     C      0   25.633   55.447   93.575
     O      0   26.275   55.586   94.846
     C      0   25.584   56.835   92.933
     O      0   26.912   57.332   92.779
     C      0   24.901   56.733   91.571
     O      0   24.866   57.997   90.876
     C      0   23.486   56.156   91.703
     O      0   23.529   54.911   92.446
     C      0   22.900   55.815   90.339
     O      0   23.844   54.970   89.659
     H      0   26.529   54.718   95.222
     H      0   26.972   58.241   93.143
     H      0   23.645   54.871   88.704
     H      0   23.648   55.538   94.440
     H      0   26.186   54.757   92.926
     H      0   25.010   57.493   93.592
     H      0   25.488   56.077   90.925
     H      0   22.830   56.872   92.218
     H      0   22.740   56.744   89.783
     H      0   21.937   55.306   90.475
     C      0   28.483   58.628   90.601
     C      0   28.569   57.671   89.397
     O      0   29.124   56.409   89.779
     C      0   29.257   58.294   88.176
     O      0   28.635   57.763   86.993
     C      0   29.185   59.828   88.196
     O      0   29.964   60.406   87.125
     C      0   29.818   60.370   89.481
     O      0   29.334   59.718   90.693
     C      0   29.635   61.868   89.695
     O      0   28.260   62.264   89.866
     H      0   30.111   56.405   89.721
     H      0   29.385   57.412   86.439
     H      0   27.912   61.915   90.707
     H      0   28.568   58.074   91.529
     H      0   27.540   57.453   89.095
     H      0   30.318   58.028   88.188
     H      0   28.141   60.155   88.110
     H      0   30.887   60.154   89.433
     H      0   30.002   62.402   88.821
     H      0   30.229   62.172   90.564
     H      0   29.603   60.116   86.249
     O      0   28.466   57.244   95.126
     H      0   28.772   57.891   94.459
     H      0   27.604   56.857   94.859
     O      0   29.187   59.338   84.758
     H      0   29.929   58.698   84.793
     H      0   28.490   58.865   85.244
     O      0   24.221   60.484   91.829
     H      0   23.924   60.931   91.018
     H      0   25.094   60.870   92.049
     C     -1   29.608   66.520   91.620
     C      0   31.075   66.831   91.349
     O      0   31.486   67.110   90.218
     C     -1   29.297   65.123   91.111
     H      0   29.004   67.263   91.089
     H      0   29.379   66.606   92.689
     H      0   29.885   64.366   91.644
     H      0   28.239   64.874   91.237
     H      0   29.532   65.036   90.046
     N      0   31.909   66.716   92.431
     C     -1   33.354   66.592   92.254
     C      0   33.791   65.213   92.710
     O      0   33.369   64.736   93.773
     H      0   33.879   67.346   92.853
     H      0   31.548   66.296   93.279
     H      0   33.568   66.782   91.201
     N      0   34.657   64.574   91.892
     C     -1   35.084   63.215   92.209
     C     -1   33.978   62.170   91.988
     C      0   33.764   61.701   90.568
     C      0   33.000   62.429   89.641
     C      0   34.264   60.448   90.171
     C      0   32.688   61.889   88.389
     C      0   33.943   59.892   88.934
     C      0   33.109   60.593   88.053
     O      0   32.699   59.977   86.892
     H      0   35.966   62.983   91.605
     H      0   34.845   64.954   90.976
     H      0   35.379   63.206   93.263
     H      0   34.230   61.293   92.589
     H      0   33.046   62.565   92.405
     H      0   32.611   63.406   89.914
     H      0   34.864   59.875   90.873
     H      0   32.070   62.438   87.687
     H      0   34.267   58.894   88.664
     H      0   31.716   60.049   86.846
     C     -1   33.743   55.168   86.378
     C      0   33.294   53.812   86.887
     O      0   33.557   52.772   86.265
     C     -1   32.849   56.408   86.644
     C      0   31.454   56.283   86.015
     O      0   30.955   55.137   85.858
     O      0   30.861   57.384   85.730
     H      0   33.889   55.049   85.300
     H      0   34.738   55.357   86.809
     H      0   32.708   56.571   87.721
     H      0   33.326   57.314   86.264
     N      0   32.685   53.785   88.105
     C     -1   32.250   52.525   88.683
     C      0   30.899   52.011   88.156
     O      0   30.429   50.947   88.610
     C     -1   32.130   52.643   90.194
     O      0   31.053   53.475   90.635
     H      0   32.410   54.649   88.565
     H      0   32.998   51.764   88.437
     H      0   31.921   51.649   90.594
     H      0   33.092   52.986   90.598
     H      0   31.300   54.413   90.487
     N      0   30.287   52.785   87.247
     C     -1   29.020   52.386   86.662
     C     -1   28.125   53.581   86.307
     C      0   27.765   54.513   87.471
     C      0   27.014   53.806   88.584
     N      0   27.439   54.077   89.827
     O      0   26.062   53.013   88.345
     H      0   29.191   51.790   85.753
     H      0   30.741   53.624   86.871
     H      0   28.519   51.730   87.381
     H      0   28.633   54.188   85.550
     H      0   27.206   53.182   85.858
     H      0   28.661   54.991   87.866
     H      0   27.136   55.329   87.090
     H      0   28.183   54.766   89.958
     H      0   27.078   53.567   90.629
     C     -1   35.842   55.947   91.486
     C     -1   34.455   55.936   90.835
     C      0   33.423   56.886   91.449
     C      0   32.178   57.008   90.572
     O      0   31.779   55.976   89.916
     O      0   31.567   58.107   90.505
     H      0   36.514   55.245   90.980
     H      0   35.792   55.661   92.545
     H      0   36.294   56.945   91.435
     H      0   34.567   56.188   89.771
     H      0   34.048   54.919   90.844
     H      0   33.111   56.526   92.441
     H      0   33.839   57.887   91.592
     C     -1   33.029   60.310   94.961
     C     -1   31.587   59.795   94.883
     C      0   31.192   59.194   93.548
     O      0   31.928   59.619   92.529
     O      0   30.267   58.382   93.430
     H      0   33.283   60.555   95.998
     H      0   33.739   59.557   94.604
     H      0   33.158   61.209   94.359
     H      0   31.371   59.045   95.650
     H      0   30.887   60.618   95.092
     H      0   31.715   59.096   91.673
     C     -1   27.713   64.271   95.065
     C     -1   27.351   62.787   94.954
     C      0   28.195   62.097   93.846
     C      0   27.515   60.880   93.268
     O      0   27.441   59.800   93.870
     O      0   26.957   61.075   92.072
     H      0   27.146   64.760   95.865
     H      0   28.781   64.402   95.281
     H      0   27.495   64.793   94.126
     H      0   27.503   62.267   95.906
     H      0   26.284   62.695   94.709
     H      0   28.374   62.804   93.032
     H      0   29.165   61.797   94.256
     H      0   24.460   58.724   91.402
     C     -1   31.379   57.452   98.382
     C     -1   30.089   57.117   97.581
     C      0   29.218   56.065   98.273
     O      0   29.367   58.344   97.383
     H      0   31.981   56.550   98.536
     H      0   31.977   58.191   97.839
     H      0   31.117   57.871   99.360
     H      0   30.405   56.720   96.608
     H      0   28.781   58.153   96.623
     H      0   28.370   55.787   97.638
     H      0   29.794   55.155   98.484
     H      0   28.835   56.461   99.220
     C     -1   33.783   52.589   94.739
     C     -1   32.977   53.077   93.533
     C      0   31.715   53.824   93.844
     C      0   31.469   55.049   94.430
     N      0   30.474   53.348   93.447
     C      0   29.516   54.234   93.748
     N      0   30.103   55.269   94.356
     H      0   34.687   52.072   94.402
     H      0   34.089   53.421   95.383
     H      0   33.197   51.890   95.347
     H      0   33.614   53.717   92.910
     H      0   32.707   52.217   92.914
     H      0   30.338   52.456   92.959
     H      0   32.141   55.764   94.868
     H      0   28.469   54.124   93.531
     H      0   29.555   56.093   94.714
     C     -1   23.092   52.074   85.797
     C     -1   23.280   53.605   85.896
     C      0   21.984   54.385   85.744
     O      0   23.808   53.905   87.232
     H      0   22.787   51.781   84.787
     H      0   24.029   51.559   86.036
     H      0   22.311   51.750   86.494
     H      0   24.016   53.940   85.154
     H      0   24.735   53.574   87.349
     H      0   22.167   55.459   85.850
     H      0   21.538   54.203   84.761
     H      0   21.266   54.077   86.513
     C     -1   23.243   46.410   88.228
     C     -1   22.442   47.275   89.211
     C      0   23.310   48.401   89.796
     C      0   22.514   49.378   90.674
     N      0   23.322   50.496   91.180
     C      0   23.591   51.623   90.486
     N      0   23.139   51.763   89.224
     N      0   24.290   52.607   91.054
     H      0   24.112   45.958   88.721
     H      0   22.631   45.600   87.818
     H      0   23.611   47.013   87.389
     H      0   21.574   47.711   88.697
     H      0   22.045   46.654   90.026
     H      0   24.123   47.970   90.391
     H      0   23.791   48.950   88.974
     H      0   21.659   49.788   90.124
     H      0   22.106   48.858   91.546
     H      0   23.730   50.417   92.100
     H      0   22.911   50.938   88.692
     H      0   23.414   52.579   88.672
     H      0   24.316   52.687   92.067
     H      0   24.308   53.507   90.552
     C     -1   30.830   48.259   92.738
     C      0   30.065   49.546   92.479
     O      0   30.517   50.646   92.860
     H      0   31.094   47.766   91.796
     H      0   31.742   48.506   93.281
     H      0   30.235   47.553   93.327
     N      0   28.855   49.462   91.858
     C     -1   28.162   50.692   91.402
     C      0   27.548   51.479   92.552
     O      0   27.228   52.672   92.404
     C      0   27.157   50.182   90.343
     C      0   26.921   48.710   90.736
     C      0   28.303   48.242   91.218
     H      0   28.891   51.365   90.936
     H      0   26.254   50.793   90.303
     H      0   27.646   50.244   89.367
     H      0   26.195   48.641   91.555
     H      0   26.552   48.106   89.905
     H      0   28.253   47.417   91.933
     H      0   28.935   47.939   90.375
     N      0   27.383   50.833   93.729
     C     -1   26.828   51.523   94.887
     C      0   27.828   52.278   95.742
     O      0   27.577   53.424   96.154
     H      0   26.328   50.782   95.520
     H      0   27.653   49.861   93.775
     H      0   26.077   52.236   94.543
     N      0   28.924   51.571   96.072
     C     -1   29.907   52.026   97.035
     H      0   29.493   52.884   97.566
     H      0   29.093   50.701   95.588
     H      0   30.132   51.229   97.749
     H      0   30.837   52.337   96.544
     C     -1   23.755   66.620   85.876
     C     -1   24.426   65.268   85.608
     C      0   24.935   64.455   86.770
     C      0   26.160   64.582   87.406
     C      0   24.337   63.245   87.293
     C      0   25.272   62.680   88.220
     C      0   23.136   62.553   87.040
     N      0   26.354   63.530   88.287
     C      0   25.058   61.439   88.836
     C      0   22.904   61.334   87.676
     C      0   23.863   60.771   88.554
     H      0   24.441   67.309   86.382
     H      0   22.870   66.507   86.514
     H      0   23.440   67.084   84.934
     H      0   23.719   64.641   85.047
     H      0   25.264   65.442   84.918
     H      0   26.923   65.333   87.270
     H      0   27.195   63.306   88.823
     H      0   22.403   62.957   86.348
     H      0   25.828   60.986   89.447
     H      0   21.985   60.791   87.478
     H      0   23.692   59.785   88.978
     C     -1   18.856   57.763   95.661
     C     -1   19.785   56.915   94.771
     C      0   21.086   57.639   94.531
     C      0   21.350   58.567   93.540
     C      0   22.240   57.642   95.405
     C      0   23.164   58.606   94.886
     C      0   22.597   56.910   96.556
     N      0   22.593   59.152   93.752
     C      0   24.413   58.839   95.484
     C      0   23.842   57.132   97.141
     C      0   24.742   58.085   96.608
     H      0   19.341   57.988   96.617
     H      0   18.625   58.715   95.171
     H      0   17.912   57.244   95.869
     H      0   19.976   55.946   95.250
     H      0   19.288   56.702   93.816
     H      0   20.733   58.871   92.707
     H      0   23.054   59.812   93.125
     H      0   21.913   56.178   96.976
     H      0   25.115   59.556   95.072
     H      0   24.134   56.562   98.017
     H      0   25.715   58.218   97.070
     O      0   27.106   59.240   90.536
     H      0   26.997   60.110   91.368
     H      0   26.350   58.585   90.619
