# Supplementary material for: A Case Study of the Glycoside Hydrolase Enzyme Mechanism Using an Automated QM-Cluster Model Building Toolkit
Source: Front Chem. 2022 Mar 24;10:854318. doi: 10.3389/fchem.2022.854318 (PMC8987026; doi:10.3389/fchem.2022.854318)
Supplement: Supplementary file 1 [file DataSheet2.zip › Res21-EC-TS2.xyz]

     H      0   23.629   53.388   94.827
     O      0   24.487   53.607   94.438
     C      0   24.415   54.901   93.871
     C      0   25.831   55.423   93.635
     O      0   26.558   55.551   94.863
     C      0   25.744   56.813   92.996
     O      0   27.059   57.268   92.664
     C      0   24.860   56.765   91.738
     O      0   24.513   58.082   91.255
     C      0   23.536   56.002   91.916
     O      0   23.739   54.751   92.614
     C      0   22.906   55.678   90.565
     O      0   23.886   54.995   89.754
     H      0   26.668   54.686   95.311
     H      0   27.179   58.200   92.973
     H      0   23.611   54.921   88.818
     H      0   23.856   55.590   94.520
     H      0   26.334   54.729   92.952
     H      0   25.290   57.484   93.733
     H      0   25.435   56.298   90.936
     H      0   22.832   56.620   92.492
     H      0   22.607   56.619   90.093
     H      0   22.019   55.053   90.720
     C      0   29.183   58.394   90.810
     C      0   28.803   57.627   89.592
     O      0   29.200   56.270   89.719
     C      0   29.262   58.311   88.299
     O      0   28.563   57.740   87.193
     C      0   29.024   59.832   88.361
     O      0   29.699   60.504   87.273
     C      0   29.659   60.439   89.613
     O      0   29.343   59.659   90.859
     C      0   29.340   61.893   89.928
     O      0   27.958   62.217   90.052
     H      0   30.185   56.204   89.649
     H      0   29.278   57.357   86.617
     H      0   27.607   61.906   90.923
     H      0   29.153   57.906   91.777
     H      0   27.708   57.652   89.614
     H      0   30.338   58.151   88.175
     H      0   27.951   60.040   88.344
     H      0   30.744   60.338   89.539
     H      0   29.734   62.487   89.103
     H      0   29.893   62.166   90.836
     H      0   29.369   60.154   86.402
     O      0   27.537   57.954   95.908
     H      0   27.746   58.596   95.203
     H      0   27.191   57.141   95.492
     O      0   29.134   59.327   84.926
     H      0   29.877   58.691   85.011
     H      0   28.387   58.830   85.298
     O      0   22.420   61.542   91.162
     H      0   22.867   61.464   90.301
     H      0   22.861   62.256   91.640
     C     -1   29.608   66.520   91.620
     C      0   31.075   66.828   91.348
     O      0   31.487   67.101   90.215
     C     -1   29.297   65.123   91.111
     H      0   29.003   67.263   91.091
     H      0   29.380   66.605   92.689
     H      0   29.893   64.371   91.642
     H      0   28.243   64.863   91.245
     H      0   29.527   65.041   90.044
     N      0   31.909   66.718   92.430
     C     -1   33.354   66.592   92.254
     C      0   33.790   65.214   92.712
     O      0   33.371   64.737   93.776
     H      0   33.880   67.346   92.852
     H      0   31.547   66.306   93.282
     H      0   33.568   66.780   91.200
     N      0   34.654   64.572   91.893
     C     -1   35.084   63.215   92.209
     C     -1   33.978   62.170   91.988
     C      0   33.691   61.771   90.561
     C      0   32.786   62.477   89.753
     C      0   34.264   60.597   90.040
     C      0   32.407   61.983   88.500
     C      0   33.874   60.080   88.805
     C      0   32.901   60.747   88.049
     O      0   32.436   60.156   86.900
     H      0   35.965   62.985   91.603
     H      0   34.839   64.951   90.975
     H      0   35.379   63.203   93.262
     H      0   34.269   61.268   92.533
     H      0   33.066   62.536   92.468
     H      0   32.346   63.400   90.118
     H      0   34.988   60.055   90.643
     H      0   31.691   62.517   87.887
     H      0   34.264   59.137   88.438
     H      0   31.456   60.256   86.888
     C     -1   33.743   55.168   86.378
     C      0   33.301   53.810   86.885
     O      0   33.567   52.771   86.265
     C     -1   32.849   56.408   86.644
     C      0   31.428   56.266   86.072
     O      0   30.971   55.114   85.854
     O      0   30.777   57.357   85.896
     H      0   33.883   55.049   85.300
     H      0   34.741   55.360   86.801
     H      0   32.751   56.605   87.719
     H      0   33.308   57.304   86.218
     N      0   32.691   53.781   88.103
     C     -1   32.250   52.525   88.683
     C      0   30.895   52.013   88.161
     O      0   30.422   50.955   88.626
     C     -1   32.130   52.643   90.194
     O      0   31.062   53.492   90.640
     H      0   32.423   54.647   88.558
     H      0   32.995   51.760   88.439
     H      0   31.903   51.653   90.593
     H      0   33.095   52.973   90.601
     H      0   31.328   54.420   90.503
     N      0   30.286   52.783   87.248
     C     -1   29.020   52.386   86.662
     C     -1   28.125   53.581   86.307
     C      0   27.740   54.498   87.474
     C      0   26.995   53.768   88.576
     N      0   27.454   53.976   89.817
     O      0   26.018   53.010   88.328
     H      0   29.193   51.792   85.752
     H      0   30.746   53.614   86.863
     H      0   28.518   51.729   87.379
     H      0   28.640   54.197   85.563
     H      0   27.216   53.181   85.840
     H      0   28.623   54.990   87.878
     H      0   27.095   55.302   87.096
     H      0   28.210   54.645   89.961
     H      0   27.076   53.479   90.619
     C     -1   35.842   55.947   91.486
     C     -1   34.454   55.936   90.835
     C      0   33.549   57.113   91.203
     C      0   32.190   57.062   90.514
     O      0   31.836   56.014   89.890
     O      0   31.437   58.093   90.589
     H      0   36.424   55.075   91.169
     H      0   35.770   55.926   92.581
     H      0   36.405   56.847   91.208
     H      0   34.566   55.906   89.743
     H      0   33.936   55.005   91.096
     H      0   33.365   57.140   92.287
     H      0   34.015   58.072   90.954
     C     -1   33.029   60.310   94.961
     C     -1   31.587   59.795   94.883
     C      0   31.285   59.104   93.587
     O      0   31.835   59.712   92.535
     O      0   30.621   58.067   93.502
     H      0   33.254   60.644   95.979
     H      0   33.747   59.525   94.697
     H      0   33.180   61.151   94.287
     H      0   31.364   59.095   95.693
     H      0   30.889   60.634   94.993
     H      0   31.704   59.149   91.706
     C     -1   27.713   64.271   95.065
     C     -1   27.351   62.787   94.954
     C      0   28.336   61.981   94.061
     C      0   27.645   60.834   93.318
     O      0   27.761   59.645   93.746
     O      0   26.952   61.162   92.295
     H      0   27.009   64.804   95.713
     H      0   28.720   64.407   95.479
     H      0   27.692   64.747   94.077
     H      0   27.302   62.327   95.948
     H      0   26.345   62.705   94.519
     H      0   28.756   62.651   93.302
     H      0   29.158   61.592   94.666
     H      0   24.125   58.587   91.987
     C     -1   31.379   57.452   98.382
     C     -1   30.089   57.117   97.581
     C      0   29.788   55.616   97.595
     O      0   29.009   57.873   98.141
     H      0   32.240   56.908   97.977
     H      0   31.582   58.527   98.336
     H      0   31.246   57.169   99.432
     H      0   30.244   57.425   96.533
     H      0   28.344   57.940   97.418
     H      0   28.891   55.386   97.014
     H      0   30.623   55.045   97.169
     H      0   29.626   55.276   98.626
     C     -1   33.783   52.589   94.739
     C     -1   32.977   53.077   93.533
     C      0   31.738   53.886   93.788
     C      0   31.554   55.215   94.094
     N      0   30.460   53.373   93.579
     C      0   29.538   54.337   93.724
     N      0   30.191   55.459   94.049
     H      0   34.659   52.031   94.395
     H      0   34.131   53.424   95.356
     H      0   33.185   51.926   95.375
     H      0   33.635   53.676   92.893
     H      0   32.680   52.209   92.936
     H      0   30.279   52.416   93.249
     H      0   32.261   55.994   94.308
     H      0   28.478   54.229   93.586
     H      0   29.785   56.390   94.145
     C     -1   23.092   52.074   85.797
     C     -1   23.280   53.605   85.896
     C      0   21.994   54.388   85.681
     O      0   23.751   53.913   87.256
     H      0   22.831   51.776   84.776
     H      0   24.016   51.558   86.080
     H      0   22.280   51.756   86.461
     H      0   24.050   53.934   85.187
     H      0   24.685   53.607   87.386
     H      0   22.176   55.462   85.787
     H      0   21.592   54.199   84.680
     H      0   21.242   54.088   86.419
     C     -1   23.243   46.410   88.228
     C     -1   22.442   47.275   89.211
     C      0   23.302   48.412   89.786
     C      0   22.501   49.379   90.670
     N      0   23.301   50.506   91.168
     C      0   23.595   51.613   90.453
     N      0   23.122   51.760   89.203
     N      0   24.353   52.571   90.996
     H      0   24.118   45.966   88.718
     H      0   22.633   45.593   87.826
     H      0   23.601   47.010   87.383
     H      0   21.567   47.701   88.700
     H      0   22.055   46.656   90.032
     H      0   24.127   47.991   90.374
     H      0   23.769   48.966   88.959
     H      0   21.635   49.779   90.129
     H      0   22.107   48.855   91.545
     H      0   23.755   50.410   92.065
     H      0   22.810   50.950   88.691
     H      0   23.381   52.574   88.638
     H      0   24.373   52.673   92.004
     H      0   24.388   53.471   90.492
     C     -1   30.830   48.259   92.738
     C      0   30.040   49.541   92.527
     O      0   30.442   50.627   93.002
     H      0   31.122   47.818   91.779
     H      0   31.725   48.498   93.312
     H      0   30.240   47.513   93.281
     N      0   28.867   49.462   91.844
     C     -1   28.162   50.692   91.402
     C      0   27.557   51.470   92.561
     O      0   27.261   52.671   92.425
     C      0   27.160   50.188   90.337
     C      0   26.964   48.699   90.683
     C      0   28.360   48.254   91.148
     H      0   28.887   51.372   90.941
     H      0   26.242   50.775   90.324
     H      0   27.637   50.292   89.358
     H      0   26.244   48.582   91.503
     H      0   26.609   48.111   89.834
     H      0   28.337   47.397   91.824
     H      0   29.004   48.014   90.293
     N      0   27.376   50.821   93.733
     C     -1   26.828   51.523   94.887
     C      0   27.826   52.249   95.765
     O      0   27.532   53.345   96.274
     H      0   26.303   50.794   95.514
     H      0   27.623   49.842   93.780
     H      0   26.097   52.252   94.540
     N      0   28.961   51.578   96.030
     C     -1   29.907   52.026   97.035
     H      0   29.393   52.699   97.720
     H      0   29.191   50.772   95.465
     H      0   30.294   51.165   97.585
     H      0   30.749   52.568   96.589
     C     -1   23.755   66.620   85.876
     C     -1   24.426   65.268   85.608
     C      0   24.773   64.370   86.765
     C      0   25.940   64.372   87.512
     C      0   24.047   63.184   87.164
     C      0   24.847   62.507   88.140
     C      0   22.833   62.598   86.755
     N      0   25.979   63.268   88.348
     C      0   24.483   61.262   88.675
     C      0   22.454   61.371   87.296
     C      0   23.278   60.703   88.235
     H      0   24.389   67.260   86.502
     H      0   22.797   66.495   86.395
     H      0   23.566   67.146   84.933
     H      0   23.780   64.697   84.926
     H      0   25.345   65.461   85.037
     H      0   26.764   65.070   87.483
     H      0   26.767   62.977   88.936
     H      0   22.203   63.092   86.021
     H      0   25.150   60.723   89.342
     H      0   21.523   60.909   86.983
     H      0   22.983   59.725   88.608
     C     -1   18.856   57.763   95.661
     C     -1   19.785   56.915   94.771
     C      0   20.820   57.793   94.105
     C      0   20.648   58.539   92.950
     C      0   22.104   58.187   94.649
     C      0   22.643   59.188   93.773
     C      0   22.861   57.793   95.771
     N      0   21.743   59.364   92.741
     C      0   23.890   59.797   94.005
     C      0   24.107   58.382   95.991
     C      0   24.611   59.379   95.123
     H      0   19.436   58.298   96.421
     H      0   18.327   58.509   95.057
     H      0   18.111   57.142   96.173
     H      0   20.278   56.144   95.376
     H      0   19.191   56.389   94.013
     H      0   19.812   58.550   92.268
     H      0   21.842   60.108   92.040
     H      0   22.483   57.036   96.452
     H      0   24.290   60.549   93.332
     H      0   24.722   58.064   96.825
     H      0   25.598   59.784   95.307
     O      0   26.583   59.438   90.248
     H      0   26.707   60.016   91.034
     H      0   25.822   58.875   90.489
