# Supplementary material for: A Case Study of the Glycoside Hydrolase Enzyme Mechanism Using an Automated QM-Cluster Model Building Toolkit
Source: Front Chem. 2022 Mar 24;10:854318. doi: 10.3389/fchem.2022.854318 (PMC8987026; doi:10.3389/fchem.2022.854318)
Supplement: Supplementary file 1 [file DataSheet2.zip › Res21-EC-TS1.xyz]

     H      0   23.371   54.099   94.334
     O      0   24.331   54.134   94.221
     C      0   24.692   55.453   93.857
     C      0   26.166   55.660   94.210
     O      0   26.339   55.705   95.626
     C      0   26.662   56.979   93.608
     O      0   28.050   57.155   93.893
     C      0   26.406   56.989   92.097
     O      0   26.878   58.227   91.488
     C      0   24.899   56.795   91.831
     O      0   24.499   55.543   92.433
     C      0   24.507   56.690   90.360
     O      0   24.863   55.423   89.777
     H      0   26.613   54.822   95.949
     H      0   28.220   58.119   94.035
     H      0   25.815   55.245   89.894
     H      0   24.072   56.199   94.371
     H      0   26.715   54.821   93.770
     H      0   26.092   57.799   94.063
     H      0   26.973   56.180   91.625
     H      0   24.356   57.633   92.285
     H      0   24.955   57.523   89.804
     H      0   23.421   56.760   90.275
     C      0   28.586   58.192   90.981
     C      0   28.512   57.407   89.670
     O      0   29.179   56.160   89.844
     C      0   28.985   58.207   88.445
     O      0   28.414   57.635   87.271
     C      0   28.539   59.668   88.576
     O      0   28.999   60.472   87.477
     C      0   29.168   60.289   89.819
     O      0   28.950   59.469   91.033
     C      0   28.710   61.699   90.157
     O      0   27.297   61.831   90.379
     H      0   30.168   56.249   89.758
     H      0   29.185   57.327   86.723
     H      0   27.056   61.359   91.209
     H      0   28.971   57.635   91.827
     H      0   27.463   57.165   89.480
     H      0   30.077   58.183   88.390
     H      0   27.443   59.716   88.632
     H      0   30.252   60.296   89.689
     H      0   28.953   62.339   89.309
     H      0   29.279   62.048   91.028
     H      0   28.912   59.981   86.615
     O      0   27.068   58.221   96.662
     H      0   27.424   58.785   95.956
     H      0   26.844   57.353   96.268
     O      0   29.362   59.407   85.060
     H      0   30.063   58.766   85.320
     H      0   28.617   58.847   84.804
     O      0   22.179   60.888   90.343
     H      0   22.762   60.790   89.571
     H      0   22.335   61.779   90.680
     C     -1   29.608   66.520   91.620
     C      0   31.075   66.831   91.349
     O      0   31.484   67.112   90.217
     C     -1   29.297   65.123   91.111
     H      0   29.003   67.263   91.090
     H      0   29.379   66.604   92.689
     H      0   29.881   64.367   91.650
     H      0   28.238   64.875   91.239
     H      0   29.538   65.040   90.046
     N      0   31.909   66.710   92.429
     C     -1   33.354   66.592   92.254
     C      0   33.794   65.219   92.726
     O      0   33.381   64.754   93.798
     H      0   33.876   67.354   92.845
     H      0   31.546   66.301   93.281
     H      0   33.568   66.772   91.199
     N      0   34.655   64.575   91.907
     C     -1   35.084   63.215   92.209
     C     -1   33.978   62.170   91.988
     C      0   33.488   61.931   90.581
     C      0   32.415   62.664   90.049
     C      0   34.004   60.869   89.819
     C      0   31.840   62.314   88.825
     C      0   33.426   60.496   88.605
     C      0   32.312   61.194   88.120
     O      0   31.705   60.752   86.970
     H      0   35.959   62.994   91.591
     H      0   34.812   64.941   90.979
     H      0   35.390   63.187   93.259
     H      0   34.346   61.220   92.389
     H      0   33.129   62.457   92.615
     H      0   32.005   63.497   90.613
     H      0   34.837   60.292   90.212
     H      0   31.011   62.885   88.421
     H      0   33.783   59.634   88.052
     H      0   30.729   60.785   87.096
     C     -1   33.743   55.168   86.378
     C      0   33.304   53.812   86.894
     O      0   33.576   52.772   86.278
     C     -1   32.849   56.408   86.644
     C      0   31.403   56.255   86.148
     O      0   30.966   55.111   85.863
     O      0   30.715   57.336   86.100
     H      0   33.875   55.042   85.300
     H      0   34.743   55.364   86.794
     H      0   32.798   56.639   87.715
     H      0   33.291   57.287   86.162
     N      0   32.686   53.785   88.108
     C     -1   32.250   52.525   88.683
     C      0   30.890   52.018   88.169
     O      0   30.407   50.969   88.647
     C     -1   32.130   52.643   90.194
     O      0   31.089   53.532   90.627
     H      0   32.416   54.652   88.565
     H      0   32.993   51.761   88.433
     H      0   31.870   51.661   90.593
     H      0   33.102   52.944   90.606
     H      0   31.381   54.455   90.489
     N      0   30.286   52.783   87.249
     C     -1   29.020   52.386   86.662
     C     -1   28.125   53.581   86.307
     C      0   27.757   54.464   87.498
     C      0   27.016   53.706   88.578
     N      0   27.391   54.010   89.851
     O      0   26.084   52.911   88.331
     H      0   29.195   51.791   85.753
     H      0   30.749   53.609   86.858
     H      0   28.516   51.729   87.377
     H      0   28.640   54.207   85.571
     H      0   27.214   53.186   85.840
     H      0   28.649   54.933   87.912
     H      0   27.118   55.290   87.161
     H      0   28.232   54.582   89.975
     H      0   27.088   53.424   90.630
     C     -1   35.842   55.947   91.486
     C     -1   34.455   55.936   90.835
     C      0   33.602   57.181   91.101
     C      0   32.219   57.147   90.446
     O      0   31.825   56.069   89.868
     O      0   31.494   58.182   90.490
     H      0   36.389   55.027   91.252
     H      0   35.769   56.028   92.578
     H      0   36.441   56.795   91.131
     H      0   34.561   55.805   89.750
     H      0   33.895   55.056   91.177
     H      0   33.450   57.323   92.181
     H      0   34.107   58.090   90.749
     C     -1   33.029   60.310   94.961
     C     -1   31.587   59.795   94.883
     C      0   31.292   59.107   93.572
     O      0   31.737   59.775   92.508
     O      0   30.720   58.017   93.496
     H      0   33.244   60.683   95.968
     H      0   33.746   59.511   94.739
     H      0   33.194   61.120   94.254
     H      0   31.375   59.080   95.681
     H      0   30.876   60.623   95.001
     H      0   31.629   59.210   91.668
     C     -1   27.713   64.271   95.065
     C     -1   27.351   62.787   94.954
     C      0   28.067   62.104   93.767
     C      0   27.665   60.648   93.608
     O      0   28.118   59.783   94.404
     O      0   26.831   60.384   92.649
     H      0   27.200   64.741   95.911
     H      0   28.793   64.402   95.210
     H      0   27.430   64.813   94.154
     H      0   27.616   62.260   95.879
     H      0   26.266   62.677   94.826
     H      0   27.830   62.642   92.845
     H      0   29.151   62.147   93.924
     H      0   26.797   59.123   92.114
     C     -1   31.379   57.452   98.382
     C     -1   30.089   57.117   97.581
     C      0   29.959   55.624   97.274
     O      0   29.000   57.559   98.411
     H      0   32.280   57.140   97.841
     H      0   31.430   58.529   98.570
     H      0   31.348   56.931   99.345
     H      0   30.091   57.676   96.631
     H      0   28.253   57.813   97.824
     H      0   29.038   55.422   96.720
     H      0   30.806   55.261   96.680
     H      0   29.923   55.059   98.213
     C     -1   33.783   52.589   94.739
     C     -1   32.977   53.077   93.533
     C      0   31.718   53.847   93.746
     C      0   31.468   55.187   93.945
     N      0   30.476   53.259   93.551
     C      0   29.513   54.186   93.598
     N      0   30.100   55.359   93.847
     H      0   34.674   52.057   94.393
     H      0   34.107   53.423   95.372
     H      0   33.196   51.903   95.361
     H      0   33.636   53.696   92.911
     H      0   32.721   52.208   92.918
     H      0   30.340   52.279   93.267
     H      0   32.128   56.017   94.107
     H      0   28.470   54.009   93.417
     H      0   29.579   56.244   93.916
     C     -1   23.092   52.074   85.797
     C     -1   23.280   53.605   85.896
     C      0   21.993   54.377   85.637
     O      0   23.724   53.964   87.240
     H      0   22.875   51.775   84.766
     H      0   24.002   51.556   86.119
     H      0   22.250   51.754   86.422
     H      0   24.054   53.920   85.182
     H      0   24.650   53.670   87.379
     H      0   22.169   55.453   85.723
     H      0   21.609   54.161   84.635
     H      0   21.230   54.092   86.371
     C     -1   23.243   46.410   88.228
     C     -1   22.442   47.275   89.211
     C      0   23.272   48.526   89.614
     C      0   22.533   49.543   90.507
     N      0   23.380   50.674   90.963
     C      0   23.471   51.879   90.344
     N      0   22.976   52.016   89.101
     N      0   24.000   52.935   90.970
     H      0   24.193   46.089   88.673
     H      0   22.687   45.511   87.940
     H      0   23.473   46.970   87.314
     H      0   21.496   47.591   88.751
     H      0   22.185   46.699   90.110
     H      0   24.176   48.196   90.141
     H      0   23.619   49.028   88.700
     H      0   21.658   49.954   89.991
     H      0   22.166   49.047   91.410
     H      0   23.745   50.623   91.903
     H      0   22.879   51.177   88.549
     H      0   23.185   52.862   88.543
     H      0   24.261   52.915   91.949
     H      0   24.205   53.814   90.475
     C     -1   30.830   48.259   92.738
     C      0   30.029   49.527   92.541
     O      0   30.425   50.600   93.048
     H      0   31.150   47.845   91.776
     H      0   31.708   48.499   93.336
     H      0   30.243   47.488   93.249
     N      0   28.862   49.460   91.846
     C     -1   28.162   50.692   91.402
     C      0   27.488   51.448   92.537
     O      0   27.067   52.607   92.353
     C      0   27.211   50.199   90.285
     C      0   26.999   48.708   90.610
     C      0   28.376   48.257   91.123
     H      0   28.901   51.387   90.984
     H      0   26.289   50.781   90.235
     H      0   27.733   50.313   89.331
     H      0   26.247   48.586   91.399
     H      0   26.678   48.129   89.742
     H      0   28.326   47.397   91.794
     H      0   29.051   48.022   90.292
     N      0   27.400   50.837   93.738
     C     -1   26.828   51.523   94.887
     C      0   27.806   52.236   95.803
     O      0   27.471   53.277   96.394
     H      0   26.282   50.793   95.495
     H      0   27.693   49.872   93.799
     H      0   26.108   52.262   94.529
     N      0   28.970   51.597   96.013
     C     -1   29.907   52.026   97.035
     H      0   29.369   52.625   97.769
     H      0   29.238   50.850   95.387
     H      0   30.344   51.151   97.521
     H      0   30.712   52.640   96.616
     C     -1   23.755   66.620   85.876
     C     -1   24.426   65.268   85.608
     C      0   24.727   64.354   86.774
     C      0   25.601   64.559   87.830
     C      0   24.278   62.981   86.892
     C      0   24.932   62.414   88.033
     C      0   23.419   62.164   86.131
     N      0   25.710   63.403   88.593
     C      0   24.763   61.070   88.405
     C      0   23.238   60.832   86.500
     C      0   23.911   60.286   87.621
     H      0   24.368   67.247   86.535
     H      0   22.778   66.491   86.357
     H      0   23.606   67.164   84.937
     H      0   23.796   64.708   84.904
     H      0   25.363   65.458   85.063
     H      0   26.173   65.439   88.083
     H      0   26.351   63.213   89.362
     H      0   22.906   62.562   85.261
     H      0   25.304   60.659   89.249
     H      0   22.582   60.196   85.916
     H      0   23.780   59.234   87.861
     C     -1   18.856   57.763   95.661
     C     -1   19.785   56.915   94.771
     C      0   20.777   57.749   94.009
     C      0   20.647   58.264   92.731
     C      0   22.025   58.258   94.525
     C      0   22.597   59.087   93.506
     C      0   22.721   58.083   95.737
     N      0   21.745   59.055   92.420
     C      0   23.820   59.750   93.688
     C      0   23.944   58.729   95.915
     C      0   24.481   59.559   94.902
     H      0   19.439   58.352   96.378
     H      0   18.273   58.462   95.050
     H      0   18.158   57.131   96.223
     H      0   20.319   56.187   95.398
     H      0   19.175   56.329   94.071
     H      0   19.848   58.125   92.019
     H      0   21.858   59.638   91.583
     H      0   22.312   57.453   96.522
     H      0   24.250   60.372   92.912
     H      0   24.517   58.586   96.822
     H      0   25.434   60.042   95.075
