# Supplementary material for: A Case Study of the Glycoside Hydrolase Enzyme Mechanism Using an Automated QM-Cluster Model Building Toolkit
Source: Front Chem. 2022 Mar 24;10:854318. doi: 10.3389/fchem.2022.854318 (PMC8987026; doi:10.3389/fchem.2022.854318)
Supplement: Supplementary file 1 [file DataSheet2.zip › Res21-EC-R2.xyz]

     H      0   23.663   53.431   94.860
     O      0   24.522   53.641   94.467
     C      0   24.454   54.926   93.883
     C      0   25.871   55.442   93.637
     O      0   26.609   55.568   94.860
     C      0   25.783   56.831   92.996
     O      0   27.095   57.289   92.657
     C      0   24.892   56.780   91.743
     O      0   24.537   58.096   91.265
     C      0   23.571   56.015   91.927
     O      0   23.779   54.765   92.626
     C      0   22.933   55.692   90.580
     O      0   23.907   55.011   89.759
     H      0   26.698   54.705   95.316
     H      0   27.226   58.211   92.995
     H      0   23.622   54.937   88.827
     H      0   23.897   55.626   94.522
     H      0   26.366   54.745   92.952
     H      0   25.332   57.504   93.734
     H      0   25.465   56.316   90.938
     H      0   22.870   56.632   92.506
     H      0   22.630   56.634   90.112
     H      0   22.047   55.065   90.739
     C      0   29.214   58.386   90.804
     C      0   28.815   57.627   89.588
     O      0   29.202   56.266   89.705
     C      0   29.266   58.313   88.294
     O      0   28.564   57.741   87.189
     C      0   29.023   59.834   88.357
     O      0   29.699   60.509   87.272
     C      0   29.652   60.442   89.612
     O      0   29.345   59.656   90.857
     C      0   29.324   61.893   89.932
     O      0   27.941   62.211   90.059
     H      0   30.187   56.196   89.638
     H      0   29.278   57.356   86.613
     H      0   27.591   61.886   90.926
     H      0   29.195   57.894   91.769
     H      0   27.720   57.665   89.622
     H      0   30.343   58.156   88.165
     H      0   27.950   60.036   88.337
     H      0   30.738   60.351   89.537
     H      0   29.714   62.492   89.108
     H      0   29.877   62.167   90.839
     H      0   29.369   60.161   86.400
     O      0   27.477   57.990   95.969
     H      0   27.708   58.628   95.267
     H      0   27.169   57.168   95.542
     O      0   29.133   59.330   84.926
     H      0   29.878   58.696   85.008
     H      0   28.390   58.832   85.304
     O      0   22.242   61.608   91.144
     H      0   22.707   61.533   90.292
     H      0   22.687   62.307   91.640
     C     -1   29.608   66.520   91.620
     C      0   31.075   66.829   91.348
     O      0   31.487   67.102   90.215
     C     -1   29.297   65.123   91.111
     H      0   29.003   67.263   91.090
     H      0   29.380   66.605   92.689
     H      0   29.892   64.371   91.643
     H      0   28.243   64.864   91.243
     H      0   29.528   65.041   90.044
     N      0   31.909   66.717   92.430
     C     -1   33.354   66.592   92.254
     C      0   33.790   65.214   92.712
     O      0   33.372   64.737   93.777
     H      0   33.880   67.346   92.852
     H      0   31.547   66.305   93.282
     H      0   33.568   66.780   91.200
     N      0   34.654   64.572   91.893
     C     -1   35.084   63.215   92.209
     C     -1   33.978   62.170   91.988
     C      0   33.690   61.773   90.561
     C      0   32.779   62.476   89.757
     C      0   34.269   60.604   90.035
     C      0   32.399   61.984   88.504
     C      0   33.879   60.089   88.799
     C      0   32.899   60.753   88.048
     O      0   32.434   60.162   86.899
     H      0   35.965   62.985   91.603
     H      0   34.837   64.950   90.975
     H      0   35.380   63.203   93.262
     H      0   34.270   61.267   92.532
     H      0   33.066   62.535   92.470
     H      0   32.335   63.396   90.127
     H      0   34.997   60.064   90.634
     H      0   31.678   62.516   87.895
     H      0   34.273   59.149   88.428
     H      0   31.454   60.262   86.887
     C     -1   33.743   55.168   86.378
     C      0   33.301   53.810   86.885
     O      0   33.568   52.771   86.265
     C     -1   32.849   56.408   86.644
     C      0   31.428   56.265   86.071
     O      0   30.971   55.113   85.855
     O      0   30.778   57.356   85.892
     H      0   33.883   55.049   85.300
     H      0   34.741   55.360   86.801
     H      0   32.751   56.605   87.719
     H      0   33.308   57.304   86.218
     N      0   32.691   53.781   88.104
     C     -1   32.250   52.525   88.683
     C      0   30.895   52.013   88.161
     O      0   30.422   50.955   88.626
     C     -1   32.130   52.643   90.194
     O      0   31.062   53.493   90.639
     H      0   32.422   54.647   88.557
     H      0   32.995   51.760   88.439
     H      0   31.903   51.653   90.593
     H      0   33.095   52.972   90.602
     H      0   31.329   54.420   90.505
     N      0   30.286   52.783   87.249
     C     -1   29.020   52.386   86.662
     C     -1   28.125   53.581   86.307
     C      0   27.738   54.497   87.473
     C      0   26.993   53.767   88.575
     N      0   27.455   53.972   89.816
     O      0   26.016   53.009   88.328
     H      0   29.193   51.792   85.752
     H      0   30.745   53.614   86.863
     H      0   28.518   51.729   87.379
     H      0   28.641   54.198   85.563
     H      0   27.217   53.181   85.839
     H      0   28.619   54.992   87.877
     H      0   27.091   55.300   87.095
     H      0   28.210   54.641   89.959
     H      0   27.076   53.476   90.618
     C     -1   35.842   55.947   91.486
     C     -1   34.454   55.936   90.835
     C      0   33.554   57.121   91.193
     C      0   32.192   57.066   90.510
     O      0   31.836   56.017   89.890
     O      0   31.439   58.098   90.586
     H      0   36.420   55.070   91.177
     H      0   35.770   55.936   92.581
     H      0   36.409   56.842   91.200
     H      0   34.566   55.896   89.744
     H      0   33.932   55.010   91.105
     H      0   33.375   57.162   92.277
     H      0   34.022   58.075   90.930
     C     -1   33.029   60.310   94.961
     C     -1   31.587   59.795   94.883
     C      0   31.288   59.105   93.586
     O      0   31.834   59.719   92.536
     O      0   30.631   58.064   93.499
     H      0   33.254   60.643   95.979
     H      0   33.747   59.525   94.697
     H      0   33.180   61.151   94.287
     H      0   31.365   59.094   95.692
     H      0   30.887   60.633   94.993
     H      0   31.706   59.158   91.706
     C     -1   27.713   64.271   95.065
     C     -1   27.351   62.787   94.954
     C      0   28.326   61.996   94.035
     C      0   27.648   60.823   93.323
     O      0   27.780   59.647   93.784
     O      0   26.953   61.113   92.291
     H      0   27.023   64.800   95.732
     H      0   28.729   64.405   95.457
     H      0   27.670   64.752   94.080
     H      0   27.324   62.319   95.946
     H      0   26.338   62.703   94.538
     H      0   28.703   62.671   93.258
     H      0   29.177   61.638   94.618
     H      0   24.193   58.613   92.012
     C     -1   31.379   57.452   98.382
     C     -1   30.089   57.117   97.581
     C      0   29.809   55.612   97.563
     O      0   29.003   57.844   98.168
     H      0   32.245   56.929   97.960
     H      0   31.567   58.530   98.360
     H      0   31.255   57.143   99.426
     H      0   30.231   57.452   96.540
     H      0   28.330   57.927   97.453
     H      0   28.909   55.383   96.986
     H      0   30.647   55.062   97.116
     H      0   29.661   55.247   98.587
     C     -1   33.783   52.589   94.739
     C     -1   32.977   53.077   93.533
     C      0   31.737   53.883   93.783
     C      0   31.549   55.215   94.076
     N      0   30.460   53.365   93.579
     C      0   29.535   54.328   93.714
     N      0   30.184   55.455   94.028
     H      0   34.660   52.033   94.395
     H      0   34.129   53.424   95.357
     H      0   33.186   51.924   95.374
     H      0   33.636   53.677   92.894
     H      0   32.683   52.209   92.935
     H      0   30.281   52.405   93.255
     H      0   32.253   55.999   94.282
     H      0   28.476   54.215   93.576
     H      0   29.776   56.385   94.116
     C     -1   23.092   52.074   85.797
     C     -1   23.280   53.605   85.896
     C      0   21.995   54.388   85.678
     O      0   23.749   53.915   87.258
     H      0   22.833   51.776   84.775
     H      0   24.015   51.558   86.082
     H      0   22.278   51.756   86.459
     H      0   24.052   53.933   85.188
     H      0   24.683   53.608   87.387
     H      0   22.177   55.462   85.784
     H      0   21.595   54.199   84.676
     H      0   21.241   54.088   86.415
     C     -1   23.243   46.410   88.228
     C     -1   22.442   47.275   89.211
     C      0   23.301   48.415   89.781
     C      0   22.501   49.382   90.666
     N      0   23.301   50.510   91.163
     C      0   23.592   51.619   90.448
     N      0   23.117   51.764   89.198
     N      0   24.346   52.580   90.991
     H      0   24.120   45.969   88.717
     H      0   22.635   45.591   87.829
     H      0   23.598   47.009   87.381
     H      0   21.565   47.698   88.701
     H      0   22.058   46.656   90.034
     H      0   24.128   47.997   90.369
     H      0   23.765   48.969   88.952
     H      0   21.635   49.782   90.126
     H      0   22.108   48.859   91.542
     H      0   23.755   50.415   92.059
     H      0   22.812   50.953   88.685
     H      0   23.375   52.579   88.632
     H      0   24.370   52.682   91.999
     H      0   24.387   53.478   90.486
     C     -1   30.830   48.259   92.738
     C      0   30.040   49.541   92.527
     O      0   30.442   50.626   93.005
     H      0   31.124   47.819   91.779
     H      0   31.724   48.498   93.313
     H      0   30.240   47.512   93.280
     N      0   28.867   49.462   91.844
     C     -1   28.162   50.692   91.402
     C      0   27.553   51.468   92.560
     O      0   27.250   52.667   92.421
     C      0   27.163   50.188   90.334
     C      0   26.966   48.699   90.679
     C      0   28.361   48.255   91.146
     H      0   28.888   51.373   90.944
     H      0   26.244   50.776   90.319
     H      0   27.642   50.293   89.356
     H      0   26.244   48.583   91.497
     H      0   26.612   48.112   89.829
     H      0   28.337   47.397   91.822
     H      0   29.006   48.015   90.292
     N      0   27.377   50.821   93.734
     C     -1   26.828   51.523   94.887
     C      0   27.826   52.248   95.766
     O      0   27.532   53.344   96.277
     H      0   26.301   50.794   95.513
     H      0   27.628   49.843   93.782
     H      0   26.099   52.254   94.539
     N      0   28.961   51.577   96.031
     C     -1   29.907   52.026   97.035
     H      0   29.392   52.699   97.720
     H      0   29.191   50.771   95.466
     H      0   30.295   51.165   97.585
     H      0   30.748   52.569   96.589
     C     -1   23.755   66.620   85.876
     C     -1   24.426   65.268   85.608
     C      0   24.756   64.365   86.766
     C      0   25.926   64.342   87.508
     C      0   24.002   63.201   87.176
     C      0   24.787   62.511   88.155
     C      0   22.771   62.645   86.775
     N      0   25.940   63.243   88.352
     C      0   24.391   61.280   88.701
     C      0   22.362   61.431   87.325
     C      0   23.172   60.748   88.267
     H      0   24.384   67.254   86.512
     H      0   22.791   66.495   86.384
     H      0   23.578   67.152   84.934
     H      0   23.787   64.701   84.916
     H      0   25.353   65.461   85.050
     H      0   26.767   65.018   87.471
     H      0   26.725   62.940   88.938
     H      0   22.152   63.150   86.039
     H      0   25.048   60.731   89.370
     H      0   21.419   60.990   87.018
     H      0   22.854   59.781   88.646
     C     -1   18.856   57.763   95.661
     C     -1   19.785   56.915   94.771
     C      0   20.803   57.799   94.088
     C      0   20.608   58.542   92.934
     C      0   22.088   58.209   94.615
     C      0   22.605   59.214   93.729
     C      0   22.862   57.828   95.730
     N      0   21.691   59.378   92.709
     C      0   23.848   59.837   93.946
     C      0   24.102   58.432   95.936
     C      0   24.586   59.431   95.059
     H      0   19.438   58.312   96.409
     H      0   18.313   58.496   95.055
     H      0   18.122   57.140   96.187
     H      0   20.293   56.156   95.379
     H      0   19.189   56.374   94.025
     H      0   19.762   58.543   92.263
     H      0   21.765   60.129   92.012
     H      0   22.499   57.070   96.418
     H      0   24.231   60.595   93.271
     H      0   24.731   58.124   96.762
     H      0   25.569   59.849   95.232
     O      0   26.565   59.448   90.185
     H      0   26.712   59.992   90.990
     H      0   25.812   58.877   90.432
