# Supplementary material for: A Case Study of the Glycoside Hydrolase Enzyme Mechanism Using an Automated QM-Cluster Model Building Toolkit
Source: Front Chem. 2022 Mar 24;10:854318. doi: 10.3389/fchem.2022.854318 (PMC8987026; doi:10.3389/fchem.2022.854318)
Supplement: Supplementary file 1 [file DataSheet2.zip › Res21-EC-R1.xyz]

     H      0   23.344   54.035   94.276
     O      0   24.306   54.061   94.178
     C      0   24.686   55.380   93.832
     C      0   26.151   55.575   94.229
     O      0   26.272   55.627   95.651
     C      0   26.672   56.883   93.626
     O      0   28.041   57.063   93.995
     C      0   26.483   56.880   92.105
     O      0   26.942   58.136   91.542
     C      0   24.974   56.727   91.821
     O      0   24.527   55.483   92.406
     C      0   24.579   56.660   90.350
     O      0   24.902   55.396   89.744
     H      0   26.571   54.754   95.983
     H      0   28.262   58.013   93.927
     H      0   25.845   55.188   89.878
     H      0   24.059   56.127   94.337
     H      0   26.705   54.726   93.818
     H      0   26.081   57.711   94.039
     H      0   27.046   56.054   91.658
     H      0   24.454   57.577   92.283
     H      0   25.050   57.492   89.812
     H      0   23.495   56.761   90.266
     C      0   28.339   58.162   91.007
     C      0   28.399   57.370   89.683
     O      0   29.059   56.118   89.928
     C      0   29.000   58.107   88.475
     O      0   28.459   57.518   87.284
     C      0   28.722   59.613   88.509
     O      0   29.444   60.297   87.464
     C      0   29.239   60.180   89.829
     O      0   28.588   59.546   90.964
     C      0   28.996   61.670   90.050
     O      0   27.605   61.997   90.253
     H      0   30.043   56.211   89.855
     H      0   29.250   57.234   86.748
     H      0   27.269   61.459   90.992
     H      0   28.994   57.694   91.742
     H      0   27.371   57.120   89.401
     H      0   30.087   57.984   88.488
     H      0   27.646   59.804   88.403
     H      0   30.314   59.992   89.878
     H      0   29.318   62.226   89.173
     H      0   29.589   61.994   90.914
     H      0   29.147   59.967   86.576
     O      0   27.041   58.113   96.642
     H      0   27.460   58.603   95.921
     H      0   26.806   57.231   96.284
     O      0   28.918   59.161   85.068
     H      0   29.710   58.584   85.130
     H      0   28.233   58.611   85.485
     O      0   22.287   60.920   90.388
     H      0   22.888   60.822   89.631
     H      0   22.411   61.820   90.714
     C     -1   29.608   66.520   91.620
     C      0   31.074   66.836   91.351
     O      0   31.482   67.131   90.222
     C     -1   29.297   65.123   91.111
     H      0   29.002   67.262   91.091
     H      0   29.379   66.604   92.689
     H      0   29.887   64.367   91.644
     H      0   28.240   64.871   91.243
     H      0   29.531   65.040   90.044
     N      0   31.909   66.708   92.430
     C     -1   33.354   66.592   92.254
     C      0   33.796   65.217   92.717
     O      0   33.385   64.748   93.788
     H      0   33.875   67.350   92.851
     H      0   31.547   66.286   93.277
     H      0   33.568   66.779   91.200
     N      0   34.655   64.573   91.895
     C     -1   35.084   63.215   92.209
     C     -1   33.978   62.170   91.988
     C      0   33.633   61.767   90.576
     C      0   32.555   62.345   89.890
     C      0   34.293   60.681   89.975
     C      0   32.100   61.808   88.683
     C      0   33.839   60.124   88.780
     C      0   32.702   60.655   88.155
     O      0   32.202   60.018   87.049
     H      0   35.966   62.988   91.602
     H      0   34.818   64.941   90.969
     H      0   35.379   63.200   93.262
     H      0   34.287   61.265   92.521
     H      0   33.078   62.526   92.498
     H      0   32.040   63.198   90.325
     H      0   35.137   60.226   90.487
     H      0   31.256   62.243   88.163
     H      0   34.304   59.242   88.355
     H      0   31.219   60.049   87.095
     C     -1   33.743   55.168   86.378
     C      0   33.302   53.813   86.893
     O      0   33.575   52.771   86.280
     C     -1   32.849   56.408   86.644
     C      0   31.411   56.256   86.121
     O      0   30.976   55.107   85.847
     O      0   30.726   57.338   86.042
     H      0   33.878   55.043   85.300
     H      0   34.742   55.363   86.797
     H      0   32.778   56.624   87.717
     H      0   33.293   57.299   86.191
     N      0   32.683   53.786   88.107
     C     -1   32.250   52.525   88.683
     C      0   30.892   52.015   88.168
     O      0   30.415   50.960   88.637
     C     -1   32.130   52.643   90.194
     O      0   31.061   53.494   90.630
     H      0   32.407   54.651   88.565
     H      0   32.995   51.764   88.433
     H      0   31.906   51.652   90.595
     H      0   33.093   52.976   90.602
     H      0   31.330   54.426   90.500
     N      0   30.282   52.786   87.256
     C     -1   29.020   52.386   86.662
     C     -1   28.125   53.581   86.307
     C      0   27.716   54.436   87.503
     C      0   26.986   53.641   88.563
     N      0   27.371   53.910   89.836
     O      0   26.056   52.848   88.297
     H      0   29.203   51.796   85.752
     H      0   30.745   53.612   86.865
     H      0   28.514   51.724   87.371
     H      0   28.654   54.225   85.597
     H      0   27.230   53.187   85.808
     H      0   28.587   54.925   87.935
     H      0   27.056   55.246   87.169
     H      0   28.189   54.512   89.975
     H      0   27.054   53.334   90.616
     C     -1   35.842   55.947   91.486
     C     -1   34.455   55.936   90.835
     C      0   33.547   57.118   91.191
     C      0   32.171   57.086   90.513
     O      0   31.775   56.018   89.923
     O      0   31.448   58.124   90.559
     H      0   36.423   55.072   91.176
     H      0   35.769   55.934   92.581
     H      0   36.407   56.844   91.204
     H      0   34.568   55.897   89.743
     H      0   33.933   55.008   91.101
     H      0   33.372   57.156   92.276
     H      0   34.015   58.073   90.927
     C     -1   33.029   60.310   94.961
     C     -1   31.587   59.795   94.883
     C      0   31.272   59.099   93.583
     O      0   31.734   59.736   92.511
     O      0   30.659   58.029   93.531
     H      0   33.251   60.657   95.976
     H      0   33.746   59.520   94.712
     H      0   33.185   61.140   94.275
     H      0   31.374   59.088   95.689
     H      0   30.881   60.628   95.002
     H      0   31.622   59.149   91.678
     C     -1   27.713   64.271   95.065
     C     -1   27.351   62.787   94.954
     C      0   28.088   62.146   93.753
     C      0   27.684   60.716   93.552
     O      0   28.132   59.779   94.215
     O      0   26.737   60.562   92.609
     H      0   27.206   64.740   95.915
     H      0   28.793   64.402   95.203
     H      0   27.422   64.813   94.157
     H      0   27.622   62.251   95.871
     H      0   26.268   62.672   94.819
     H      0   27.873   62.713   92.844
     H      0   29.168   62.174   93.934
     H      0   26.678   59.604   92.320
     C     -1   31.379   57.452   98.382
     C     -1   30.089   57.117   97.581
     C      0   29.946   55.622   97.289
     O      0   29.006   57.580   98.408
     H      0   32.279   57.129   97.846
     H      0   31.435   58.530   98.559
     H      0   31.342   56.941   99.350
     H      0   30.098   57.665   96.625
     H      0   28.238   57.768   97.825
     H      0   29.022   55.422   96.738
     H      0   30.789   55.248   96.696
     H      0   29.908   55.066   98.233
     C     -1   33.783   52.589   94.739
     C     -1   32.977   53.077   93.533
     C      0   31.716   53.839   93.746
     C      0   31.464   55.175   93.962
     N      0   30.479   53.253   93.524
     C      0   29.516   54.179   93.569
     N      0   30.100   55.347   93.845
     H      0   34.678   52.063   94.394
     H      0   34.101   53.422   95.375
     H      0   33.198   51.898   95.357
     H      0   33.635   53.700   92.914
     H      0   32.727   52.208   92.915
     H      0   30.348   52.276   93.229
     H      0   32.123   56.002   94.149
     H      0   28.476   54.006   93.368
     H      0   29.572   56.225   93.924
     C     -1   23.092   52.074   85.797
     C     -1   23.280   53.605   85.896
     C      0   21.995   54.377   85.631
     O      0   23.719   53.963   87.241
     H      0   22.880   51.774   84.765
     H      0   24.000   51.556   86.124
     H      0   22.247   51.755   86.418
     H      0   24.057   53.919   85.185
     H      0   24.640   53.655   87.384
     H      0   22.171   55.454   85.718
     H      0   21.615   54.163   84.627
     H      0   21.228   54.093   86.360
     C     -1   23.243   46.410   88.228
     C     -1   22.442   47.275   89.211
     C      0   23.271   48.526   89.615
     C      0   22.530   49.539   90.509
     N      0   23.374   50.672   90.962
     C      0   23.465   51.874   90.338
     N      0   22.962   52.009   89.097
     N      0   24.002   52.929   90.957
     H      0   24.193   46.089   88.673
     H      0   22.687   45.511   87.940
     H      0   23.474   46.970   87.314
     H      0   21.496   47.590   88.751
     H      0   22.185   46.699   90.110
     H      0   24.176   48.197   90.140
     H      0   23.616   49.030   88.700
     H      0   21.652   49.946   89.995
     H      0   22.167   49.042   91.413
     H      0   23.748   50.621   91.898
     H      0   22.866   51.169   88.546
     H      0   23.172   52.854   88.538
     H      0   24.261   52.915   91.937
     H      0   24.210   53.804   90.457
     C     -1   30.830   48.259   92.738
     C      0   30.026   49.525   92.544
     O      0   30.418   50.596   93.060
     H      0   31.158   47.852   91.775
     H      0   31.704   48.498   93.343
     H      0   30.243   47.483   93.241
     N      0   28.865   49.460   91.843
     C     -1   28.162   50.692   91.402
     C      0   27.483   51.441   92.539
     O      0   27.051   52.597   92.355
     C      0   27.215   50.201   90.281
     C      0   27.007   48.707   90.599
     C      0   28.384   48.259   91.113
     H      0   28.900   51.391   90.988
     H      0   26.291   50.779   90.229
     H      0   27.739   50.320   89.329
     H      0   26.253   48.580   91.385
     H      0   26.690   48.132   89.726
     H      0   28.335   47.396   91.780
     H      0   29.062   48.030   90.282
     N      0   27.404   50.835   93.742
     C     -1   26.828   51.523   94.887
     C      0   27.801   52.228   95.813
     O      0   27.448   53.247   96.435
     H      0   26.275   50.795   95.492
     H      0   27.703   49.871   93.807
     H      0   26.111   52.262   94.524
     N      0   28.976   51.606   96.003
     C     -1   29.907   52.026   97.035
     H      0   29.362   52.610   97.775
     H      0   29.259   50.886   95.352
     H      0   30.348   51.147   97.510
     H      0   30.710   52.650   96.627
     C     -1   23.755   66.620   85.876
     C     -1   24.426   65.268   85.608
     C      0   24.794   64.382   86.775
     C      0   25.734   64.612   87.767
     C      0   24.358   63.012   86.951
     C      0   25.086   62.472   88.060
     C      0   23.456   62.177   86.263
     N      0   25.893   63.475   88.549
     C      0   24.949   61.134   88.466
     C      0   23.309   60.851   86.666
     C      0   24.056   60.329   87.751
     H      0   24.393   67.268   86.489
     H      0   22.804   66.494   86.406
     H      0   23.556   67.139   84.932
     H      0   23.769   64.687   84.947
     H      0   25.333   65.454   85.014
     H      0   26.321   65.497   87.961
     H      0   26.602   63.298   89.259
     H      0   22.886   62.556   85.420
     H      0   25.540   60.737   89.283
     H      0   22.623   60.199   86.135
     H      0   23.951   59.281   88.017
     C     -1   18.856   57.763   95.661
     C     -1   19.785   56.915   94.771
     C      0   20.768   57.748   93.997
     C      0   20.618   58.278   92.728
     C      0   22.028   58.245   94.496
     C      0   22.584   59.082   93.475
     C      0   22.744   58.059   95.695
     N      0   21.712   59.068   92.406
     C      0   23.806   59.750   93.647
     C      0   23.967   58.705   95.860
     C      0   24.485   59.549   94.849
     H      0   19.439   58.359   96.372
     H      0   18.266   58.455   95.050
     H      0   18.165   57.130   96.231
     H      0   20.326   56.194   95.399
     H      0   19.174   56.321   94.079
     H      0   19.805   58.150   92.028
     H      0   21.828   59.654   91.573
     H      0   22.348   57.422   96.480
     H      0   24.204   60.396   92.873
     H      0   24.554   58.555   96.757
     H      0   25.435   60.042   95.021
