# Supplementary material for: A Case Study of the Glycoside Hydrolase Enzyme Mechanism Using an Automated QM-Cluster Model Building Toolkit
Source: Front Chem. 2022 Mar 24;10:854318. doi: 10.3389/fchem.2022.854318 (PMC8987026; doi:10.3389/fchem.2022.854318)
Supplement: Supplementary file 1 [file DataSheet2.zip › Res21-EC-P3.xyz]

     H      0   23.393   53.315   94.525
     O      0   24.249   53.555   94.141
     C      0   24.194   54.914   93.723
     C      0   25.626   55.426   93.576
     O      0   26.268   55.570   94.847
     C      0   25.590   56.808   92.924
     O      0   26.930   57.272   92.757
     C      0   24.891   56.715   91.570
     O      0   24.850   57.980   90.878
     C      0   23.475   56.142   91.712
     O      0   23.516   54.896   92.455
     C      0   22.880   55.804   90.351
     O      0   23.817   54.956   89.666
     H      0   26.523   54.704   95.227
     H      0   27.002   58.195   93.072
     H      0   23.622   54.865   88.710
     H      0   23.643   55.529   94.446
     H      0   26.175   54.728   92.933
     H      0   25.037   57.481   93.587
     H      0   25.470   56.060   90.917
     H      0   22.824   56.860   92.230
     H      0   22.723   56.735   89.797
     H      0   21.916   55.299   90.491
     C      0   28.462   58.649   90.576
     C      0   28.565   57.685   89.376
     O      0   29.117   56.421   89.764
     C      0   29.261   58.298   88.155
     O      0   28.641   57.767   86.970
     C      0   29.203   59.831   88.170
     O      0   29.990   60.400   87.100
     C      0   29.837   60.369   89.456
     O      0   29.328   59.741   90.667
     C      0   29.686   61.873   89.649
     O      0   28.319   62.293   89.830
     H      0   30.103   56.418   89.714
     H      0   29.390   57.413   86.419
     H      0   27.978   61.939   90.669
     H      0   28.574   58.090   91.500
     H      0   27.538   57.465   89.068
     H      0   30.320   58.023   88.171
     H      0   28.162   60.167   88.081
     H      0   30.902   60.130   89.415
     H      0   30.050   62.388   88.763
     H      0   30.293   62.181   90.508
     H      0   29.628   60.112   86.224
     O      0   28.455   57.237   95.128
     H      0   28.770   57.874   94.457
     H      0   27.598   56.844   94.854
     O      0   29.194   59.335   84.735
     H      0   29.935   58.694   84.767
     H      0   28.502   58.867   85.234
     O      0   24.207   60.514   91.791
     H      0   23.953   60.916   90.942
     H      0   25.043   60.941   92.052
     C     -1   29.608   66.520   91.620
     C      0   31.075   66.831   91.349
     O      0   31.486   67.110   90.217
     C     -1   29.297   65.123   91.111
     H      0   29.003   67.263   91.090
     H      0   29.380   66.606   92.689
     H      0   29.888   64.366   91.641
     H      0   28.240   64.872   91.241
     H      0   29.527   65.037   90.045
     N      0   31.909   66.716   92.431
     C     -1   33.354   66.592   92.254
     C      0   33.790   65.213   92.710
     O      0   33.366   64.734   93.772
     H      0   33.880   67.345   92.854
     H      0   31.548   66.296   93.278
     H      0   33.568   66.783   91.201
     N      0   34.657   64.574   91.893
     C     -1   35.084   63.215   92.209
     C     -1   33.978   62.170   91.988
     C      0   33.772   61.696   90.568
     C      0   33.035   62.433   89.627
     C      0   34.253   60.432   90.185
     C      0   32.729   61.893   88.373
     C      0   33.938   59.876   88.946
     C      0   33.130   60.586   88.050
     O      0   32.724   59.973   86.885
     H      0   35.965   62.983   91.605
     H      0   34.848   64.956   90.977
     H      0   35.379   63.206   93.263
     H      0   34.227   61.294   92.593
     H      0   33.045   62.567   92.399
     H      0   32.660   63.419   89.889
     H      0   34.831   59.852   90.898
     H      0   32.132   62.449   87.660
     H      0   34.246   58.869   88.686
     H      0   31.740   60.043   86.837
     C     -1   33.743   55.168   86.378
     C      0   33.294   53.812   86.887
     O      0   33.556   52.772   86.265
     C     -1   32.849   56.408   86.644
     C      0   31.458   56.283   86.007
     O      0   30.955   55.137   85.857
     O      0   30.870   57.383   85.710
     H      0   33.890   55.049   85.300
     H      0   34.738   55.356   86.809
     H      0   32.703   56.567   87.721
     H      0   33.328   57.315   86.268
     N      0   32.685   53.785   88.105
     C     -1   32.250   52.525   88.683
     C      0   30.899   52.010   88.155
     O      0   30.430   50.945   88.608
     C     -1   32.130   52.643   90.194
     O      0   31.049   53.470   90.636
     H      0   32.409   54.649   88.565
     H      0   32.998   51.764   88.437
     H      0   31.926   51.648   90.594
     H      0   33.091   52.990   90.597
     H      0   31.292   54.409   90.486
     N      0   30.287   52.785   87.247
     C     -1   29.020   52.386   86.662
     C     -1   28.125   53.581   86.307
     C      0   27.765   54.516   87.469
     C      0   27.013   53.812   88.583
     N      0   27.436   54.088   89.826
     O      0   26.063   53.017   88.347
     H      0   29.191   51.791   85.753
     H      0   30.740   53.625   86.872
     H      0   28.519   51.730   87.381
     H      0   28.633   54.187   85.549
     H      0   27.206   53.182   85.859
     H      0   28.661   54.994   87.863
     H      0   27.137   55.331   87.085
     H      0   28.176   54.783   89.955
     H      0   27.077   53.580   90.629
     C     -1   35.842   55.947   91.486
     C     -1   34.455   55.936   90.835
     C      0   33.415   56.869   91.462
     C      0   32.173   56.997   90.579
     O      0   31.775   55.968   89.918
     O      0   31.566   58.099   90.511
     H      0   36.519   55.258   90.969
     H      0   35.794   55.644   92.541
     H      0   36.287   56.949   91.451
     H      0   34.566   56.205   89.775
     H      0   34.055   54.916   90.828
     H      0   33.100   56.488   92.445
     H      0   33.824   57.870   91.625
     C     -1   33.029   60.310   94.961
     C     -1   31.587   59.795   94.883
     C      0   31.199   59.180   93.552
     O      0   31.921   59.617   92.529
     O      0   30.291   58.348   93.442
     H      0   33.280   60.564   95.997
     H      0   33.740   59.554   94.613
     H      0   33.160   61.204   94.352
     H      0   31.367   59.054   95.657
     H      0   30.889   60.622   95.079
     H      0   31.712   59.088   91.674
     C     -1   27.713   64.271   95.065
     C     -1   27.351   62.787   94.954
     C      0   28.250   62.083   93.897
     C      0   27.588   60.880   93.285
     O      0   27.524   59.774   93.822
     O      0   27.013   61.132   92.090
     H      0   27.110   64.771   95.831
     H      0   28.769   64.401   95.331
     H      0   27.542   64.783   94.110
     H      0   27.454   62.278   95.918
     H      0   26.298   62.696   94.657
     H      0   28.485   62.787   93.095
     H      0   29.188   61.769   94.363
     H      0   24.462   58.705   91.415
     C     -1   31.379   57.452   98.382
     C     -1   30.089   57.117   97.581
     C      0   29.215   56.070   98.276
     O      0   29.370   58.345   97.377
     H      0   31.978   56.549   98.540
     H      0   31.980   58.187   97.836
     H      0   31.117   57.875   99.358
     H      0   30.405   56.715   96.610
     H      0   28.781   58.151   96.620
     H      0   28.367   55.791   97.641
     H      0   29.788   55.159   98.491
     H      0   28.832   56.470   99.222
     C     -1   33.783   52.589   94.739
     C     -1   32.977   53.077   93.533
     C      0   31.715   53.822   93.846
     C      0   31.467   55.043   94.439
     N      0   30.474   53.348   93.444
     C      0   29.515   54.231   93.750
     N      0   30.101   55.263   94.365
     H      0   34.688   52.073   94.403
     H      0   34.088   53.421   95.383
     H      0   33.198   51.889   95.346
     H      0   33.613   53.719   92.910
     H      0   32.708   52.217   92.913
     H      0   30.339   52.459   92.952
     H      0   32.138   55.756   94.882
     H      0   28.469   54.124   93.530
     H      0   29.553   56.085   94.724
     C     -1   23.092   52.074   85.797
     C     -1   23.280   53.605   85.896
     C      0   21.984   54.386   85.740
     O      0   23.804   53.906   87.234
     H      0   22.788   51.780   84.786
     H      0   24.028   51.559   86.037
     H      0   22.310   51.750   86.493
     H      0   24.018   53.940   85.156
     H      0   24.732   53.578   87.353
     H      0   22.167   55.459   85.846
     H      0   21.542   54.203   84.756
     H      0   21.264   54.077   86.507
     C     -1   23.243   46.410   88.228
     C     -1   22.442   47.275   89.211
     C      0   23.311   48.398   89.801
     C      0   22.513   49.373   90.679
     N      0   23.320   50.491   91.185
     C      0   23.591   51.618   90.491
     N      0   23.141   51.757   89.228
     N      0   24.292   52.600   91.059
     H      0   24.110   45.954   88.722
     H      0   22.630   45.602   87.815
     H      0   23.614   47.013   87.391
     H      0   21.576   47.714   88.695
     H      0   22.042   46.653   90.023
     H      0   24.122   47.964   90.397
     H      0   23.794   48.948   88.981
     H      0   21.658   49.783   90.128
     H      0   22.105   48.852   91.550
     H      0   23.729   50.412   92.105
     H      0   22.910   50.933   88.696
     H      0   23.415   52.574   88.677
     H      0   24.314   52.680   92.072
     H      0   24.305   53.500   90.557
     C     -1   30.830   48.259   92.738
     C      0   30.065   49.546   92.479
     O      0   30.515   50.645   92.863
     H      0   31.095   47.767   91.796
     H      0   31.741   48.506   93.281
     H      0   30.236   47.552   93.326
     N      0   28.855   49.462   91.857
     C     -1   28.162   50.692   91.402
     C      0   27.549   51.479   92.552
     O      0   27.229   52.672   92.404
     C      0   27.157   50.183   90.343
     C      0   26.921   48.711   90.735
     C      0   28.304   48.242   91.217
     H      0   28.891   51.365   90.936
     H      0   26.255   50.793   90.303
     H      0   27.646   50.245   89.366
     H      0   26.195   48.641   91.554
     H      0   26.552   48.106   89.903
     H      0   28.254   47.417   91.931
     H      0   28.936   47.940   90.373
     N      0   27.383   50.834   93.729
     C     -1   26.828   51.523   94.887
     C      0   27.827   52.277   95.744
     O      0   27.569   53.418   96.166
     H      0   26.327   50.782   95.519
     H      0   27.652   49.861   93.775
     H      0   26.077   52.235   94.543
     N      0   28.927   51.574   96.067
     C     -1   29.907   52.026   97.035
     H      0   29.488   52.878   97.572
     H      0   29.104   50.711   95.572
     H      0   30.134   51.225   97.743
     H      0   30.836   52.345   96.548
     C     -1   23.755   66.620   85.876
     C     -1   24.426   65.268   85.608
     C      0   24.949   64.457   86.766
     C      0   26.175   64.593   87.396
     C      0   24.369   63.235   87.283
     C      0   25.316   62.674   88.199
     C      0   23.175   62.530   87.031
     N      0   26.388   63.537   88.266
     C      0   25.123   61.423   88.804
     C      0   22.962   61.303   87.657
     C      0   23.934   60.743   88.523
     H      0   24.444   67.313   86.373
     H      0   22.875   66.508   86.522
     H      0   23.431   67.079   84.935
     H      0   23.715   64.638   85.055
     H      0   25.257   65.441   84.909
     H      0   26.929   65.355   87.261
     H      0   27.236   63.319   88.795
     H      0   22.433   62.931   86.347
     H      0   25.904   60.970   89.403
     H      0   22.049   60.750   87.460
     H      0   23.780   59.750   88.936
     C     -1   18.856   57.763   95.661
     C     -1   19.785   56.915   94.771
     C      0   21.074   57.651   94.505
     C      0   21.314   58.571   93.500
     C      0   22.241   57.675   95.362
     C      0   23.147   58.642   94.819
     C      0   22.621   56.960   96.516
     N      0   22.555   59.170   93.688
     C      0   24.401   58.895   95.398
     C      0   23.873   57.200   97.080
     C      0   24.755   58.157   96.526
     H      0   19.349   58.006   96.609
     H      0   18.607   58.705   95.162
     H      0   17.921   57.235   95.887
     H      0   19.994   55.955   95.260
     H      0   19.279   56.683   93.825
     H      0   20.683   58.859   92.673
     H      0   22.999   59.831   93.051
     H      0   21.951   56.226   96.953
     H      0   25.088   59.617   94.971
     H      0   24.183   56.642   97.958
     H      0   25.733   58.304   96.972
     O      0   27.109   59.253   90.525
     H      0   26.990   60.253   91.474
     H      0   26.375   58.587   90.596
