# Supplementary material for: A Case Study of the Glycoside Hydrolase Enzyme Mechanism Using an Automated QM-Cluster Model Building Toolkit
Source: Front Chem. 2022 Mar 24;10:854318. doi: 10.3389/fchem.2022.854318 (PMC8987026; doi:10.3389/fchem.2022.854318)
Supplement: Supplementary file 1 [file DataSheet2.zip › Res21-EC-P1.xyz]

     H      0   23.525   53.963   94.620
     O      0   24.472   54.037   94.435
     C      0   24.738   55.352   93.978
     C      0   26.231   55.628   94.176
     O      0   26.545   55.708   95.567
     C      0   26.615   56.953   93.510
     O      0   28.027   57.183   93.623
     C      0   26.187   56.942   92.038
     O      0   26.508   58.159   91.362
     C      0   24.679   56.641   91.937
     O      0   24.398   55.377   92.584
     C      0   24.179   56.516   90.505
     O      0   24.669   55.327   89.846
     H      0   26.702   54.811   95.925
     H      0   28.163   58.142   93.855
     H      0   25.641   55.291   89.887
     H      0   24.143   56.096   94.525
     H      0   26.764   54.803   93.694
     H      0   26.081   57.762   94.022
     H      0   26.744   56.143   91.530
     H      0   24.129   57.451   92.431
     H      0   24.467   57.415   89.950
     H      0   23.091   56.428   90.500
     C      0   29.098   58.270   90.816
     C      0   28.765   57.552   89.550
     O      0   29.243   56.219   89.613
     C      0   29.153   58.344   88.293
     O      0   28.495   57.794   87.162
     C      0   28.709   59.806   88.472
     O      0   29.155   60.638   87.391
     C      0   29.336   60.423   89.722
     O      0   29.173   59.539   90.931
     C      0   28.821   61.790   90.139
     O      0   27.410   61.858   90.359
     H      0   30.238   56.204   89.592
     H      0   29.218   57.429   86.586
     H      0   27.180   61.385   91.201
     H      0   29.154   57.724   91.752
     H      0   27.670   57.489   89.555
     H      0   30.239   58.316   88.157
     H      0   27.614   59.842   88.542
     H      0   30.420   60.472   89.597
     H      0   29.052   62.480   89.325
     H      0   29.380   62.109   91.027
     H      0   29.094   60.149   86.524
     O      0   27.148   58.258   96.575
     H      0   27.503   58.823   95.864
     H      0   26.943   57.383   96.190
     O      0   29.673   59.595   85.014
     H      0   30.304   58.890   85.287
     H      0   28.948   59.116   84.590
     O      0   22.233   60.895   90.347
     H      0   22.823   60.773   89.584
     H      0   22.438   61.770   90.700
     C     -1   29.608   66.520   91.620
     C      0   31.076   66.826   91.347
     O      0   31.486   67.094   90.212
     C     -1   29.297   65.123   91.111
     H      0   29.004   67.263   91.090
     H      0   29.380   66.604   92.689
     H      0   29.887   64.370   91.647
     H      0   28.240   64.871   91.245
     H      0   29.533   65.043   90.045
     N      0   31.909   66.716   92.429
     C     -1   33.354   66.592   92.254
     C      0   33.789   65.216   92.722
     O      0   33.370   64.746   93.788
     H      0   33.879   67.350   92.848
     H      0   31.546   66.314   93.284
     H      0   33.569   66.774   91.199
     N      0   34.654   64.574   91.905
     C     -1   35.084   63.215   92.209
     C     -1   33.978   62.170   91.988
     C      0   33.526   61.919   90.571
     C      0   32.497   62.674   89.986
     C      0   34.051   60.840   89.840
     C      0   31.974   62.331   88.736
     C      0   33.524   60.472   88.603
     C      0   32.455   61.197   88.059
     O      0   31.896   60.763   86.883
     H      0   35.960   62.993   91.592
     H      0   34.825   64.948   90.983
     H      0   35.389   63.189   93.259
     H      0   34.335   61.224   92.408
     H      0   33.118   62.468   92.594
     H      0   32.082   63.522   90.523
     H      0   34.855   60.251   90.274
     H      0   31.177   62.917   88.290
     H      0   33.890   59.602   88.068
     H      0   30.923   60.883   86.941
     C     -1   33.743   55.168   86.378
     C      0   33.301   53.810   86.886
     O      0   33.565   52.772   86.265
     C     -1   32.849   56.408   86.644
     C      0   31.418   56.256   86.103
     O      0   30.969   55.106   85.872
     O      0   30.750   57.342   85.959
     H      0   33.880   55.048   85.300
     H      0   34.741   55.361   86.799
     H      0   32.773   56.623   87.717
     H      0   33.304   57.292   86.186
     N      0   32.691   53.781   88.105
     C     -1   32.250   52.525   88.683
     C      0   30.890   52.016   88.170
     O      0   30.411   50.966   88.647
     C     -1   32.130   52.643   90.194
     O      0   31.068   53.510   90.625
     H      0   32.428   54.647   88.563
     H      0   32.992   51.759   88.435
     H      0   31.888   51.657   90.595
     H      0   33.095   52.965   90.607
     H      0   31.351   54.435   90.501
     N      0   30.285   52.782   87.252
     C     -1   29.020   52.386   86.662
     C     -1   28.125   53.581   86.307
     C      0   27.749   54.487   87.478
     C      0   27.005   53.754   88.576
     N      0   27.362   54.097   89.843
     O      0   26.087   52.939   88.341
     H      0   29.196   51.794   85.752
     H      0   30.748   53.609   86.863
     H      0   28.515   51.728   87.376
     H      0   28.638   54.199   85.563
     H      0   27.215   53.181   85.842
     H      0   28.634   54.974   87.882
     H      0   27.105   55.299   87.115
     H      0   28.191   54.683   89.958
     H      0   27.069   53.514   90.629
     C     -1   35.842   55.947   91.486
     C     -1   34.455   55.936   90.835
     C      0   33.603   57.189   91.082
     C      0   32.210   57.113   90.457
     O      0   31.850   56.043   89.866
     O      0   31.442   58.129   90.541
     H      0   36.380   55.020   91.262
     H      0   35.770   56.042   92.577
     H      0   36.448   56.785   91.120
     H      0   34.560   55.788   89.753
     H      0   33.892   55.065   91.192
     H      0   33.469   57.365   92.158
     H      0   34.093   58.089   90.690
     C     -1   33.029   60.310   94.961
     C     -1   31.587   59.795   94.883
     C      0   31.314   59.106   93.575
     O      0   31.758   59.794   92.515
     O      0   30.775   58.004   93.480
     H      0   33.246   60.677   95.970
     H      0   33.747   59.513   94.733
     H      0   33.192   61.126   94.260
     H      0   31.372   59.082   95.682
     H      0   30.873   60.621   94.992
     H      0   31.662   59.227   91.688
     C     -1   27.713   64.271   95.065
     C     -1   27.351   62.787   94.954
     C      0   28.158   62.094   93.828
     C      0   27.720   60.653   93.583
     O      0   28.147   59.745   94.365
     O      0   26.922   60.445   92.604
     H      0   27.149   64.761   95.866
     H      0   28.782   64.400   95.278
     H      0   27.494   64.797   94.127
     H      0   27.543   62.271   95.903
     H      0   26.279   62.678   94.743
     H      0   28.024   62.661   92.901
     H      0   29.223   62.104   94.088
     H      0   26.542   58.943   91.976
     C     -1   31.379   57.452   98.382
     C     -1   30.089   57.117   97.581
     C      0   29.958   55.620   97.290
     O      0   28.995   57.574   98.394
     H      0   32.279   57.126   97.847
     H      0   31.438   58.531   98.557
     H      0   31.341   56.943   99.352
     H      0   30.100   57.664   96.624
     H      0   28.271   57.854   97.788
     H      0   29.041   55.413   96.729
     H      0   30.810   55.249   96.709
     H      0   29.912   55.066   98.235
     C     -1   33.783   52.589   94.739
     C     -1   32.977   53.077   93.533
     C      0   31.712   53.847   93.746
     C      0   31.451   55.185   93.948
     N      0   30.474   53.252   93.544
     C      0   29.505   54.173   93.587
     N      0   30.081   55.351   93.842
     H      0   34.675   52.058   94.393
     H      0   34.106   53.423   95.372
     H      0   33.196   51.902   95.360
     H      0   33.635   53.697   92.913
     H      0   32.721   52.208   92.918
     H      0   30.343   52.272   93.258
     H      0   32.105   56.019   94.117
     H      0   28.464   53.989   93.398
     H      0   29.546   56.232   93.890
     C     -1   23.092   52.074   85.797
     C     -1   23.280   53.605   85.896
     C      0   21.996   54.377   85.625
     O      0   23.709   53.959   87.246
     H      0   22.871   51.772   84.767
     H      0   24.003   51.557   86.118
     H      0   22.253   51.756   86.427
     H      0   24.061   53.920   85.190
     H      0   24.634   53.667   87.392
     H      0   22.171   55.454   85.714
     H      0   21.621   54.164   84.619
     H      0   21.226   54.092   86.351
     C     -1   23.243   46.410   88.228
     C     -1   22.442   47.275   89.211
     C      0   23.274   48.511   89.638
     C      0   22.520   49.514   90.529
     N      0   23.359   50.636   91.005
     C      0   23.465   51.843   90.392
     N      0   22.982   51.993   89.144
     N      0   23.998   52.885   91.030
     H      0   24.184   46.074   88.680
     H      0   22.680   45.521   87.925
     H      0   23.490   46.977   87.322
     H      0   21.504   47.604   88.743
     H      0   22.168   46.692   90.100
     H      0   24.168   48.172   90.175
     H      0   23.637   49.024   88.735
     H      0   21.650   49.927   90.005
     H      0   22.141   49.006   91.422
     H      0   23.714   50.579   91.948
     H      0   22.886   51.161   88.582
     H      0   23.193   52.844   88.596
     H      0   24.251   52.853   92.009
     H      0   24.195   53.777   90.545
     C     -1   30.830   48.259   92.738
     C      0   30.031   49.527   92.538
     O      0   30.433   50.601   93.040
     H      0   31.144   47.839   91.776
     H      0   31.712   48.500   93.330
     H      0   30.244   47.492   93.257
     N      0   28.863   49.461   91.847
     C     -1   28.162   50.692   91.402
     C      0   27.491   51.453   92.534
     O      0   27.069   52.611   92.343
     C      0   27.205   50.196   90.291
     C      0   26.990   48.708   90.627
     C      0   28.367   48.255   91.135
     H      0   28.900   51.385   90.978
     H      0   26.287   50.783   90.242
     H      0   27.724   50.302   89.334
     H      0   26.241   48.594   91.419
     H      0   26.662   48.125   89.763
     H      0   28.318   47.400   91.812
     H      0   29.037   48.011   90.303
     N      0   27.407   50.845   93.738
     C     -1   26.828   51.523   94.887
     C      0   27.797   52.217   95.825
     O      0   27.441   53.227   96.458
     H      0   26.269   50.791   95.481
     H      0   27.702   49.880   93.797
     H      0   26.116   52.271   94.531
     N      0   28.977   51.599   96.006
     C     -1   29.907   52.026   97.035
     H      0   29.359   52.604   97.778
     H      0   29.261   50.881   95.353
     H      0   30.359   51.151   97.508
     H      0   30.702   52.659   96.626
     C     -1   23.755   66.620   85.876
     C     -1   24.426   65.268   85.608
     C      0   24.752   64.361   86.775
     C      0   25.639   64.577   87.818
     C      0   24.319   62.983   86.903
     C      0   24.995   62.425   88.036
     C      0   23.456   62.156   86.157
     N      0   25.771   63.423   88.582
     C      0   24.845   61.080   88.413
     C      0   23.294   60.824   86.532
     C      0   23.989   60.287   87.644
     H      0   24.377   67.255   86.518
     H      0   22.787   66.492   86.375
     H      0   23.588   67.155   84.934
     H      0   23.786   64.701   84.919
     H      0   25.353   65.456   85.045
     H      0   26.205   65.464   88.062
     H      0   26.421   63.244   89.344
     H      0   22.927   62.548   85.294
     H      0   25.399   60.672   89.251
     H      0   22.636   60.180   85.958
     H      0   23.872   59.235   87.888
     C     -1   18.856   57.763   95.661
     C     -1   19.785   56.915   94.771
     C      0   20.777   57.754   94.011
     C      0   20.639   58.280   92.739
     C      0   22.030   58.259   94.522
     C      0   22.595   59.095   93.505
     C      0   22.742   58.069   95.724
     N      0   21.733   59.075   92.427
     C      0   23.830   59.742   93.674
     C      0   23.973   58.701   95.889
     C      0   24.506   59.533   94.875
     H      0   19.439   58.351   96.379
     H      0   18.275   58.463   95.050
     H      0   18.157   57.132   96.223
     H      0   20.319   56.187   95.397
     H      0   19.176   56.331   94.068
     H      0   19.835   58.146   92.030
     H      0   21.853   59.649   91.586
     H      0   22.339   57.434   96.508
     H      0   24.261   60.356   92.892
     H      0   24.559   58.544   96.786
     H      0   25.472   59.995   95.034
