# Supplementary material for: A Case Study of the Glycoside Hydrolase Enzyme Mechanism Using an Automated QM-Cluster Model Building Toolkit
Source: Front Chem. 2022 Mar 24;10:854318. doi: 10.3389/fchem.2022.854318 (PMC8987026; doi:10.3389/fchem.2022.854318)
Supplement: Supplementary file 1 [file DataSheet2.zip › Res21-EC-INT23.xyz]

     H      0   23.431   53.338   94.522
     O      0   24.278   53.580   94.121
     C      0   24.212   54.940   93.709
     C      0   25.638   55.471   93.568
     O      0   26.281   55.604   94.838
     C      0   25.570   56.863   92.934
     O      0   26.882   57.399   92.793
     C      0   24.902   56.747   91.567
     O      0   24.866   58.010   90.866
     C      0   23.490   56.164   91.691
     O      0   23.538   54.921   92.437
     C      0   22.911   55.817   90.326
     O      0   23.863   54.978   89.651
     H      0   26.536   54.734   95.209
     H      0   26.925   58.301   93.190
     H      0   23.663   54.871   88.697
     H      0   23.652   55.545   94.432
     H      0   26.196   54.791   92.912
     H      0   24.972   57.505   93.589
     H      0   25.498   56.091   90.928
     H      0   22.828   56.878   92.203
     H      0   22.746   56.744   89.767
     H      0   21.951   55.302   90.460
     C      0   28.497   58.588   90.600
     C      0   28.578   57.644   89.392
     O      0   29.144   56.387   89.769
     C      0   29.254   58.288   88.174
     O      0   28.632   57.765   86.989
     C      0   29.162   59.822   88.211
     O      0   29.937   60.419   87.148
     C      0   29.785   60.364   89.501
     O      0   29.318   59.677   90.707
     C      0   29.563   61.851   89.748
     O      0   28.180   62.216   89.908
     H      0   30.132   56.390   89.708
     H      0   29.382   57.413   86.435
     H      0   27.833   61.894   90.764
     H      0   28.526   58.040   91.535
     H      0   27.550   57.419   89.092
     H      0   30.319   58.035   88.179
     H      0   28.115   60.136   88.125
     H      0   30.858   60.173   89.454
     H      0   29.933   62.410   88.890
     H      0   30.142   62.146   90.630
     H      0   29.583   60.130   86.267
     O      0   28.471   57.252   95.115
     H      0   28.752   57.915   94.454
     H      0   27.603   56.867   94.864
     O      0   29.211   59.360   84.766
     H      0   29.954   58.720   84.810
     H      0   28.500   58.878   85.223
     O      0   24.253   60.424   91.910
     H      0   23.899   60.944   91.170
     H      0   25.155   60.781   92.097
     C     -1   29.608   66.520   91.620
     C      0   31.075   66.830   91.350
     O      0   31.486   67.111   90.218
     C     -1   29.297   65.123   91.111
     H      0   29.004   67.263   91.089
     H      0   29.379   66.606   92.689
     H      0   29.884   64.367   91.646
     H      0   28.239   64.873   91.236
     H      0   29.534   65.037   90.046
     N      0   31.909   66.714   92.431
     C     -1   33.354   66.592   92.254
     C      0   33.792   65.214   92.711
     O      0   33.374   64.738   93.776
     H      0   33.879   67.347   92.853
     H      0   31.548   66.295   93.279
     H      0   33.568   66.782   91.200
     N      0   34.657   64.574   91.892
     C     -1   35.084   63.215   92.209
     C     -1   33.978   62.170   91.988
     C      0   33.755   61.707   90.568
     C      0   32.954   62.421   89.662
     C      0   34.284   60.473   90.152
     C      0   32.633   61.883   88.411
     C      0   33.954   59.918   88.916
     C      0   33.084   60.601   88.057
     O      0   32.670   59.982   86.900
     H      0   35.966   62.984   91.605
     H      0   34.840   64.952   90.974
     H      0   35.378   63.206   93.263
     H      0   34.233   61.290   92.584
     H      0   33.048   62.562   92.412
     H      0   32.543   63.385   89.950
     H      0   34.912   59.912   90.837
     H      0   31.987   62.419   87.726
     H      0   34.301   58.931   88.631
     H      0   31.688   60.061   86.854
     C     -1   33.743   55.168   86.378
     C      0   33.294   53.812   86.886
     O      0   33.555   52.772   86.264
     C     -1   32.849   56.408   86.644
     C      0   31.453   56.283   86.018
     O      0   30.953   55.138   85.862
     O      0   30.857   57.384   85.737
     H      0   33.889   55.049   85.300
     H      0   34.738   55.357   86.809
     H      0   32.710   56.573   87.721
     H      0   33.326   57.314   86.261
     N      0   32.686   53.784   88.105
     C     -1   32.250   52.525   88.683
     C      0   30.898   52.011   88.157
     O      0   30.427   50.949   88.613
     C     -1   32.130   52.643   90.194
     O      0   31.062   53.488   90.634
     H      0   32.413   54.649   88.564
     H      0   32.997   51.763   88.437
     H      0   31.909   51.651   90.593
     H      0   33.095   52.975   90.599
     H      0   31.318   54.423   90.485
     N      0   30.287   52.785   87.247
     C     -1   29.020   52.386   86.662
     C     -1   28.125   53.581   86.307
     C      0   27.763   54.510   87.472
     C      0   27.015   53.799   88.585
     N      0   27.447   54.060   89.827
     O      0   26.061   53.010   88.346
     H      0   29.191   51.790   85.753
     H      0   30.741   53.624   86.871
     H      0   28.519   51.730   87.381
     H      0   28.634   54.189   85.552
     H      0   27.207   53.182   85.856
     H      0   28.659   54.989   87.867
     H      0   27.131   55.324   87.093
     H      0   28.200   54.739   89.958
     H      0   27.088   53.550   90.630
     C     -1   35.842   55.947   91.486
     C     -1   34.454   55.936   90.835
     C      0   33.439   56.918   91.424
     C      0   32.187   57.028   90.556
     O      0   31.790   55.992   89.905
     O      0   31.566   58.123   90.495
     H      0   36.505   55.222   91.001
     H      0   35.788   55.693   92.553
     H      0   36.308   56.937   91.406
     H      0   34.568   56.155   89.764
     H      0   34.033   54.925   90.875
     H      0   33.131   56.596   92.430
     H      0   33.867   57.919   91.531
     C     -1   33.029   60.310   94.961
     C     -1   31.587   59.795   94.883
     C      0   31.187   59.207   93.543
     O      0   31.932   59.630   92.528
     O      0   30.253   58.408   93.416
     H      0   33.286   60.548   95.999
     H      0   33.739   59.560   94.597
     H      0   33.156   61.213   94.365
     H      0   31.374   59.037   95.643
     H      0   30.887   60.615   95.102
     H      0   31.719   59.111   91.671
     C     -1   27.713   64.271   95.065
     C     -1   27.351   62.787   94.954
     C      0   28.190   62.075   93.855
     C      0   27.461   60.879   93.282
     O      0   27.363   59.810   93.919
     O      0   26.897   61.070   92.108
     H      0   27.138   64.762   95.858
     H      0   28.778   64.403   95.291
     H      0   27.505   64.791   94.122
     H      0   27.493   62.272   95.910
     H      0   26.284   62.700   94.705
     H      0   28.392   62.775   93.040
     H      0   29.147   61.749   94.273
     H      0   24.461   58.744   91.392
     C     -1   31.379   57.452   98.382
     C     -1   30.089   57.117   97.581
     C      0   29.213   56.073   98.279
     O      0   29.372   58.346   97.376
     H      0   31.977   56.548   98.543
     H      0   31.981   58.184   97.835
     H      0   31.117   57.879   99.357
     H      0   30.404   56.712   96.610
     H      0   28.789   58.155   96.614
     H      0   28.363   55.797   97.645
     H      0   29.783   55.161   98.495
     H      0   28.832   56.477   99.224
     C     -1   33.783   52.589   94.739
     C     -1   32.978   53.077   93.533
     C      0   31.718   53.830   93.839
     C      0   31.474   55.063   94.406
     N      0   30.474   53.348   93.454
     C      0   29.518   54.240   93.744
     N      0   30.109   55.285   94.333
     H      0   34.685   52.068   94.402
     H      0   34.092   53.421   95.381
     H      0   33.196   51.893   95.349
     H      0   33.617   53.713   92.908
     H      0   32.705   52.216   92.916
     H      0   30.337   52.450   92.977
     H      0   32.149   55.784   94.832
     H      0   28.471   54.128   93.533
     H      0   29.561   56.112   94.686
     C     -1   23.092   52.074   85.797
     C     -1   23.280   53.605   85.896
     C      0   21.983   54.385   85.749
     O      0   23.812   53.905   87.230
     H      0   22.785   51.781   84.787
     H      0   24.029   51.559   86.034
     H      0   22.312   51.750   86.495
     H      0   24.013   53.940   85.151
     H      0   24.738   53.571   87.346
     H      0   22.166   55.459   85.855
     H      0   21.535   54.203   84.767
     H      0   21.268   54.076   86.520
     C     -1   23.243   46.410   88.228
     C     -1   22.442   47.275   89.211
     C      0   23.310   48.403   89.794
     C      0   22.515   49.381   90.672
     N      0   23.324   50.498   91.177
     C      0   23.593   51.626   90.484
     N      0   23.140   51.766   89.221
     N      0   24.292   52.610   91.051
     H      0   24.113   45.960   88.721
     H      0   22.631   45.598   87.820
     H      0   23.608   47.012   87.387
     H      0   21.572   47.709   88.698
     H      0   22.047   46.655   90.027
     H      0   24.125   47.973   90.388
     H      0   23.789   48.952   88.970
     H      0   21.660   49.792   90.122
     H      0   22.107   48.861   91.544
     H      0   23.731   50.420   92.097
     H      0   22.912   50.941   88.689
     H      0   23.415   52.581   88.669
     H      0   24.320   52.691   92.063
     H      0   24.314   53.509   90.547
     C     -1   30.830   48.259   92.738
     C      0   30.066   49.547   92.479
     O      0   30.517   50.646   92.860
     H      0   31.094   47.765   91.796
     H      0   31.742   48.505   93.281
     H      0   30.235   47.553   93.327
     N      0   28.855   49.462   91.858
     C     -1   28.162   50.692   91.402
     C      0   27.549   51.479   92.552
     O      0   27.230   52.673   92.405
     C      0   27.157   50.182   90.343
     C      0   26.921   48.710   90.737
     C      0   28.303   48.242   91.219
     H      0   28.891   51.365   90.936
     H      0   26.254   50.792   90.303
     H      0   27.646   50.243   89.367
     H      0   26.195   48.641   91.556
     H      0   26.552   48.105   89.906
     H      0   28.253   47.418   91.935
     H      0   28.935   47.938   90.376
     N      0   27.381   50.833   93.728
     C     -1   26.828   51.523   94.887
     C      0   27.830   52.280   95.738
     O      0   27.589   53.434   96.135
     H      0   26.329   50.782   95.521
     H      0   27.653   49.861   93.775
     H      0   26.077   52.236   94.543
     N      0   28.919   51.567   96.078
     C     -1   29.907   52.026   97.035
     H      0   29.504   52.900   97.549
     H      0   29.077   50.686   95.612
     H      0   30.119   51.240   97.764
     H      0   30.842   52.314   96.540
     C     -1   23.755   66.620   85.876
     C     -1   24.426   65.268   85.609
     C      0   24.914   64.453   86.778
     C      0   26.141   64.555   87.413
     C      0   24.278   63.273   87.325
     C      0   25.193   62.700   88.264
     C      0   23.057   62.613   87.083
     N      0   26.302   63.517   88.316
     C      0   24.939   61.481   88.909
     C      0   22.787   61.415   87.744
     C      0   23.726   60.844   88.639
     H      0   24.438   67.304   86.395
     H      0   22.863   66.506   86.503
     H      0   23.452   67.091   84.934
     H      0   23.725   64.644   85.035
     H      0   25.275   65.442   84.932
     H      0   26.926   65.281   87.263
     H      0   27.136   63.277   88.857
     H      0   22.338   63.024   86.381
     H      0   25.693   61.026   89.536
     H      0   21.852   60.897   87.556
     H      0   23.521   59.874   89.085
     C     -1   18.856   57.763   95.661
     C     -1   19.785   56.915   94.771
     C      0   21.105   57.616   94.574
     C      0   21.408   58.559   93.608
     C      0   22.241   57.578   95.471
     C      0   23.194   58.533   94.991
     C      0   22.560   56.815   96.613
     N      0   22.657   59.116   93.859
     C      0   24.438   58.727   95.616
     C      0   23.799   57.000   97.226
     C      0   24.729   57.944   96.730
     H      0   19.326   57.956   96.632
     H      0   18.655   58.731   95.188
     H      0   17.897   57.260   95.838
     H      0   19.945   55.931   95.231
     H      0   19.303   56.735   93.802
     H      0   20.814   58.892   92.770
     H      0   23.145   59.769   93.245
     H      0   21.854   56.089   97.005
     H      0   25.163   59.435   95.228
     H      0   24.061   56.408   98.097
     H      0   25.695   58.048   97.213
     O      0   27.075   59.208   90.491
     H      0   26.989   59.967   91.224
     H      0   26.286   58.568   90.599
