# Supplementary material for: A Case Study of the Glycoside Hydrolase Enzyme Mechanism Using an Automated QM-Cluster Model Building Toolkit
Source: Front Chem. 2022 Mar 24;10:854318. doi: 10.3389/fchem.2022.854318 (PMC8987026; doi:10.3389/fchem.2022.854318)
Supplement: Supplementary file 1 [file DataSheet2.zip › Res21-EB-TS2.xyz]

     O      0   28.505   57.503   94.614
     H      0   27.767   56.861   94.532
     H      0   28.181   58.359   94.244
     O      0   29.376   55.553   83.642
     H      0   29.968   55.136   84.302
     H      0   29.494   56.481   83.893
     O      0   24.326   59.998   91.722
     H      0   25.259   60.277   91.948
     H      0   24.000   60.639   91.070
     C     -1   29.608   66.520   91.620
     C      0   31.077   66.817   91.347
     O      0   31.493   67.063   90.208
     C     -1   29.297   65.123   91.111
     H      0   29.007   67.265   91.088
     H      0   29.380   66.607   92.688
     H      0   29.882   64.369   91.649
     H      0   28.241   64.868   91.233
     H      0   29.538   65.045   90.046
     N      0   31.910   66.723   92.431
     C     -1   33.354   66.592   92.254
     C      0   33.790   65.216   92.724
     O      0   33.373   64.745   93.791
     H      0   33.883   67.351   92.844
     H      0   31.546   66.327   93.289
     H      0   33.566   66.770   91.198
     N      0   34.655   64.574   91.906
     C     -1   35.084   63.215   92.209
     C     -1   33.978   62.170   91.988
     C      0   33.619   61.941   90.541
     C      0   32.765   62.814   89.848
     C      0   34.119   60.821   89.856
     C      0   32.382   62.548   88.531
     C      0   33.721   60.527   88.551
     C      0   32.821   61.376   87.895
     O      0   32.355   61.016   86.651
     H      0   35.956   62.989   91.588
     H      0   34.826   64.948   90.984
     H      0   35.396   63.193   93.258
     H      0   34.320   61.226   92.426
     H      0   33.092   62.472   92.554
     H      0   32.371   63.693   90.348
     H      0   34.800   60.151   90.371
     H      0   31.707   63.215   88.007
     H      0   34.056   59.627   88.047
     H      0   31.394   61.217   86.641
     C     -1   33.743   55.168   86.378
     C      0   33.289   53.807   86.870
     O      0   33.530   52.773   86.235
     C     -1   32.849   56.408   86.644
     C      0   31.518   56.273   85.886
     O      0   31.024   55.104   85.790
     O      0   31.023   57.326   85.376
     H      0   33.899   55.062   85.301
     H      0   34.736   55.348   86.819
     H      0   32.643   56.534   87.711
     H      0   33.356   57.315   86.303
     N      0   32.700   53.774   88.100
     C     -1   32.250   52.525   88.683
     C      0   30.891   52.022   88.166
     O      0   30.410   50.971   88.636
     C     -1   32.130   52.643   90.194
     O      0   31.058   53.526   90.598
     H      0   32.461   54.641   88.567
     H      0   32.985   51.751   88.436
     H      0   31.877   51.665   90.603
     H      0   33.085   52.975   90.615
     H      0   31.354   54.448   90.476
     N      0   30.283   52.795   87.253
     C     -1   29.020   52.386   86.662
     C     -1   28.125   53.581   86.307
     C      0   27.800   54.552   87.453
     C      0   27.135   53.921   88.655
     N      0   27.860   53.930   89.812
     O      0   25.971   53.464   88.624
     H      0   29.197   51.792   85.754
     H      0   30.746   53.623   86.863
     H      0   28.524   51.727   87.382
     H      0   28.575   54.175   85.508
     H      0   27.189   53.169   85.902
     H      0   28.698   55.087   87.753
     H      0   27.103   55.306   87.064
     H      0   28.868   54.057   89.758
     H      0   27.529   53.388   90.612
     C     -1   35.842   55.947   91.486
     C     -1   34.455   55.936   90.835
     C      0   33.631   57.209   91.019
     C      0   32.262   57.098   90.365
     O      0   31.917   56.004   89.822
     O      0   31.499   58.126   90.370
     H      0   36.360   54.999   91.307
     H      0   35.772   56.094   92.571
     H      0   36.466   56.753   91.082
     H      0   34.558   55.733   89.762
     H      0   33.876   55.093   91.233
     H      0   33.478   57.445   92.081
     H      0   34.132   58.082   90.587
     C     -1   33.029   60.310   94.961
     C     -1   31.587   59.795   94.883
     C      0   31.185   59.788   93.438
     O      0   30.956   60.788   92.773
     O      0   31.229   58.540   92.917
     H      0   33.393   60.277   95.993
     H      0   33.700   59.697   94.349
     H      0   33.092   61.343   94.611
     H      0   31.491   58.796   95.308
     H      0   30.917   60.451   95.446
     H      0   31.237   58.581   91.923
     C     -1   27.712   64.271   95.065
     C     -1   27.352   62.787   94.955
     C      0   27.898   62.216   93.624
     C      0   27.375   60.830   93.269
     O      0   27.455   59.904   94.112
     O      0   26.852   60.701   92.086
     H      0   27.360   64.707   96.007
     H      0   28.799   64.414   95.014
     H      0   27.264   64.841   94.241
     H      0   27.760   62.214   95.795
     H      0   26.261   62.665   94.989
     H      0   27.649   62.897   92.805
     H      0   28.994   62.156   93.678
     H      0   24.476   58.446   90.922
     C     -1   31.379   57.452   98.382
     C     -1   30.089   57.118   97.581
     C      0   29.044   56.381   98.426
     O      0   29.547   58.343   97.058
     H      0   31.830   56.538   98.783
     H      0   32.103   57.954   97.733
     H      0   31.138   58.122   99.216
     H      0   30.379   56.462   96.743
     H      0   29.057   58.109   96.241
     H      0   28.182   56.103   97.808
     H      0   29.460   55.463   98.860
     H      0   28.697   57.026   99.240
     C     -1   33.783   52.589   94.739
     C     -1   32.977   53.077   93.533
     C      0   31.786   53.960   93.742
     C      0   31.641   55.308   93.988
     N      0   30.499   53.484   93.504
     C      0   29.612   54.488   93.575
     N      0   30.289   55.602   93.878
     H      0   34.618   51.972   94.395
     H      0   34.192   53.424   95.318
     H      0   33.167   51.982   95.413
     H      0   33.664   53.605   92.860
     H      0   32.629   52.200   92.978
     H      0   32.373   56.068   94.198
     H      0   28.550   54.426   93.428
     H      0   29.806   56.515   94.049
     H      0   30.297   52.529   93.191
     C     -1   23.092   52.074   85.797
     C     -1   23.280   53.605   85.896
     C      0   22.018   54.386   85.560
     O      0   23.628   53.936   87.291
     H      0   22.885   51.771   84.765
     H      0   23.997   51.556   86.132
     H      0   22.246   51.764   86.421
     H      0   24.109   53.923   85.252
     H      0   24.583   53.783   87.476
     H      0   22.195   55.462   85.657
     H      0   21.696   54.175   84.535
     H      0   21.209   54.104   86.243
     C     -1   23.243   46.410   88.228
     C     -1   22.442   47.275   89.211
     C      0   23.317   48.360   89.850
     C      0   22.504   49.310   90.738
     N      0   23.286   50.446   91.241
     C      0   23.479   51.592   90.556
     N      0   23.100   51.692   89.272
     N      0   24.071   52.634   91.159
     H      0   24.083   45.917   88.733
     H      0   22.617   45.631   87.780
     H      0   23.654   47.022   87.416
     H      0   21.600   47.747   88.684
     H      0   22.004   46.645   89.997
     H      0   24.112   47.899   90.448
     H      0   23.824   48.931   89.058
     H      0   21.635   49.700   90.193
     H      0   22.116   48.775   91.609
     H      0   23.623   50.419   92.192
     H      0   22.891   50.862   88.741
     H      0   23.249   52.553   88.740
     H      0   24.001   52.713   92.167
     H      0   23.936   53.530   90.680
     C     -1   30.830   48.259   92.738
     C      0   30.053   49.549   92.501
     O      0   30.473   50.648   92.921
     H      0   31.102   47.788   91.788
     H      0   31.736   48.501   93.292
     H      0   30.236   47.538   93.310
     N      0   28.859   49.460   91.847
     C     -1   28.162   50.692   91.402
     C      0   27.598   51.483   92.566
     O      0   27.384   52.702   92.437
     C      0   27.114   50.186   90.381
     C      0   26.925   48.698   90.740
     C      0   28.330   48.250   91.174
     H      0   28.887   51.350   90.911
     H      0   26.194   50.772   90.411
     H      0   27.547   50.285   89.381
     H      0   26.222   48.590   91.575
     H      0   26.547   48.109   89.902
     H      0   28.317   47.398   91.857
     H      0   28.951   47.996   90.306
     N      0   27.342   50.822   93.714
     C     -1   26.828   51.523   94.887
     C      0   27.866   52.298   95.682
     O      0   27.705   53.499   95.958
     H      0   26.358   50.783   95.542
     H      0   27.580   49.841   93.756
     H      0   26.061   52.233   94.569
     N      0   28.903   51.549   96.105
     C     -1   29.907   52.026   97.035
     H      0   29.598   53.009   97.394
     H      0   28.972   50.597   95.774
     H      0   29.997   51.342   97.883
     H      0   30.885   52.124   96.551
     C     -1   23.755   66.620   85.876
     C     -1   24.426   65.268   85.608
     C      0   24.835   64.398   86.768
     C      0   26.069   64.376   87.398
     C      0   24.103   63.261   87.283
     C      0   24.971   62.579   88.193
     C      0   22.827   62.716   87.031
     N      0   26.149   63.293   88.258
     C      0   24.625   61.357   88.789
     C      0   22.460   61.525   87.655
     C      0   23.358   60.841   88.512
     H      0   24.411   67.279   86.457
     H      0   22.823   66.499   86.442
     H      0   23.516   67.123   84.932
     H      0   23.755   64.676   84.969
     H      0   25.318   65.456   84.992
     H      0   26.911   65.039   87.267
     H      0   26.940   63.019   88.850
     H      0   22.142   63.212   86.349
     H      0   25.361   60.788   89.348
     H      0   21.481   61.097   87.462
     H      0   23.075   59.876   88.925
     C     -1   18.856   57.763   95.661
     C     -1   19.786   56.915   94.771
     C      0   21.122   57.573   94.544
     C      0   21.410   58.555   93.613
     C      0   22.335   57.375   95.308
     C      0   23.318   58.278   94.781
     C      0   22.709   56.500   96.350
     N      0   22.716   58.996   93.767
     C      0   24.639   58.314   95.258
     C      0   24.024   56.530   96.822
     C      0   24.978   57.426   96.279
     H      0   19.318   57.949   96.637
     H      0   18.660   58.734   95.194
     H      0   17.895   57.260   95.826
     H      0   19.934   55.930   95.232
     H      0   19.292   56.733   93.807
     H      0   20.770   58.981   92.855
     H      0   23.231   59.560   93.083
     H      0   21.985   55.817   96.783
     H      0   25.380   58.989   94.841
     H      0   24.324   55.860   97.621
     H      0   25.997   57.418   96.653
     O      0   24.366   53.956   94.362
     H      0   23.715   54.084   95.068
     C      0   24.425   55.150   93.602
     C      0   25.839   55.285   93.056
     O      0   26.773   55.455   94.135
     C      0   25.966   56.487   92.111
     O      0   27.262   56.514   91.482
     C      0   24.831   56.470   91.064
     O      0   24.720   57.694   90.324
     C      0   23.447   56.159   91.657
     O      0   23.496   54.999   92.516
     C      0   22.439   55.851   90.553
     O      0   22.875   54.711   89.783
     H      0   26.072   54.368   92.508
     H      0   26.751   54.693   94.750
     H      0   25.918   57.411   92.699
     H      0   27.356   55.736   90.898
     H      0   25.066   55.697   90.325
     H      0   23.091   57.024   92.233
     H      0   22.328   56.734   89.919
     H      0   21.474   55.611   91.010
     H      0   23.042   54.906   88.843
     H      0   24.153   56.014   94.205
     C      0   29.323   58.381   90.159
     C      0   29.172   57.887   88.752
     O      0   29.653   56.570   88.602
     C      0   29.667   58.907   87.721
     O      0   29.079   58.686   86.444
     C      0   29.219   60.302   88.160
     O      0   29.646   61.267   87.165
     C      0   29.816   60.666   89.513
     O      0   29.421   59.609   90.510
     C      0   29.374   61.986   90.115
     O      0   27.959   62.199   90.111
     H      0   28.086   57.831   88.624
     H      0   30.552   56.455   88.988
     H      0   30.762   58.872   87.655
     H      0   29.704   58.098   85.944
     H      0   28.129   60.328   88.240
     H      0   30.905   60.618   89.504
     H      0   29.815   62.778   89.510
     H      0   29.784   62.047   91.126
     H      0   27.534   61.681   90.838
     H      0   29.082   57.700   90.971
     H      0   29.282   60.900   86.340
     O      0   26.843   59.214   89.806
     H      0   26.929   59.569   90.712
     H      0   26.156   58.520   89.849
