# Supplementary material for: A Case Study of the Glycoside Hydrolase Enzyme Mechanism Using an Automated QM-Cluster Model Building Toolkit
Source: Front Chem. 2022 Mar 24;10:854318. doi: 10.3389/fchem.2022.854318 (PMC8987026; doi:10.3389/fchem.2022.854318)
Supplement: Supplementary file 1 [file DataSheet2.zip › Res21-EB-TS1.xyz]

     O      0   28.497   57.453   95.055
     H      0   27.741   56.828   95.069
     H      0   28.229   58.257   94.560
     O      0   29.242   55.862   83.790
     H      0   29.854   55.364   84.368
     H      0   29.369   56.756   84.140
     O      0   23.878   60.814   91.691
     H      0   24.830   60.825   91.915
     H      0   23.794   61.066   90.760
     C     -1   29.608   66.520   91.620
     C      0   31.078   66.806   91.340
     O      0   31.495   67.028   90.196
     C     -1   29.297   65.123   91.111
     H      0   29.006   67.266   91.091
     H      0   29.386   66.606   92.690
     H      0   29.917   64.370   91.612
     H      0   28.249   64.856   91.282
     H      0   29.492   65.052   90.037
     N      0   31.911   66.720   92.424
     C     -1   33.354   66.592   92.254
     C      0   33.798   65.229   92.762
     O      0   33.349   64.756   93.813
     H      0   33.878   67.372   92.821
     H      0   31.544   66.342   93.290
     H      0   33.568   66.740   91.194
     N      0   34.697   64.599   91.971
     C     -1   35.084   63.215   92.209
     C     -1   33.978   62.170   91.988
     C      0   33.288   62.209   90.635
     C      0   32.566   63.344   90.214
     C      0   33.273   61.087   89.793
     C      0   31.878   63.363   89.003
     C      0   32.559   61.079   88.589
     C      0   31.849   62.222   88.191
     O      0   31.091   62.268   87.039
     H      0   35.934   63.007   91.551
     H      0   34.865   64.980   91.051
     H      0   35.437   63.135   93.242
     H      0   34.418   61.179   92.149
     H      0   33.217   62.309   92.763
     H      0   32.495   64.213   90.851
     H      0   33.796   60.188   90.099
     H      0   31.323   64.243   88.699
     H      0   32.533   60.186   87.973
     H      0   30.541   61.457   86.969
     C     -1   33.743   55.168   86.378
     C      0   33.301   53.810   86.888
     O      0   33.568   52.772   86.268
     C     -1   32.849   56.408   86.644
     C      0   31.456   56.280   86.030
     O      0   31.011   55.117   85.783
     O      0   30.826   57.368   85.816
     H      0   33.883   55.049   85.300
     H      0   34.740   55.361   86.803
     H      0   32.728   56.587   87.718
     H      0   33.329   57.300   86.231
     N      0   32.686   53.783   88.104
     C     -1   32.250   52.525   88.683
     C      0   30.892   52.018   88.166
     O      0   30.412   50.965   88.635
     C     -1   32.130   52.643   90.194
     O      0   31.097   53.545   90.633
     H      0   32.425   54.650   88.566
     H      0   32.992   51.759   88.436
     H      0   31.859   51.665   90.593
     H      0   33.103   52.937   90.608
     H      0   31.402   54.463   90.490
     N      0   30.283   52.789   87.251
     C     -1   29.020   52.386   86.662
     C     -1   28.125   53.581   86.307
     C      0   27.732   54.468   87.494
     C      0   27.049   53.683   88.593
     N      0   27.664   53.712   89.787
     O      0   25.992   53.030   88.397
     H      0   29.198   51.792   85.753
     H      0   30.750   53.610   86.858
     H      0   28.519   51.728   87.379
     H      0   28.603   54.216   85.558
     H      0   27.215   53.174   85.845
     H      0   28.607   54.984   87.883
     H      0   27.041   55.245   87.147
     H      0   28.553   54.192   89.869
     H      0   27.292   53.234   90.604
     C     -1   35.842   55.947   91.486
     C     -1   34.455   55.936   90.835
     C      0   33.664   57.245   90.907
     C      0   32.248   57.161   90.323
     O      0   31.840   56.053   89.813
     O      0   31.513   58.190   90.356
     H      0   36.323   54.968   91.387
     H      0   35.779   56.186   92.555
     H      0   36.497   56.693   91.019
     H      0   34.550   55.639   89.782
     H      0   33.846   55.148   91.299
     H      0   33.561   57.592   91.945
     H      0   34.192   58.047   90.374
     C     -1   33.029   60.310   94.961
     C     -1   31.587   59.795   94.883
     C      0   31.122   59.834   93.447
     O      0   30.830   60.852   92.836
     O      0   31.167   58.604   92.887
     H      0   33.416   60.211   95.981
     H      0   33.687   59.742   94.294
     H      0   33.083   61.365   94.680
     H      0   31.515   58.773   95.261
     H      0   30.925   60.419   95.492
     H      0   31.151   58.651   91.889
     C     -1   27.712   64.271   95.065
     C     -1   27.352   62.787   94.955
     C      0   27.535   62.228   93.519
     C      0   27.266   60.730   93.349
     O      0   27.710   59.899   94.155
     O      0   26.564   60.396   92.273
     H      0   27.574   64.633   96.089
     H      0   28.759   64.444   94.784
     H      0   27.085   64.882   94.403
     H      0   27.972   62.194   95.637
     H      0   26.310   62.633   95.267
     H      0   26.911   62.782   92.812
     H      0   28.583   62.373   93.215
     H      0   26.614   59.156   91.713
     C     -1   31.379   57.452   98.382
     C     -1   30.089   57.118   97.581
     C      0   29.254   56.014   98.237
     O      0   29.335   58.335   97.455
     H      0   32.011   56.563   98.492
     H      0   31.945   58.232   97.863
     H      0   31.115   57.820   99.380
     H      0   30.398   56.775   96.584
     H      0   28.834   58.218   96.625
     H      0   28.402   55.740   97.606
     H      0   29.855   55.111   98.401
     H      0   28.875   56.359   99.206
     C     -1   33.783   52.589   94.739
     C     -1   32.977   53.077   93.533
     C      0   31.775   53.909   93.823
     C      0   31.600   55.240   94.131
     N      0   30.498   53.367   93.743
     C      0   29.582   54.317   93.972
     N      0   30.233   55.458   94.216
     H      0   34.643   52.001   94.402
     H      0   34.156   53.428   95.336
     H      0   33.174   51.954   95.393
     H      0   33.643   53.650   92.877
     H      0   32.649   52.210   92.951
     H      0   32.314   56.033   94.260
     H      0   28.519   54.205   93.931
     H      0   29.734   56.353   94.395
     H      0   30.305   52.410   93.426
     C     -1   23.092   52.074   85.797
     C     -1   23.280   53.605   85.896
     C      0   21.982   54.378   85.718
     O      0   23.805   53.960   87.223
     H      0   22.835   51.790   84.771
     H      0   24.016   51.553   86.071
     H      0   22.276   51.744   86.449
     H      0   24.016   53.928   85.149
     H      0   24.721   53.602   87.363
     H      0   22.161   55.454   85.803
     H      0   21.545   54.173   84.736
     H      0   21.258   54.085   86.488
     C     -1   23.243   46.410   88.228
     C     -1   22.442   47.275   89.211
     C      0   23.276   48.516   89.649
     C      0   22.504   49.554   90.493
     N      0   23.323   50.699   90.969
     C      0   23.449   51.883   90.319
     N      0   23.055   51.958   89.035
     N      0   23.924   52.972   90.936
     H      0   24.184   46.071   88.679
     H      0   22.677   45.522   87.926
     H      0   23.490   46.976   87.322
     H      0   21.508   47.609   88.739
     H      0   22.161   46.692   90.097
     H      0   24.147   48.175   90.224
     H      0   23.678   49.002   88.748
     H      0   21.656   49.956   89.928
     H      0   22.095   49.074   91.388
     H      0   23.669   50.664   91.918
     H      0   23.070   51.106   88.495
     H      0   23.251   52.810   88.489
     H      0   23.929   53.072   91.947
     H      0   24.147   53.823   90.408
     C     -1   30.830   48.259   92.738
     C      0   30.032   49.539   92.540
     O      0   30.416   50.620   93.040
     H      0   31.138   47.838   91.775
     H      0   31.715   48.494   93.328
     H      0   30.240   47.498   93.260
     N      0   28.866   49.461   91.840
     C     -1   28.162   50.692   91.402
     C      0   27.557   51.460   92.564
     O      0   27.246   52.657   92.420
     C      0   27.153   50.193   90.338
     C      0   26.979   48.695   90.657
     C      0   28.380   48.261   91.116
     H      0   28.890   51.370   90.942
     H      0   26.221   50.760   90.347
     H      0   27.616   50.326   89.356
     H      0   26.258   48.554   91.471
     H      0   26.635   48.120   89.795
     H      0   28.367   47.390   91.774
     H      0   29.030   48.049   90.259
     N      0   27.385   50.819   93.741
     C     -1   26.828   51.523   94.887
     C      0   27.810   52.254   95.779
     O      0   27.494   53.347   96.281
     H      0   26.290   50.798   95.507
     H      0   27.616   49.837   93.788
     H      0   26.101   52.252   94.525
     N      0   28.949   51.589   96.037
     C     -1   29.907   52.026   97.035
     H      0   29.475   52.868   97.576
     H      0   29.167   50.774   95.480
     H      0   30.122   51.214   97.735
     H      0   30.844   52.353   96.571
     C     -1   23.755   66.620   85.876
     C     -1   24.426   65.268   85.608
     C      0   24.762   64.378   86.774
     C      0   25.825   64.506   87.651
     C      0   24.151   63.099   87.069
     C      0   24.919   62.497   88.117
     C      0   23.060   62.387   86.535
     N      0   25.909   63.387   88.463
     C      0   24.650   61.202   88.592
     C      0   22.764   61.118   87.033
     C      0   23.558   60.527   88.044
     H      0   24.384   67.257   86.510
     H      0   22.793   66.492   86.387
     H      0   23.574   67.152   84.935
     H      0   23.783   64.697   84.924
     H      0   25.348   65.459   85.040
     H      0   26.548   65.303   87.736
     H      0   26.621   63.155   89.156
     H      0   22.455   62.817   85.742
     H      0   25.306   60.731   89.315
     H      0   21.923   60.564   86.629
     H      0   23.323   59.523   88.386
     C     -1   18.856   57.763   95.661
     C     -1   19.785   56.915   94.771
     C      0   21.024   57.664   94.360
     C      0   21.152   58.536   93.292
     C      0   22.285   57.705   95.067
     C      0   23.126   58.635   94.371
     C      0   22.806   57.035   96.194
     N      0   22.409   59.120   93.298
     C      0   24.443   58.901   94.778
     C      0   24.119   57.292   96.591
     C      0   24.929   58.219   95.892
     H      0   19.381   58.090   96.566
     H      0   18.526   58.659   95.124
     H      0   17.968   57.196   95.965
     H      0   20.067   55.999   95.309
     H      0   19.231   56.591   93.880
     H      0   20.430   58.787   92.530
     H      0   22.793   59.787   92.617
     H      0   22.195   56.326   96.745
     H      0   25.065   59.600   94.236
     H      0   24.534   56.769   97.446
     H      0   25.951   58.387   96.212
     O      0   23.939   54.421   93.792
     H      0   23.044   54.631   94.098
     C      0   24.549   55.626   93.361
     C      0   26.051   55.426   93.406
     O      0   26.556   55.492   94.756
     C      0   26.789   56.537   92.663
     O      0   28.162   56.135   92.496
     C      0   26.190   56.979   91.337
     O      0   26.734   58.308   90.980
     C      0   24.646   56.987   91.312
     O      0   24.141   55.813   91.990
     C      0   24.108   56.849   89.888
     O      0   24.559   55.577   89.377
     H      0   26.282   54.463   92.947
     H      0   26.574   54.629   95.213
     H      0   26.798   57.410   93.319
     H      0   28.316   55.773   91.604
     H      0   26.508   56.293   90.547
     H      0   24.257   57.905   91.770
     H      0   24.485   57.677   89.275
     H      0   23.013   56.898   89.920
     H      0   24.189   55.398   88.492
     H      0   24.238   56.471   93.971
     C      0   28.449   58.283   90.679
     C      0   28.524   57.437   89.401
     O      0   29.182   56.206   89.719
     C      0   29.086   58.212   88.208
     O      0   28.561   57.704   86.982
     C      0   28.656   59.683   88.312
     O      0   29.131   60.369   87.139
     C      0   29.274   60.313   89.547
     O      0   28.849   59.555   90.741
     C      0   28.912   61.753   89.863
     O      0   27.508   61.920   90.121
     H      0   27.509   57.167   89.107
     H      0   30.176   56.291   89.682
     H      0   30.179   58.171   88.209
     H      0   29.342   57.419   86.429
     H      0   27.561   59.754   88.357
     H      0   30.360   60.210   89.509
     H      0   29.157   62.384   89.008
     H      0   29.508   62.072   90.723
     H      0   27.242   61.395   90.905
     H      0   28.755   57.757   91.575
     H      0   28.979   59.736   86.413
