# Supplementary material for: A Case Study of the Glycoside Hydrolase Enzyme Mechanism Using an Automated QM-Cluster Model Building Toolkit
Source: Front Chem. 2022 Mar 24;10:854318. doi: 10.3389/fchem.2022.854318 (PMC8987026; doi:10.3389/fchem.2022.854318)
Supplement: Supplementary file 1 [file DataSheet2.zip › Res21-EB-R2.xyz]

     O      0   28.448   57.486   94.757
     H      0   27.692   56.871   94.633
     H      0   28.199   58.345   94.342
     O      0   29.403   55.435   83.627
     H      0   30.012   55.045   84.288
     H      0   29.507   56.372   83.854
     O      0   24.465   59.883   91.656
     H      0   25.423   60.096   91.856
     H      0   24.178   60.530   90.991
     C     -1   29.608   66.520   91.620
     C      0   31.076   66.821   91.349
     O      0   31.491   67.089   90.215
     C     -1   29.297   65.123   91.111
     H      0   29.006   67.265   91.090
     H      0   29.380   66.605   92.689
     H      0   29.891   64.368   91.639
     H      0   28.243   64.863   91.248
     H      0   29.526   65.044   90.043
     N      0   31.909   66.705   92.430
     C     -1   33.354   66.592   92.254
     C      0   33.809   65.226   92.734
     O      0   33.424   64.773   93.820
     H      0   33.874   67.361   92.839
     H      0   31.546   66.304   93.286
     H      0   33.564   66.766   91.197
     N      0   34.655   64.574   91.903
     C     -1   35.084   63.215   92.209
     C     -1   33.978   62.170   91.988
     C      0   33.642   61.931   90.535
     C      0   32.793   62.792   89.819
     C      0   34.168   60.814   89.863
     C      0   32.436   62.511   88.497
     C      0   33.795   60.507   88.554
     C      0   32.891   61.336   87.878
     O      0   32.432   60.951   86.637
     H      0   35.958   62.989   91.591
     H      0   34.792   64.930   90.968
     H      0   35.393   63.197   93.258
     H      0   34.320   61.229   92.433
     H      0   33.087   62.470   92.546
     H      0   32.379   63.669   90.306
     H      0   34.847   60.154   90.395
     H      0   31.760   63.166   87.957
     H      0   34.148   59.608   88.062
     H      0   31.449   61.030   86.656
     C     -1   33.743   55.168   86.378
     C      0   33.370   53.815   86.938
     O      0   33.793   52.775   86.422
     C     -1   32.849   56.408   86.644
     C      0   31.539   56.232   85.858
     O      0   31.080   55.046   85.765
     O      0   31.025   57.257   85.317
     H      0   33.851   55.030   85.299
     H      0   34.757   55.374   86.757
     H      0   32.615   56.541   87.706
     H      0   33.352   57.316   86.304
     N      0   32.665   53.796   88.115
     C     -1   32.250   52.525   88.683
     C      0   30.889   52.022   88.168
     O      0   30.377   51.006   88.679
     C     -1   32.130   52.643   90.194
     O      0   31.044   53.559   90.513
     H      0   32.112   54.610   88.353
     H      0   33.007   51.785   88.415
     H      0   31.875   51.671   90.619
     H      0   33.072   52.999   90.618
     H      0   31.400   54.373   90.910
     N      0   30.307   52.770   87.214
     C     -1   29.020   52.386   86.662
     C     -1   28.125   53.581   86.307
     C      0   27.945   54.603   87.449
     C      0   27.238   54.034   88.660
     N      0   27.974   53.930   89.809
     O      0   26.031   53.715   88.640
     H      0   29.161   51.769   85.763
     H      0   30.783   53.575   86.792
     H      0   28.534   51.748   87.407
     H      0   28.526   54.126   85.449
     H      0   27.145   53.186   86.008
     H      0   28.914   55.026   87.716
     H      0   27.336   55.436   87.078
     H      0   28.991   53.888   89.753
     H      0   27.576   53.418   90.599
     C     -1   35.842   55.947   91.486
     C     -1   34.455   55.936   90.835
     C      0   33.684   57.263   91.014
     C      0   32.184   57.112   90.881
     O      0   31.560   56.109   91.228
     O      0   31.578   58.205   90.388
     H      0   36.355   54.993   91.324
     H      0   35.763   56.112   92.568
     H      0   36.473   56.742   91.072
     H      0   34.532   55.701   89.766
     H      0   33.856   55.134   91.282
     H      0   33.862   57.659   92.026
     H      0   34.024   58.031   90.317
     C     -1   33.029   60.310   94.961
     C     -1   31.587   59.795   94.883
     C      0   30.877   60.268   93.643
     O      0   30.951   61.398   93.176
     O      0   30.127   59.295   93.094
     H      0   33.485   60.028   95.915
     H      0   33.639   59.888   94.155
     H      0   33.058   61.400   94.870
     H      0   31.556   58.703   94.905
     H      0   31.005   60.119   95.756
     H      0   29.738   59.619   92.244
     C     -1   27.712   64.271   95.065
     C     -1   27.352   62.787   94.955
     C      0   27.587   62.269   93.526
     C      0   27.303   60.783   93.295
     O      0   27.380   59.971   94.247
     O      0   27.022   60.451   92.070
     H      0   27.550   64.654   96.079
     H      0   28.767   64.436   94.808
     H      0   27.107   64.875   94.377
     H      0   27.950   62.190   95.654
     H      0   26.301   62.630   95.235
     H      0   26.993   62.843   92.806
     H      0   28.640   62.432   93.253
     H      0   24.577   58.366   90.845
     C     -1   31.379   57.452   98.382
     C     -1   30.089   57.118   97.581
     C      0   29.097   56.268   98.381
     O      0   29.484   58.354   97.164
     H      0   31.884   56.533   98.700
     H      0   32.061   58.040   97.760
     H      0   31.125   58.041   99.271
     H      0   30.392   56.542   96.692
     H      0   28.966   58.143   96.359
     H      0   28.243   55.986   97.755
     H      0   29.568   55.346   98.745
     H      0   28.728   56.834   99.244
     C     -1   33.783   52.589   94.739
     C     -1   32.977   53.077   93.533
     C      0   31.768   53.930   93.796
     C      0   31.600   55.233   94.214
     N      0   30.494   53.490   93.440
     C      0   29.597   54.474   93.607
     N      0   30.253   55.539   94.084
     H      0   34.638   51.997   94.399
     H      0   34.165   53.426   95.335
     H      0   33.172   51.959   95.395
     H      0   33.649   53.637   92.871
     H      0   32.641   52.203   92.966
     H      0   32.324   55.954   94.549
     H      0   28.541   54.430   93.415
     H      0   29.751   56.435   94.298
     H      0   30.299   52.556   93.066
     C     -1   23.092   52.074   85.797
     C     -1   23.280   53.605   85.896
     C      0   22.018   54.386   85.563
     O      0   23.631   53.932   87.294
     H      0   22.886   51.772   84.764
     H      0   23.996   51.555   86.133
     H      0   22.244   51.764   86.418
     H      0   24.109   53.924   85.253
     H      0   24.600   53.881   87.452
     H      0   22.196   55.462   85.655
     H      0   21.691   54.172   84.540
     H      0   21.211   54.107   86.251
     C     -1   23.243   46.410   88.228
     C     -1   22.442   47.275   89.211
     C      0   23.309   48.373   89.839
     C      0   22.484   49.331   90.707
     N      0   23.260   50.471   91.211
     C      0   23.485   51.603   90.513
     N      0   23.139   51.692   89.221
     N      0   24.093   52.641   91.111
     H      0   24.091   45.928   88.730
     H      0   22.620   45.623   87.791
     H      0   23.641   47.019   87.408
     H      0   21.593   47.736   88.686
     H      0   22.014   46.646   90.004
     H      0   24.101   47.924   90.450
     H      0   23.818   48.935   89.042
     H      0   21.622   49.715   90.147
     H      0   22.083   48.805   91.577
     H      0   23.568   50.458   92.172
     H      0   22.860   50.872   88.709
     H      0   23.287   52.551   88.681
     H      0   24.008   52.728   92.117
     H      0   23.943   53.537   90.633
     C     -1   30.830   48.259   92.738
     C      0   30.066   49.552   92.477
     O      0   30.504   50.658   92.860
     H      0   31.082   47.758   91.797
     H      0   31.747   48.504   93.272
     H      0   30.235   47.563   93.338
     N      0   28.861   49.461   91.845
     C     -1   28.162   50.692   91.402
     C      0   27.615   51.490   92.568
     O      0   27.415   52.711   92.438
     C      0   27.094   50.181   90.404
     C      0   26.905   48.696   90.778
     C      0   28.313   48.245   91.198
     H      0   28.881   51.342   90.893
     H      0   26.176   50.768   90.450
     H      0   27.507   50.272   89.395
     H      0   26.211   48.598   91.621
     H      0   26.516   48.102   89.949
     H      0   28.304   47.404   91.894
     H      0   28.920   47.974   90.325
     N      0   27.353   50.829   93.715
     C     -1   26.828   51.523   94.887
     C      0   27.859   52.293   95.696
     O      0   27.684   53.485   95.997
     H      0   26.354   50.778   95.534
     H      0   27.575   49.844   93.750
     H      0   26.062   52.233   94.569
     N      0   28.906   51.549   96.101
     C     -1   29.907   52.026   97.035
     H      0   29.578   52.991   97.423
     H      0   28.989   50.606   95.750
     H      0   30.021   51.322   97.864
     H      0   30.879   52.160   96.546
     C     -1   23.755   66.620   85.876
     C     -1   24.426   65.268   85.608
     C      0   24.876   64.403   86.764
     C      0   26.107   64.426   87.405
     C      0   24.199   63.217   87.252
     C      0   25.094   62.558   88.153
     C      0   22.954   62.615   86.979
     N      0   26.233   63.329   88.245
     C      0   24.810   61.305   88.718
     C      0   22.645   61.392   87.573
     C      0   23.571   60.734   88.419
     H      0   24.421   67.291   86.431
     H      0   22.838   66.502   86.467
     H      0   23.491   67.108   84.931
     H      0   23.741   64.664   84.995
     H      0   25.299   65.453   84.965
     H      0   26.917   65.131   87.295
     H      0   27.034   63.059   88.822
     H      0   22.248   63.091   86.304
     H      0   25.567   60.755   89.270
     H      0   21.690   60.920   87.363
     H      0   23.336   59.746   88.806
     C     -1   18.856   57.763   95.661
     C     -1   19.786   56.915   94.771
     C      0   21.121   57.573   94.526
     C      0   21.419   58.520   93.562
     C      0   22.331   57.395   95.301
     C      0   23.321   58.275   94.751
     C      0   22.695   56.550   96.371
     N      0   22.730   58.961   93.707
     C      0   24.638   58.322   95.237
     C      0   24.007   56.588   96.849
     C      0   24.967   57.465   96.287
     H      0   19.323   57.959   96.633
     H      0   18.649   58.730   95.188
     H      0   17.900   57.254   95.835
     H      0   19.943   55.934   95.239
     H      0   19.286   56.722   93.812
     H      0   20.787   58.922   92.784
     H      0   23.260   59.494   93.011
     H      0   21.964   55.883   96.819
     H      0   25.384   58.986   94.810
     H      0   24.299   55.940   97.669
     H      0   25.982   57.466   96.668
     O      0   24.358   53.934   94.400
     H      0   23.697   54.059   95.097
     C      0   24.420   55.126   93.637
     C      0   25.839   55.260   93.101
     O      0   26.765   55.436   94.185
     C      0   25.974   56.452   92.145
     O      0   27.286   56.496   91.552
     C      0   24.862   56.393   91.076
     O      0   24.776   57.578   90.276
     C      0   23.471   56.126   91.674
     O      0   23.497   54.971   92.545
     C      0   22.443   55.846   90.583
     O      0   22.835   54.706   89.789
     H      0   26.075   54.338   92.562
     H      0   26.739   54.677   94.803
     H      0   25.895   57.383   92.716
     H      0   27.403   55.718   90.977
     H      0   25.102   55.582   90.379
     H      0   23.145   57.004   92.247
     H      0   22.337   56.738   89.962
     H      0   21.481   55.618   91.055
     H      0   23.030   54.926   88.860
     H      0   24.144   55.991   94.235
     C      0   30.086   58.191   90.330
     C      0   29.618   57.619   88.988
     O      0   30.339   56.398   88.706
     C      0   29.818   58.601   87.835
     O      0   29.044   58.236   86.688
     C      0   29.354   60.010   88.215
     O      0   29.725   60.916   87.135
     C      0   29.976   60.493   89.516
     O      0   29.649   59.499   90.555
     C      0   29.471   61.841   90.021
     O      0   28.046   61.993   90.036
     H      0   28.545   57.435   89.088
     H      0   30.248   55.817   89.476
     H      0   30.884   58.638   87.576
     H      0   29.662   57.780   86.066
     H      0   28.270   60.003   88.327
     H      0   31.064   60.539   89.442
     H      0   29.854   62.607   89.346
     H      0   29.901   62.011   91.014
     H      0   27.655   61.457   90.770
     H      0   29.725   57.590   91.164
     H      0   29.313   60.512   86.352
     O      0   26.955   58.992   89.635
     H      0   27.251   59.227   90.530
     H      0   26.265   58.312   89.750
