# Supplementary material for: A Case Study of the Glycoside Hydrolase Enzyme Mechanism Using an Automated QM-Cluster Model Building Toolkit
Source: Front Chem. 2022 Mar 24;10:854318. doi: 10.3389/fchem.2022.854318 (PMC8987026; doi:10.3389/fchem.2022.854318)
Supplement: Supplementary file 1 [file DataSheet2.zip › Res21-EB-R1.xyz]

     O      0   28.703   57.552   95.024
     H      0   27.879   57.037   94.921
     H      0   28.811   58.188   94.286
     O      0   29.282   55.807   83.648
     H      0   29.880   55.343   84.268
     H      0   29.489   56.729   83.856
     O      0   23.731   61.098   92.005
     H      0   24.699   61.041   91.928
     H      0   23.413   61.313   91.116
     C     -1   29.608   66.520   91.620
     C      0   31.077   66.815   91.342
     O      0   31.492   67.057   90.203
     C     -1   29.297   65.123   91.111
     H      0   29.005   67.265   91.091
     H      0   29.384   66.608   92.690
     H      0   29.900   64.363   91.620
     H      0   28.244   64.866   91.264
     H      0   29.506   65.040   90.041
     N      0   31.910   66.719   92.426
     C     -1   33.354   66.592   92.254
     C      0   33.795   65.226   92.753
     O      0   33.352   64.754   93.808
     H      0   33.879   67.367   92.826
     H      0   31.546   66.328   93.287
     H      0   33.567   66.747   91.195
     N      0   34.687   64.594   91.957
     C     -1   35.084   63.215   92.209
     C     -1   33.978   62.170   91.988
     C      0   33.341   62.162   90.616
     C      0   32.589   63.257   90.147
     C      0   33.414   61.025   89.796
     C      0   31.960   63.228   88.903
     C      0   32.762   60.968   88.562
     C      0   32.032   62.077   88.106
     O      0   31.351   62.073   86.911
     H      0   35.939   63.005   91.559
     H      0   34.850   64.971   91.035
     H      0   35.428   63.147   93.246
     H      0   34.393   61.182   92.208
     H      0   33.201   62.351   92.737
     H      0   32.459   64.133   90.768
     H      0   33.969   60.159   90.141
     H      0   31.378   64.075   88.558
     H      0   32.788   60.062   87.968
     H      0   31.017   61.158   86.746
     C     -1   33.743   55.168   86.378
     C      0   33.297   53.814   86.890
     O      0   33.570   52.774   86.276
     C     -1   32.849   56.408   86.644
     C      0   31.521   56.292   85.903
     O      0   31.071   55.136   85.664
     O      0   30.921   57.378   85.566
     H      0   33.888   55.052   85.301
     H      0   34.738   55.358   86.809
     H      0   32.642   56.537   87.714
     H      0   33.363   57.315   86.312
     N      0   32.673   53.788   88.102
     C     -1   32.250   52.525   88.683
     C      0   30.896   52.012   88.164
     O      0   30.429   50.948   88.615
     C     -1   32.130   52.643   90.194
     O      0   31.067   53.499   90.637
     H      0   32.407   54.650   88.571
     H      0   32.999   51.767   88.434
     H      0   31.900   51.653   90.593
     H      0   33.096   52.968   90.602
     H      0   31.336   54.432   90.502
     N      0   30.274   52.795   87.267
     C     -1   29.020   52.386   86.662
     C     -1   28.125   53.581   86.307
     C      0   27.638   54.379   87.517
     C      0   26.956   53.540   88.568
     N      0   27.500   53.622   89.790
     O      0   25.956   52.815   88.317
     H      0   29.216   51.800   85.752
     H      0   30.747   53.608   86.871
     H      0   28.514   51.720   87.367
     H      0   28.639   54.268   85.631
     H      0   27.259   53.182   85.761
     H      0   28.478   54.911   87.954
     H      0   26.933   55.145   87.177
     H      0   28.295   54.237   89.930
     H      0   27.092   53.163   90.601
     C     -1   35.842   55.947   91.486
     C     -1   34.455   55.936   90.835
     C      0   33.519   57.093   91.210
     C      0   32.153   57.102   90.493
     O      0   31.722   56.037   89.913
     O      0   31.469   58.167   90.508
     H      0   36.429   55.085   91.153
     H      0   35.771   55.906   92.581
     H      0   36.398   56.856   91.224
     H      0   34.574   55.923   89.743
     H      0   33.947   54.993   91.076
     H      0   33.315   57.085   92.291
     H      0   33.997   58.060   91.010
     C     -1   33.029   60.310   94.961
     C     -1   31.587   59.795   94.883
     C      0   31.101   59.507   93.471
     O      0   29.936   59.200   93.204
     O      0   32.057   59.589   92.549
     H      0   33.344   60.385   96.008
     H      0   33.715   59.638   94.440
     H      0   33.121   61.300   94.511
     H      0   31.467   58.866   95.456
     H      0   30.882   60.500   95.339
     H      0   31.765   59.165   91.667
     C     -1   27.712   64.271   95.065
     C     -1   27.352   62.786   94.955
     C      0   27.216   62.371   93.480
     C      0   27.012   60.895   93.252
     O      0   27.206   60.000   94.049
     O      0   26.555   60.655   91.975
     H      0   27.805   64.581   96.111
     H      0   28.668   64.480   94.566
     H      0   26.947   64.900   94.594
     H      0   28.122   62.169   95.432
     H      0   26.412   62.579   95.481
     H      0   26.391   62.910   92.997
     H      0   28.121   62.654   92.920
     H      0   26.547   59.688   91.745
     C     -1   31.379   57.452   98.382
     C     -1   30.089   57.118   97.581
     C      0   29.264   55.997   98.219
     O      0   29.322   58.329   97.472
     H      0   32.018   56.567   98.481
     H      0   31.939   58.241   97.871
     H      0   31.116   57.808   99.385
     H      0   30.400   56.793   96.580
     H      0   28.896   58.268   96.592
     H      0   28.416   55.726   97.580
     H      0   29.873   55.097   98.369
     H      0   28.879   56.324   99.192
     C     -1   33.783   52.589   94.739
     C     -1   32.977   53.077   93.533
     C      0   31.746   53.855   93.845
     C      0   31.540   55.130   94.321
     N      0   30.482   53.340   93.592
     C      0   29.547   54.257   93.870
     N      0   30.172   55.348   94.324
     H      0   34.670   52.042   94.404
     H      0   34.116   53.426   95.363
     H      0   33.186   51.917   95.366
     H      0   33.626   53.691   92.898
     H      0   32.684   52.214   92.928
     H      0   32.244   55.880   94.636
     H      0   28.492   54.154   93.735
     H      0   29.672   56.236   94.564
     H      0   30.318   52.408   93.192
     C     -1   23.092   52.074   85.797
     C     -1   23.280   53.605   85.896
     C      0   21.982   54.383   85.743
     O      0   23.824   53.934   87.219
     H      0   22.825   51.787   84.774
     H      0   24.019   51.555   86.065
     H      0   22.283   51.745   86.458
     H      0   24.008   53.933   85.142
     H      0   24.711   53.505   87.357
     H      0   22.164   55.458   85.840
     H      0   21.534   54.193   84.762
     H      0   21.266   54.081   86.516
     C     -1   23.243   46.410   88.228
     C     -1   22.442   47.275   89.211
     C      0   23.280   48.511   89.643
     C      0   22.529   49.530   90.524
     N      0   23.364   50.669   90.982
     C      0   23.467   51.859   90.340
     N      0   22.996   51.957   89.080
     N      0   23.978   52.933   90.943
     H      0   24.183   46.071   88.681
     H      0   22.678   45.523   87.924
     H      0   23.492   46.977   87.323
     H      0   21.506   47.609   88.742
     H      0   22.164   46.692   90.099
     H      0   24.168   48.167   90.187
     H      0   23.654   49.014   88.739
     H      0   21.659   49.935   89.995
     H      0   22.154   49.037   91.426
     H      0   23.733   50.627   91.921
     H      0   22.982   51.110   88.531
     H      0   23.217   52.798   88.530
     H      0   24.127   52.979   91.945
     H      0   24.176   53.798   90.420
     C     -1   30.830   48.259   92.738
     C      0   30.050   49.544   92.520
     O      0   30.462   50.630   92.984
     H      0   31.127   47.815   91.782
     H      0   31.722   48.493   93.317
     H      0   30.233   47.516   93.277
     N      0   28.870   49.465   91.846
     C     -1   28.162   50.692   91.402
     C      0   27.467   51.419   92.540
     O      0   26.992   52.554   92.350
     C      0   27.224   50.190   90.279
     C      0   27.001   48.705   90.621
     C      0   28.371   48.252   91.150
     H      0   28.893   51.399   90.993
     H      0   26.306   50.774   90.205
     H      0   27.762   50.290   89.332
     H      0   26.242   48.599   91.406
     H      0   26.681   48.117   89.759
     H      0   28.309   47.407   91.840
     H      0   29.045   47.988   90.327
     N      0   27.410   50.823   93.750
     C     -1   26.828   51.523   94.887
     C      0   27.803   52.251   95.792
     O      0   27.479   53.328   96.321
     H      0   26.279   50.801   95.502
     H      0   27.732   49.868   93.825
     H      0   26.111   52.253   94.508
     N      0   28.948   51.589   96.039
     C     -1   29.907   52.026   97.035
     H      0   29.427   52.774   97.667
     H      0   29.192   50.808   95.446
     H      0   30.224   51.178   97.648
     H      0   30.791   52.479   96.571
     C     -1   23.755   66.620   85.876
     C     -1   24.426   65.268   85.608
     C      0   24.870   64.474   86.809
     C      0   26.012   64.664   87.567
     C      0   24.246   63.271   87.316
     C      0   25.083   62.770   88.364
     C      0   23.091   62.546   86.965
     N      0   26.129   63.658   88.517
     C      0   24.820   61.553   89.010
     C      0   22.806   61.355   87.631
     C      0   23.670   60.855   88.635
     H      0   24.430   67.293   86.417
     H      0   22.850   66.499   86.484
     H      0   23.472   67.106   84.935
     H      0   23.739   64.645   85.021
     H      0   25.295   65.439   84.956
     H      0   26.765   65.434   87.488
     H      0   26.940   63.467   89.108
     H      0   22.433   62.905   86.180
     H      0   25.514   61.142   89.731
     H      0   21.919   60.788   87.365
     H      0   23.450   59.900   89.103
     C     -1   18.856   57.763   95.661
     C     -1   19.785   56.915   94.771
     C      0   21.080   57.621   94.471
     C      0   21.291   58.611   93.528
     C      0   22.316   57.500   95.210
     C      0   23.225   58.471   94.674
     C      0   22.754   56.658   96.254
     N      0   22.576   59.121   93.644
     C      0   24.522   58.632   95.187
     C      0   24.053   56.803   96.743
     C      0   24.924   57.789   96.222
     H      0   19.350   58.010   96.608
     H      0   18.602   58.704   95.161
     H      0   17.924   57.231   95.888
     H      0   19.992   55.957   95.267
     H      0   19.261   56.670   93.837
     H      0   20.611   59.000   92.785
     H      0   22.974   59.862   93.053
     H      0   22.086   55.915   96.680
     H      0   25.203   59.370   94.787
     H      0   24.404   56.155   97.540
     H      0   25.931   57.877   96.616
     O      0   24.267   54.339   93.949
     H      0   23.437   54.537   94.407
     C      0   24.768   55.550   93.410
     C      0   26.284   55.472   93.390
     O      0   26.831   55.566   94.718
     C      0   26.884   56.646   92.620
     O      0   28.301   56.479   92.502
     C      0   26.241   56.855   91.259
     O      0   26.605   58.178   90.766
     C      0   24.703   56.802   91.319
     O      0   24.278   55.633   92.056
     C      0   24.075   56.650   89.939
     O      0   24.517   55.390   89.396
     H      0   26.564   54.531   92.912
     H      0   26.714   54.746   95.235
     H      0   26.708   57.555   93.210
     H      0   28.549   56.254   91.578
     H      0   26.571   56.083   90.560
     H      0   24.323   57.717   91.796
     H      0   24.394   57.487   89.306
     H      0   22.983   56.673   90.040
     H      0   24.152   55.238   88.501
     H      0   24.426   56.410   93.985
     C      0   27.934   58.379   90.197
     C      0   28.307   57.291   89.181
     O      0   28.974   56.196   89.867
     C      0   29.138   57.766   87.970
     O      0   28.639   57.038   86.844
     C      0   29.097   59.273   87.643
     O      0   30.293   59.635   86.923
     C      0   28.947   60.129   88.898
     O      0   27.750   59.634   89.564
     C      0   28.607   61.587   88.629
     O      0   28.223   62.254   89.858
     H      0   27.378   56.889   88.770
     H      0   29.964   56.274   89.801
     H      0   30.188   57.527   88.176
     H      0   29.339   57.051   86.153
     H      0   28.213   59.442   87.014
     H      0   29.819   60.028   89.554
     H      0   27.776   61.622   87.911
     H      0   29.454   62.126   88.213
     H      0   27.697   61.615   90.372
     H      0   28.682   58.450   90.995
     H      0   30.623   58.863   86.398
