# Supplementary material for: A Case Study of the Glycoside Hydrolase Enzyme Mechanism Using an Automated QM-Cluster Model Building Toolkit
Source: Front Chem. 2022 Mar 24;10:854318. doi: 10.3389/fchem.2022.854318 (PMC8987026; doi:10.3389/fchem.2022.854318)
Supplement: Supplementary file 1 [file DataSheet2.zip › Res21-EB-P2.xyz]

     O      0   28.446   57.418   94.679
     H      0   27.689   56.793   94.601
     H      0   28.230   58.221   94.169
     O      0   29.359   55.598   83.669
     H      0   29.951   55.175   84.326
     H      0   29.470   56.525   83.931
     O      0   24.183   59.978   91.204
     H      0   24.943   60.463   91.582
     H      0   23.972   60.425   90.365
     C     -1   29.608   66.520   91.620
     C      0   31.076   66.822   91.348
     O      0   31.490   67.085   90.213
     C     -1   29.297   65.123   91.111
     H      0   29.006   67.264   91.089
     H      0   29.380   66.606   92.689
     H      0   29.887   64.367   91.641
     H      0   28.241   64.869   91.244
     H      0   29.528   65.041   90.044
     N      0   31.910   66.714   92.431
     C     -1   33.354   66.592   92.254
     C      0   33.798   65.221   92.729
     O      0   33.394   64.758   93.804
     H      0   33.878   67.356   92.842
     H      0   31.547   66.308   93.285
     H      0   33.566   66.768   91.198
     N      0   34.657   64.575   91.906
     C     -1   35.084   63.215   92.209
     C     -1   33.978   62.170   91.988
     C      0   33.639   61.921   90.537
     C      0   32.839   62.812   89.800
     C      0   34.100   60.761   89.894
     C      0   32.472   62.522   88.483
     C      0   33.714   60.446   88.591
     C      0   32.865   61.311   87.892
     O      0   32.400   60.938   86.647
     H      0   35.956   62.989   91.589
     H      0   34.810   64.940   90.977
     H      0   35.396   63.195   93.258
     H      0   34.316   61.230   92.439
     H      0   33.087   62.479   92.543
     H      0   32.472   63.721   90.266
     H      0   34.727   60.067   90.446
     H      0   31.845   63.205   87.920
     H      0   34.002   59.508   88.132
     H      0   31.417   60.977   86.681
     C     -1   33.743   55.168   86.378
     C      0   33.296   53.812   86.889
     O      0   33.560   52.773   86.268
     C     -1   32.849   56.408   86.644
     C      0   31.502   56.275   85.923
     O      0   31.013   55.106   85.802
     O      0   30.968   57.339   85.479
     H      0   33.889   55.050   85.300
     H      0   34.739   55.355   86.808
     H      0   32.656   56.541   87.715
     H      0   33.347   57.315   86.290
     N      0   32.687   53.785   88.108
     C     -1   32.250   52.525   88.683
     C      0   30.890   52.022   88.166
     O      0   30.401   50.977   88.643
     C     -1   32.130   52.643   90.194
     O      0   31.099   53.563   90.604
     H      0   32.421   54.651   88.573
     H      0   32.990   51.758   88.430
     H      0   31.847   51.670   90.598
     H      0   33.101   52.935   90.612
     H      0   31.420   54.488   90.479
     N      0   30.290   52.786   87.241
     C     -1   29.020   52.386   86.662
     C     -1   28.125   53.581   86.307
     C      0   27.831   54.561   87.456
     C      0   27.145   53.920   88.644
     N      0   27.848   53.898   89.807
     O      0   25.983   53.453   88.582
     H      0   29.185   51.785   85.756
     H      0   30.753   53.616   86.855
     H      0   28.526   51.734   87.390
     H      0   28.565   54.166   85.496
     H      0   27.178   53.172   85.925
     H      0   28.741   55.066   87.774
     H      0   27.159   55.340   87.073
     H      0   28.840   54.123   89.793
     H      0   27.510   53.347   90.595
     C     -1   35.842   55.947   91.486
     C     -1   34.455   55.936   90.835
     C      0   33.567   57.125   91.198
     C      0   32.298   57.172   90.352
     O      0   31.857   56.041   89.879
     O      0   31.736   58.263   90.138
     H      0   36.428   55.071   91.184
     H      0   35.769   55.941   92.582
     H      0   36.405   56.844   91.198
     H      0   34.572   55.902   89.744
     H      0   33.927   55.011   91.095
     H      0   33.271   57.084   92.257
     H      0   34.095   58.074   91.062
     C     -1   33.029   60.310   94.961
     C     -1   31.587   59.795   94.883
     C      0   31.004   60.089   93.517
     O      0   30.765   61.220   93.104
     O      0   30.837   58.978   92.775
     H      0   33.451   60.117   95.953
     H      0   33.664   59.811   94.221
     H      0   33.068   61.387   94.775
     H      0   31.543   58.721   95.073
     H      0   30.964   60.277   95.642
     H      0   30.545   59.217   91.856
     C     -1   27.712   64.271   95.065
     C     -1   27.352   62.787   94.955
     C      0   27.669   62.337   93.520
     C      0   27.390   60.902   93.193
     O      0   27.693   59.943   93.890
     O      0   26.785   60.768   91.986
     H      0   27.515   64.664   96.068
     H      0   28.775   64.429   94.845
     H      0   27.131   64.867   94.351
     H      0   27.927   62.186   95.669
     H      0   26.289   62.628   95.177
     H      0   27.138   62.968   92.802
     H      0   28.746   62.471   93.336
     H      0   24.649   58.300   90.727
     C     -1   31.379   57.452   98.382
     C     -1   30.089   57.118   97.581
     C      0   29.058   56.346   98.411
     O      0   29.527   58.350   97.090
     H      0   31.848   56.535   98.754
     H      0   32.089   57.984   97.741
     H      0   31.133   58.094   99.236
     H      0   30.384   56.488   96.725
     H      0   29.017   58.119   96.288
     H      0   28.195   56.075   97.791
     H      0   29.488   55.421   98.816
     H      0   28.709   56.964   99.246
     C     -1   33.783   52.589   94.739
     C     -1   32.977   53.077   93.533
     C      0   31.765   53.926   93.764
     C      0   31.598   55.256   94.084
     N      0   30.490   53.448   93.481
     C      0   29.589   54.435   93.587
     N      0   30.245   55.539   93.962
     H      0   34.640   52.001   94.395
     H      0   34.162   53.425   95.337
     H      0   33.176   51.953   95.394
     H      0   33.650   53.637   92.872
     H      0   32.652   52.204   92.959
     H      0   32.320   56.007   94.352
     H      0   28.534   54.363   93.403
     H      0   29.741   56.433   94.161
     H      0   30.305   52.503   93.130
     C     -1   23.092   52.074   85.797
     C     -1   23.280   53.605   85.896
     C      0   22.012   54.386   85.586
     O      0   23.655   53.932   87.285
     H      0   22.869   51.773   84.767
     H      0   24.003   51.557   86.116
     H      0   22.256   51.762   86.433
     H      0   24.097   53.926   85.238
     H      0   24.613   53.776   87.458
     H      0   22.190   55.461   85.681
     H      0   21.670   54.177   84.567
     H      0   21.216   54.102   86.284
     C     -1   23.243   46.410   88.228
     C     -1   22.442   47.275   89.211
     C      0   23.321   48.356   89.853
     C      0   22.509   49.311   90.735
     N      0   23.293   50.447   91.236
     C      0   23.476   51.596   90.553
     N      0   23.112   51.686   89.263
     N      0   24.034   52.651   91.163
     H      0   24.081   45.914   88.734
     H      0   22.617   45.633   87.777
     H      0   23.656   47.022   87.418
     H      0   21.603   47.751   88.683
     H      0   22.000   46.645   89.995
     H      0   24.110   47.891   90.455
     H      0   23.835   48.922   89.062
     H      0   21.644   49.702   90.185
     H      0   22.115   48.781   91.606
     H      0   23.604   50.433   92.196
     H      0   22.945   50.849   88.729
     H      0   23.282   52.541   88.726
     H      0   23.957   52.726   92.171
     H      0   23.891   53.544   90.678
     C     -1   30.830   48.259   92.738
     C      0   30.051   49.546   92.500
     O      0   30.468   50.644   92.925
     H      0   31.111   47.793   91.788
     H      0   31.731   48.503   93.299
     H      0   30.235   47.533   93.303
     N      0   28.857   49.458   91.844
     C     -1   28.162   50.692   91.402
     C      0   27.592   51.477   92.565
     O      0   27.363   52.693   92.431
     C      0   27.119   50.190   90.373
     C      0   26.930   48.700   90.723
     C      0   28.335   48.252   91.159
     H      0   28.888   51.352   90.915
     H      0   26.198   50.774   90.401
     H      0   27.558   50.296   89.376
     H      0   26.225   48.587   91.555
     H      0   26.557   48.115   89.880
     H      0   28.321   47.395   91.837
     H      0   28.960   48.008   90.292
     N      0   27.349   50.821   93.719
     C     -1   26.828   51.523   94.887
     C      0   27.858   52.292   95.696
     O      0   27.668   53.479   96.015
     H      0   26.352   50.784   95.539
     H      0   27.582   49.839   93.760
     H      0   26.061   52.230   94.565
     N      0   28.913   51.556   96.090
     C     -1   29.907   52.026   97.035
     H      0   29.568   52.980   97.440
     H      0   29.014   50.625   95.713
     H      0   30.025   51.307   97.850
     H      0   30.877   52.178   96.550
     C     -1   23.755   66.620   85.876
     C     -1   24.426   65.268   85.608
     C      0   24.922   64.428   86.759
     C      0   26.015   64.662   87.577
     C      0   24.481   63.081   87.058
     C      0   25.370   62.555   88.049
     C      0   23.458   62.250   86.558
     N      0   26.271   63.548   88.363
     C      0   25.287   61.228   88.500
     C      0   23.354   60.940   87.024
     C      0   24.269   60.426   87.975
     H      0   24.432   67.306   86.401
     H      0   22.857   66.504   86.495
     H      0   23.462   67.092   84.932
     H      0   23.723   64.652   85.030
     H      0   25.271   65.447   84.925
     H      0   26.649   65.533   87.636
     H      0   27.073   63.380   88.973
     H      0   22.764   62.620   85.810
     H      0   26.024   60.825   89.183
     H      0   22.575   60.292   86.635
     H      0   24.210   59.382   88.269
     C     -1   18.856   57.763   95.661
     C     -1   19.786   56.915   94.771
     C      0   21.030   57.653   94.358
     C      0   21.178   58.487   93.265
     C      0   22.294   57.682   95.064
     C      0   23.167   58.549   94.331
     C      0   22.787   57.038   96.217
     N      0   22.451   59.045   93.258
     C      0   24.506   58.746   94.704
     C      0   24.118   57.236   96.588
     C      0   24.972   58.076   95.834
     H      0   19.377   58.088   96.568
     H      0   18.527   58.661   95.126
     H      0   17.967   57.195   95.960
     H      0   20.065   55.998   95.307
     H      0   19.233   56.594   93.879
     H      0   20.465   58.731   92.493
     H      0   22.872   59.569   92.491
     H      0   22.144   56.388   96.803
     H      0   25.164   59.392   94.136
     H      0   24.512   56.734   97.465
     H      0   26.009   58.191   96.128
     O      0   24.135   53.859   94.302
     H      0   23.323   53.894   94.827
     C      0   24.294   55.099   93.632
     C      0   25.756   55.196   93.220
     O      0   26.588   55.442   94.367
     C      0   26.000   56.339   92.233
     O      0   27.344   56.300   91.735
     C      0   24.972   56.335   91.091
     O      0   25.069   57.526   90.279
     C      0   23.533   56.181   91.598
     O      0   23.441   55.034   92.471
     C      0   22.555   55.944   90.451
     O      0   22.913   54.744   89.740
     H      0   26.033   54.251   92.750
     H      0   26.708   54.643   94.922
     H      0   25.923   57.284   92.782
     H      0   27.441   55.605   91.055
     H      0   25.196   55.505   90.413
     H      0   23.233   57.085   92.143
     H      0   22.565   56.813   89.788
     H      0   21.550   55.823   90.866
     H      0   23.100   54.881   88.791
     H      0   24.001   55.939   94.264
     C      0   28.617   58.497   90.336
     C      0   28.768   57.734   88.996
     O      0   29.365   56.462   89.184
     C      0   29.408   58.595   87.901
     O      0   28.847   58.311   86.611
     C      0   29.137   60.075   88.171
     O      0   29.653   60.842   87.054
     C      0   29.816   60.514   89.459
     O      0   29.391   59.654   90.573
     C      0   29.536   61.947   89.884
     O      0   28.132   62.260   89.986
     H      0   27.751   57.522   88.648
     H      0   30.341   56.505   89.368
     H      0   30.490   58.434   87.895
     H      0   29.546   57.833   86.093
     H      0   28.058   60.250   88.236
     H      0   30.894   60.369   89.367
     H      0   29.938   62.627   89.135
     H      0   30.042   62.126   90.837
     H      0   27.728   61.745   90.705
     H      0   28.819   57.820   91.162
     H      0   29.360   60.308   86.289
     O      0   27.238   58.955   90.425
     H      0   26.982   59.866   91.492
     H      0   26.590   58.217   90.303
