# Supplementary material for: A Case Study of the Glycoside Hydrolase Enzyme Mechanism Using an Automated QM-Cluster Model Building Toolkit
Source: Front Chem. 2022 Mar 24;10:854318. doi: 10.3389/fchem.2022.854318 (PMC8987026; doi:10.3389/fchem.2022.854318)
Supplement: Supplementary file 1 [file DataSheet2.zip › Res21-EB-P1.xyz]

     O      0   28.562   57.517   94.802
     H      0   27.828   56.866   94.822
     H      0   28.213   58.361   94.416
     O      0   29.318   55.718   83.722
     H      0   29.917   55.249   84.338
     H      0   29.420   56.624   84.051
     O      0   24.043   60.859   92.010
     H      0   25.015   60.739   92.086
     H      0   23.860   61.143   91.104
     C     -1   29.608   66.520   91.620
     C      0   31.077   66.821   91.346
     O      0   31.490   67.075   90.209
     C     -1   29.297   65.123   91.111
     H      0   29.005   67.264   91.090
     H      0   29.381   66.604   92.689
     H      0   29.896   64.371   91.638
     H      0   28.243   64.863   91.254
     H      0   29.523   65.049   90.042
     N      0   31.910   66.719   92.429
     C     -1   33.354   66.592   92.254
     C      0   33.790   65.217   92.726
     O      0   33.376   64.748   93.795
     H      0   33.880   67.352   92.844
     H      0   31.545   66.324   93.287
     H      0   33.568   66.769   91.199
     N      0   34.654   64.574   91.907
     C     -1   35.084   63.215   92.209
     C     -1   33.978   62.170   91.988
     C      0   33.541   61.955   90.558
     C      0   32.586   62.784   89.946
     C      0   34.036   60.865   89.823
     C      0   32.105   62.503   88.663
     C      0   33.544   60.557   88.554
     C      0   32.547   61.357   87.981
     O      0   32.015   60.979   86.769
     H      0   35.957   62.993   91.588
     H      0   34.820   64.946   90.983
     H      0   35.394   63.189   93.258
     H      0   34.342   61.218   92.393
     H      0   33.114   62.454   92.595
     H      0   32.192   63.640   90.485
     H      0   34.787   60.224   90.275
     H      0   31.366   63.147   88.198
     H      0   33.883   59.680   88.014
     H      0   31.039   61.076   86.811
     C     -1   33.743   55.168   86.378
     C      0   33.300   53.807   86.879
     O      0   33.559   52.771   86.254
     C     -1   32.849   56.408   86.644
     C      0   31.461   56.268   86.004
     O      0   31.017   55.094   85.806
     O      0   30.851   57.344   85.707
     H      0   33.887   55.055   85.300
     H      0   34.739   55.357   86.806
     H      0   32.719   56.583   87.716
     H      0   33.328   57.303   86.237
     N      0   32.695   53.776   88.101
     C     -1   32.250   52.525   88.683
     C      0   30.890   52.018   88.169
     O      0   30.412   50.966   88.640
     C     -1   32.130   52.643   90.194
     O      0   31.068   53.529   90.614
     H      0   32.440   54.644   88.560
     H      0   32.988   51.754   88.437
     H      0   31.874   51.664   90.599
     H      0   33.090   52.966   90.614
     H      0   31.370   54.448   90.505
     N      0   30.280   52.791   87.258
     C     -1   29.020   52.386   86.662
     C     -1   28.125   53.581   86.307
     C      0   27.734   54.495   87.473
     C      0   27.086   53.751   88.619
     N      0   27.767   53.767   89.790
     O      0   25.987   53.159   88.500
     H      0   29.202   51.796   85.752
     H      0   30.748   53.613   86.863
     H      0   28.519   51.725   87.376
     H      0   28.598   54.204   85.545
     H      0   27.214   53.166   85.852
     H      0   28.597   55.056   87.823
     H      0   27.011   55.236   87.108
     H      0   28.741   54.049   89.794
     H      0   27.428   53.254   90.602
     C     -1   35.842   55.947   91.486
     C     -1   34.455   55.936   90.835
     C      0   33.688   57.263   90.857
     C      0   32.272   57.136   90.299
     O      0   31.892   56.034   89.802
     O      0   31.508   58.170   90.343
     H      0   36.301   54.955   91.424
     H      0   35.784   56.229   92.545
     H      0   36.512   56.659   90.989
     H      0   34.542   55.596   89.796
     H      0   33.833   55.180   91.333
     H      0   33.608   57.666   91.875
     H      0   34.204   58.032   90.268
     C     -1   33.029   60.310   94.961
     C     -1   31.587   59.795   94.883
     C      0   31.201   59.839   93.436
     O      0   30.891   60.843   92.815
     O      0   31.400   58.627   92.863
     H      0   33.407   60.247   95.987
     H      0   33.692   59.716   94.322
     H      0   33.087   61.354   94.643
     H      0   31.503   58.778   95.268
     H      0   30.916   60.429   95.468
     H      0   31.420   58.698   91.873
     C     -1   27.712   64.271   95.065
     C     -1   27.352   62.787   94.955
     C      0   27.604   62.233   93.532
     C      0   27.310   60.738   93.344
     O      0   27.635   59.938   94.252
     O      0   26.756   60.383   92.220
     H      0   27.532   64.651   96.077
     H      0   28.771   64.436   94.826
     H      0   27.118   64.875   94.367
     H      0   27.937   62.194   95.668
     H      0   26.296   62.638   95.218
     H      0   27.028   62.802   92.795
     H      0   28.668   62.367   93.288
     H      0   26.285   58.810   91.320
     C     -1   31.379   57.452   98.382
     C     -1   30.089   57.118   97.581
     C      0   29.136   56.194   98.347
     O      0   29.444   58.358   97.246
     H      0   31.919   56.537   98.649
     H      0   32.033   58.093   97.783
     H      0   31.118   57.987   99.303
     H      0   30.395   56.606   96.655
     H      0   28.993   58.193   96.392
     H      0   28.280   55.921   97.721
     H      0   29.641   55.268   98.651
     H      0   28.766   56.700   99.246
     C     -1   33.783   52.589   94.739
     C     -1   32.977   53.077   93.533
     C      0   31.783   53.943   93.769
     C      0   31.624   55.290   94.010
     N      0   30.496   53.434   93.622
     C      0   29.593   54.417   93.749
     N      0   30.261   55.550   93.991
     H      0   34.626   51.981   94.397
     H      0   34.180   53.426   95.323
     H      0   33.169   51.973   95.407
     H      0   33.658   53.619   92.866
     H      0   32.636   52.203   92.968
     H      0   32.350   56.070   94.159
     H      0   28.528   54.332   93.672
     H      0   29.773   56.458   94.163
     H      0   30.295   52.472   93.329
     C     -1   23.092   52.074   85.797
     C     -1   23.280   53.605   85.896
     C      0   21.993   54.381   85.658
     O      0   23.738   53.950   87.248
     H      0   22.855   51.783   84.769
     H      0   24.009   51.554   86.095
     H      0   22.264   51.752   86.439
     H      0   24.053   53.926   85.186
     H      0   24.669   53.655   87.416
     H      0   22.171   55.457   85.747
     H      0   21.600   54.175   84.657
     H      0   21.235   54.091   86.395
     C     -1   23.243   46.410   88.228
     C     -1   22.442   47.275   89.211
     C      0   23.274   48.496   89.680
     C      0   22.481   49.498   90.542
     N      0   23.280   50.644   91.036
     C      0   23.372   51.842   90.406
     N      0   22.987   51.927   89.116
     N      0   23.808   52.928   91.043
     H      0   24.171   46.050   88.688
     H      0   22.667   45.536   87.906
     H      0   23.513   46.984   87.334
     H      0   21.517   47.624   88.731
     H      0   22.141   46.682   90.084
     H      0   24.141   48.146   90.253
     H      0   23.679   49.010   88.795
     H      0   21.624   49.892   89.984
     H      0   22.082   48.991   91.425
     H      0   23.586   50.617   91.998
     H      0   23.014   51.081   88.567
     H      0   23.186   52.781   88.578
     H      0   23.848   52.984   92.055
     H      0   23.911   53.822   90.537
     C     -1   30.830   48.259   92.738
     C      0   30.040   49.542   92.524
     O      0   30.432   50.631   93.002
     H      0   31.123   47.816   91.780
     H      0   31.724   48.499   93.312
     H      0   30.239   47.515   93.283
     N      0   28.869   49.460   91.833
     C     -1   28.162   50.692   91.402
     C      0   27.593   51.468   92.574
     O      0   27.342   52.679   92.442
     C      0   27.118   50.190   90.373
     C      0   26.957   48.690   90.696
     C      0   28.370   48.260   91.121
     H      0   28.882   51.360   90.918
     H      0   26.183   50.753   90.419
     H      0   27.541   50.325   89.374
     H      0   26.256   48.547   91.527
     H      0   26.593   48.115   89.842
     H      0   28.374   47.388   91.779
     H      0   29.000   48.049   90.248
     N      0   27.376   50.816   93.737
     C     -1   26.828   51.523   94.887
     C      0   27.822   52.272   95.756
     O      0   27.517   53.374   96.242
     H      0   26.312   50.794   95.520
     H      0   27.579   49.827   93.776
     H      0   26.088   52.245   94.536
     N      0   28.959   51.602   96.021
     C     -1   29.907   52.026   97.035
     H      0   29.501   52.910   97.529
     H      0   29.163   50.770   95.484
     H      0   30.057   51.233   97.773
     H      0   30.874   52.286   96.591
     C     -1   23.755   66.620   85.876
     C     -1   24.426   65.268   85.608
     C      0   24.773   64.379   86.778
     C      0   25.928   64.414   87.542
     C      0   24.054   63.193   87.199
     C      0   24.852   62.547   88.198
     C      0   22.842   62.589   86.811
     N      0   25.971   63.324   88.398
     C      0   24.494   61.312   88.764
     C      0   22.462   61.383   87.400
     C      0   23.284   60.745   88.359
     H      0   24.390   67.260   86.500
     H      0   22.798   66.494   86.397
     H      0   23.563   67.146   84.934
     H      0   23.780   64.692   84.931
     H      0   25.346   65.457   85.037
     H      0   26.740   65.125   87.515
     H      0   26.705   63.058   89.056
     H      0   22.211   63.054   86.059
     H      0   25.161   60.791   89.442
     H      0   21.528   60.914   87.108
     H      0   22.979   59.788   88.772
     C     -1   18.856   57.763   95.661
     C     -1   19.785   56.915   94.771
     C      0   21.076   57.630   94.456
     C      0   21.275   58.592   93.480
     C      0   22.323   57.538   95.186
     C      0   23.226   58.487   94.599
     C      0   22.785   56.733   96.249
     N      0   22.558   59.111   93.567
     C      0   24.546   58.644   95.053
     C      0   24.100   56.882   96.693
     C      0   24.971   57.831   96.103
     H      0   19.354   58.020   96.603
     H      0   18.593   58.699   95.157
     H      0   17.929   57.227   95.897
     H      0   20.003   55.962   95.272
     H      0   19.260   56.662   93.840
     H      0   20.585   58.953   92.732
     H      0   22.993   59.802   92.937
     H      0   22.124   56.012   96.722
     H      0   25.226   59.354   94.597
     H      0   24.467   56.262   97.504
     H      0   25.993   57.916   96.458
     O      0   24.158   54.271   94.033
     H      0   23.377   54.459   94.575
     C      0   24.581   55.493   93.444
     C      0   26.080   55.400   93.226
     O      0   26.790   55.452   94.480
     C      0   26.611   56.565   92.393
     O      0   27.983   56.309   92.021
     C      0   25.770   56.870   91.153
     O      0   26.109   58.157   90.604
     C      0   24.251   56.772   91.404
     O      0   23.916   55.591   92.177
     C      0   23.502   56.594   90.089
     O      0   23.932   55.335   89.532
     H      0   26.284   54.459   92.712
     H      0   26.643   54.663   95.036
     H      0   26.639   57.457   93.026
     H      0   27.995   55.746   91.227
     H      0   26.011   56.134   90.379
     H      0   23.903   57.678   91.917
     H      0   23.751   57.427   89.422
     H      0   22.421   56.590   90.278
     H      0   23.700   55.232   88.589
     H      0   24.326   56.341   94.075
     C      0   29.354   58.322   90.539
     C      0   28.938   57.682   89.259
     O      0   29.338   56.327   89.237
     C      0   29.330   58.542   88.052
     O      0   28.670   58.136   86.861
     C      0   28.889   59.982   88.341
     O      0   29.256   60.823   87.225
     C      0   29.552   60.540   89.592
     O      0   29.347   59.590   90.736
     C      0   29.030   61.874   90.087
     O      0   27.605   61.924   90.186
     H      0   27.837   57.686   89.320
     H      0   30.322   56.261   89.322
     H      0   30.417   58.516   87.913
     H      0   29.366   57.695   86.303
     H      0   27.800   60.011   88.467
     H      0   30.636   60.581   89.482
     H      0   29.328   62.638   89.367
     H      0   29.512   62.088   91.045
     H      0   27.289   61.373   90.951
     H      0   29.325   57.723   91.443
     H      0   28.941   60.323   86.450
