# Supplementary material for: A Case Study of the Glycoside Hydrolase Enzyme Mechanism Using an Automated QM-Cluster Model Building Toolkit
Source: Front Chem. 2022 Mar 24;10:854318. doi: 10.3389/fchem.2022.854318 (PMC8987026; doi:10.3389/fchem.2022.854318)
Supplement: Supplementary file 1 [file DataSheet2.zip › Res21-EA-TS2.xyz]

     O      0   28.413   57.395   94.885
     H      0   27.652   56.784   94.792
     H      0   28.229   58.181   94.331
     O      0   29.206   58.590   84.687
     H      0   28.682   58.089   85.341
     H      0   29.987   57.995   84.549
     O      0   24.414   60.297   92.237
     H      0   25.361   60.619   92.293
     H      0   23.943   60.934   91.680
     C     -1   29.608   66.520   91.620
     C      0   31.075   66.820   91.344
     O      0   31.490   67.081   90.209
     C     -1   29.297   65.123   91.111
     H      0   29.003   67.265   91.093
     H      0   29.386   66.606   92.690
     H      0   29.907   64.361   91.607
     H      0   28.248   64.861   91.281
     H      0   29.485   65.044   90.038
     N      0   31.909   66.706   92.425
     C     -1   33.354   66.592   92.254
     C      0   33.807   65.231   92.758
     O      0   33.382   64.768   93.823
     H      0   33.873   67.373   92.824
     H      0   31.545   66.312   93.284
     H      0   33.566   66.746   91.194
     N      0   34.687   64.593   91.952
     C     -1   35.084   63.215   92.209
     C     -1   33.978   62.170   91.988
     C      0   33.331   62.215   90.618
     C      0   32.502   63.294   90.253
     C      0   33.493   61.177   89.688
     C      0   31.871   63.344   89.012
     C      0   32.845   61.199   88.447
     C      0   32.021   62.285   88.106
     O      0   31.301   62.328   86.935
     H      0   35.939   63.002   91.560
     H      0   34.822   64.954   91.019
     H      0   35.429   63.151   93.246
     H      0   34.398   61.177   92.174
     H      0   33.205   62.336   92.743
     H      0   32.306   64.087   90.963
     H      0   34.116   60.325   89.944
     H      0   31.220   64.170   88.755
     H      0   32.943   60.367   87.759
     H      0   30.974   61.420   86.726
     C     -1   33.743   55.168   86.378
     C      0   33.271   53.814   86.876
     O      0   33.492   52.779   86.233
     C     -1   32.849   56.408   86.644
     C      0   31.533   56.343   85.878
     O      0   30.639   55.540   86.347
     O      0   31.401   57.075   84.865
     H      0   33.909   55.062   85.302
     H      0   34.730   55.347   86.831
     H      0   32.637   56.507   87.713
     H      0   33.395   57.298   86.322
     N      0   32.684   53.785   88.106
     C     -1   32.250   52.525   88.683
     C      0   30.907   52.007   88.146
     O      0   30.471   50.908   88.542
     C     -1   32.130   52.643   90.194
     O      0   31.062   53.497   90.628
     H      0   32.404   54.649   88.562
     H      0   32.998   51.764   88.438
     H      0   31.904   51.652   90.594
     H      0   33.092   52.974   90.603
     H      0   31.363   54.424   90.563
     N      0   30.263   52.810   87.283
     C     -1   29.020   52.386   86.662
     C     -1   28.125   53.581   86.307
     C      0   27.690   54.434   87.507
     C      0   26.958   53.661   88.583
     N      0   27.462   53.806   89.821
     O      0   25.952   52.946   88.342
     H      0   29.230   51.807   85.751
     H      0   30.645   53.723   87.024
     H      0   28.510   51.712   87.357
     H      0   28.654   54.236   85.608
     H      0   27.237   53.191   85.793
     H      0   28.555   54.925   87.946
     H      0   27.031   55.236   87.154
     H      0   28.299   54.368   89.948
     H      0   27.103   53.291   90.621
     C     -1   35.842   55.947   91.486
     C     -1   34.455   55.936   90.835
     C      0   33.601   57.176   91.129
     C      0   32.212   57.132   90.494
     O      0   31.793   56.031   89.993
     O      0   31.510   58.191   90.484
     H      0   36.395   55.035   91.238
     H      0   35.767   56.010   92.579
     H      0   36.435   56.804   91.144
     H      0   34.560   55.824   89.748
     H      0   33.900   55.050   91.167
     H      0   33.452   57.293   92.212
     H      0   34.100   58.092   90.791
     C     -1   33.029   60.310   94.961
     C     -1   31.587   59.795   94.883
     C      0   31.334   59.133   93.549
     O      0   30.861   58.007   93.414
     O      0   31.723   59.880   92.503
     H      0   33.242   60.697   95.964
     H      0   33.748   59.508   94.754
     H      0   33.198   61.109   94.244
     H      0   31.334   59.087   95.673
     H      0   30.893   60.639   94.986
     H      0   31.657   59.331   91.665
     C     -1   27.713   64.271   95.065
     C     -1   27.352   62.787   94.955
     C      0   28.277   62.045   93.939
     C      0   27.557   60.873   93.279
     O      0   27.532   59.746   93.816
     O      0   26.919   61.164   92.176
     H      0   27.079   64.786   95.797
     H      0   28.757   64.403   95.373
     H      0   27.586   64.770   94.096
     H      0   27.410   62.292   95.931
     H      0   26.310   62.699   94.616
     H      0   28.583   62.744   93.155
     H      0   29.174   61.689   94.452
     H      0   24.468   58.675   91.499
     C     -1   31.379   57.452   98.382
     C     -1   30.089   57.117   97.581
     C      0   29.105   56.253   98.378
     O      0   29.479   58.355   97.183
     H      0   31.884   56.534   98.701
     H      0   32.064   58.038   97.762
     H      0   31.125   58.041   99.271
     H      0   30.392   56.555   96.684
     H      0   28.944   58.134   96.389
     H      0   28.249   55.972   97.753
     H      0   29.582   55.330   98.730
     H      0   28.737   56.809   99.248
     C     -1   33.783   52.589   94.739
     C     -1   32.977   53.077   93.533
     C      0   31.743   53.888   93.799
     C      0   31.547   55.206   94.150
     N      0   30.470   53.372   93.574
     C      0   29.544   54.326   93.760
     N      0   30.183   55.443   94.120
     H      0   34.659   52.028   94.398
     H      0   34.132   53.426   95.354
     H      0   33.183   51.929   95.377
     H      0   33.638   53.671   92.890
     H      0   32.674   52.209   92.939
     H      0   32.248   55.987   94.378
     H      0   28.481   54.224   93.640
     H      0   29.695   56.348   94.321
     H      0   30.295   52.426   93.219
     C     -1   23.092   52.074   85.797
     C     -1   23.280   53.605   85.896
     C      0   22.000   54.386   85.640
     O      0   23.713   53.923   87.260
     H      0   22.840   51.774   84.774
     H      0   24.013   51.558   86.090
     H      0   22.275   51.758   86.456
     H      0   24.067   53.929   85.202
     H      0   24.632   53.595   87.422
     H      0   22.178   55.461   85.747
     H      0   21.626   54.193   84.630
     H      0   21.228   54.089   86.359
     C     -1   23.243   46.410   88.228
     C     -1   22.442   47.275   89.211
     C      0   23.313   48.372   89.837
     C      0   22.507   49.318   90.737
     N      0   23.297   50.446   91.246
     C      0   23.537   51.580   90.557
     N      0   23.086   51.718   89.296
     N      0   24.222   52.576   91.132
     H      0   24.090   45.927   88.730
     H      0   22.620   45.623   87.789
     H      0   23.643   47.019   87.409
     H      0   21.592   47.737   88.688
     H      0   22.016   46.646   90.005
     H      0   24.120   47.919   90.425
     H      0   23.803   48.947   89.037
     H      0   21.637   49.718   90.202
     H      0   22.120   48.778   91.606
     H      0   23.701   50.376   92.168
     H      0   22.851   50.898   88.760
     H      0   23.325   52.550   88.756
     H      0   24.210   52.654   92.143
     H      0   24.168   53.481   90.646
     C     -1   30.830   48.259   92.738
     C      0   30.045   49.541   92.515
     O      0   30.454   50.630   92.972
     H      0   31.120   47.807   91.783
     H      0   31.726   48.501   93.308
     H      0   30.239   47.520   93.289
     N      0   28.865   49.460   91.840
     C     -1   28.162   50.692   91.402
     C      0   27.560   51.461   92.566
     O      0   27.258   52.660   92.428
     C      0   27.152   50.189   90.343
     C      0   26.952   48.701   90.694
     C      0   28.348   48.251   91.154
     H      0   28.887   51.373   90.943
     H      0   26.233   50.776   90.334
     H      0   27.621   50.290   89.360
     H      0   26.234   48.591   91.515
     H      0   26.591   48.114   89.847
     H      0   28.322   47.399   91.835
     H      0   28.986   48.001   90.298
     N      0   27.381   50.816   93.738
     C     -1   26.828   51.523   94.887
     C      0   27.821   52.269   95.758
     O      0   27.527   53.380   96.231
     H      0   26.311   50.793   95.520
     H      0   27.628   49.838   93.789
     H      0   26.087   52.242   94.534
     N      0   28.947   51.587   96.041
     C     -1   29.907   52.026   97.035
     H      0   30.845   52.349   96.570
     H      0   29.155   50.759   95.500
     H      0   29.477   52.873   97.572
     H      0   30.120   51.217   97.740
     C     -1   23.755   66.620   85.876
     C     -1   24.426   65.268   85.608
     C      0   24.908   64.535   86.834
     C      0   26.082   64.744   87.538
     C      0   24.249   63.417   87.473
     C      0   25.089   62.989   88.548
     C      0   23.059   62.708   87.217
     N      0   26.182   63.833   88.582
     C      0   24.790   61.860   89.323
     C      0   22.752   61.592   87.995
     C      0   23.619   61.162   89.029
     H      0   24.449   67.308   86.374
     H      0   22.881   66.502   86.527
     H      0   23.424   67.087   84.941
     H      0   23.724   64.620   85.067
     H      0   25.272   65.427   84.925
     H      0   26.862   65.470   87.365
     H      0   26.998   63.670   89.171
     H      0   22.397   63.015   86.414
     H      0   25.479   61.510   90.077
     H      0   21.846   61.030   87.795
     H      0   23.390   60.249   89.572
     C     -1   18.856   57.763   95.661
     C     -1   19.785   56.915   94.771
     C      0   21.162   57.519   94.665
     C      0   21.547   58.554   93.830
     C      0   22.313   57.220   95.490
     C      0   23.361   58.117   95.095
     C      0   22.582   56.264   96.492
     N      0   22.859   58.922   94.095
     C      0   24.645   58.068   95.663
     C      0   23.860   56.211   97.052
     C      0   24.880   57.103   96.640
     H      0   19.276   57.866   96.668
     H      0   18.740   58.769   95.243
     H      0   17.861   57.310   95.748
     H      0   19.858   55.898   95.178
     H      0   19.340   56.818   93.772
     H      0   20.975   59.065   93.070
     H      0   23.412   59.581   93.538
     H      0   21.807   55.578   96.821
     H      0   25.433   58.741   95.336
     H      0   24.080   55.475   97.819
     H      0   25.867   57.027   97.082
     O      0   24.356   53.738   94.317
     H      0   23.627   53.719   94.954
     C      0   24.373   55.014   93.696
     C      0   25.808   55.320   93.291
     O      0   26.663   55.400   94.439
     C      0   25.888   56.656   92.542
     O      0   27.224   56.898   92.074
     C      0   24.867   56.683   91.392
     O      0   24.667   57.986   90.820
     C      0   23.475   56.131   91.755
     O      0   23.559   54.906   92.520
     C      0   22.713   55.784   90.479
     O      0   23.515   54.844   89.738
     H      0   26.143   54.512   92.633
     H      0   26.596   54.611   95.013
     H      0   25.692   57.472   93.243
     H      0   27.501   56.201   91.456
     H      0   25.264   56.066   90.581
     H      0   22.915   56.882   92.328
     H      0   22.558   56.702   89.904
     H      0   21.743   55.345   90.738
     H      0   23.359   54.852   88.772
     H      0   23.976   55.779   94.363
     C      0   29.103   58.561   90.530
     C      0   28.825   57.559   89.448
     O      0   29.164   56.250   89.897
     C      0   29.456   57.964   88.112
     O      0   28.807   57.248   87.056
     C      0   29.255   59.459   87.821
     O      0   30.164   59.889   86.793
     C      0   29.448   60.423   89.004
     O      0   29.344   59.796   90.360
     C      0   28.413   61.552   88.920
     O      0   28.347   62.418   90.057
     H      0   27.745   57.572   89.310
     H      0   30.157   56.158   89.885
     H      0   30.528   57.754   88.138
     H      0   29.407   56.503   86.767
     H      0   28.220   59.556   87.467
     H      0   30.466   60.801   89.032
     H      0   27.437   61.104   88.722
     H      0   28.712   62.166   88.066
     H      0   27.884   61.964   90.797
     H      0   29.065   58.239   91.566
     H      0   29.858   59.494   85.922
     O      0   26.798   59.395   90.122
     H      0   26.848   59.922   90.949
     H      0   26.026   58.803   90.229
