# Supplementary material for: A Case Study of the Glycoside Hydrolase Enzyme Mechanism Using an Automated QM-Cluster Model Building Toolkit
Source: Front Chem. 2022 Mar 24;10:854318. doi: 10.3389/fchem.2022.854318 (PMC8987026; doi:10.3389/fchem.2022.854318)
Supplement: Supplementary file 1 [file DataSheet2.zip › Res21-EA-TS1.xyz]

     O      0   28.571   57.562   95.039
     H      0   27.849   56.903   95.041
     H      0   28.269   58.346   94.532
     O      0   29.092   58.484   84.564
     H      0   28.578   57.935   85.186
     H      0   29.938   57.969   84.498
     O      0   23.987   61.183   92.441
     H      0   24.924   60.934   92.283
     H      0   23.717   61.731   91.693
     C     -1   29.608   66.520   91.620
     C      0   31.076   66.815   91.342
     O      0   31.492   67.063   90.204
     C     -1   29.297   65.123   91.111
     H      0   29.003   67.265   91.093
     H      0   29.387   66.605   92.690
     H      0   29.918   64.364   91.599
     H      0   28.251   64.856   91.294
     H      0   29.476   65.049   90.035
     N      0   31.910   66.711   92.425
     C     -1   33.354   66.592   92.254
     C      0   33.805   65.232   92.763
     O      0   33.371   64.765   93.823
     H      0   33.874   67.375   92.821
     H      0   31.545   66.320   93.285
     H      0   33.566   66.741   91.194
     N      0   34.693   64.597   91.964
     C     -1   35.084   63.215   92.209
     C     -1   33.978   62.170   91.988
     C      0   33.275   62.202   90.641
     C      0   32.522   63.322   90.231
     C      0   33.265   61.079   89.799
     C      0   31.812   63.327   89.032
     C      0   32.533   61.057   88.606
     C      0   31.796   62.187   88.217
     O      0   31.024   62.226   87.081
     H      0   35.936   63.006   91.554
     H      0   34.843   64.967   91.037
     H      0   35.433   63.141   93.244
     H      0   34.419   61.180   92.149
     H      0   33.223   62.310   92.769
     H      0   32.447   64.190   90.870
     H      0   33.809   60.190   90.097
     H      0   31.232   64.194   88.740
     H      0   32.507   60.160   87.997
     H      0   30.699   61.324   86.850
     C     -1   33.743   55.168   86.378
     C      0   33.258   53.814   86.867
     O      0   33.454   52.782   86.210
     C     -1   32.849   56.408   86.644
     C      0   31.541   56.365   85.866
     O      0   30.662   55.514   86.277
     O      0   31.396   57.165   84.909
     H      0   33.920   55.066   85.303
     H      0   34.725   55.343   86.842
     H      0   32.622   56.494   87.710
     H      0   33.403   57.300   86.340
     N      0   32.686   53.784   88.103
     C     -1   32.250   52.525   88.683
     C      0   30.909   52.003   88.144
     O      0   30.487   50.893   88.525
     C     -1   32.130   52.643   90.194
     O      0   31.059   53.491   90.642
     H      0   32.438   54.648   88.578
     H      0   32.996   51.761   88.443
     H      0   31.911   51.651   90.594
     H      0   33.092   52.980   90.601
     H      0   31.336   54.420   90.518
     N      0   30.252   52.816   87.302
     C     -1   29.020   52.386   86.662
     C     -1   28.125   53.581   86.307
     C      0   27.647   54.386   87.521
     C      0   26.940   53.557   88.568
     N      0   27.480   53.613   89.795
     O      0   25.919   52.866   88.314
     H      0   29.247   51.817   85.749
     H      0   30.644   53.723   87.032
     H      0   28.504   51.703   87.343
     H      0   28.667   54.258   85.640
     H      0   27.257   53.195   85.756
     H      0   28.492   54.894   87.978
     H      0   26.957   55.169   87.188
     H      0   28.326   54.153   89.935
     H      0   27.051   53.133   90.586
     C     -1   35.842   55.947   91.486
     C     -1   34.455   55.936   90.835
     C      0   33.653   57.241   90.861
     C      0   32.216   57.123   90.326
     O      0   31.797   55.996   89.864
     O      0   31.474   58.147   90.351
     H      0   36.308   54.959   91.410
     H      0   35.782   56.213   92.549
     H      0   36.508   56.671   91.001
     H      0   34.550   55.605   89.792
     H      0   33.843   55.162   91.320
     H      0   33.577   57.642   91.881
     H      0   34.155   58.019   90.270
     C     -1   33.029   60.310   94.961
     C     -1   31.587   59.795   94.883
     C      0   31.111   59.784   93.453
     O      0   30.680   60.749   92.843
     O      0   31.298   58.564   92.894
     H      0   33.407   60.226   95.985
     H      0   33.690   59.730   94.307
     H      0   33.088   61.360   94.665
     H      0   31.519   58.784   95.292
     H      0   30.923   60.435   95.472
     H      0   31.236   58.603   91.896
     C     -1   27.713   64.271   95.065
     C     -1   27.351   62.787   94.954
     C      0   27.415   62.269   93.492
     C      0   27.222   60.762   93.281
     O      0   27.632   59.932   94.110
     O      0   26.621   60.430   92.149
     H      0   27.658   64.613   96.104
     H      0   28.733   64.454   94.703
     H      0   27.032   64.892   94.469
     H      0   28.033   62.183   95.565
     H      0   26.341   62.615   95.350
     H      0   26.686   62.799   92.869
     H      0   28.411   62.492   93.079
     H      0   26.654   59.172   91.569
     C     -1   31.379   57.452   98.382
     C     -1   30.089   57.117   97.581
     C      0   29.291   55.967   98.203
     O      0   29.297   58.315   97.507
     H      0   32.033   56.575   98.452
     H      0   31.921   58.264   97.887
     H      0   31.117   57.777   99.396
     H      0   30.396   56.822   96.569
     H      0   28.848   58.250   96.642
     H      0   28.442   55.690   97.569
     H      0   29.919   55.076   98.329
     H      0   28.910   56.265   99.186
     C     -1   33.783   52.589   94.739
     C     -1   32.977   53.077   93.533
     C      0   31.798   53.941   93.815
     C      0   31.655   55.288   94.063
     N      0   30.510   53.416   93.808
     C      0   29.617   54.393   94.031
     N      0   30.298   55.532   94.194
     H      0   34.624   51.976   94.402
     H      0   34.182   53.428   95.319
     H      0   33.166   51.979   95.409
     H      0   33.651   53.624   92.863
     H      0   32.626   52.209   92.966
     H      0   32.384   56.076   94.124
     H      0   28.549   54.318   94.083
     H      0   29.820   56.442   94.341
     H      0   30.295   52.451   93.537
     C     -1   23.092   52.074   85.797
     C     -1   23.280   53.605   85.896
     C      0   21.991   54.382   85.672
     O      0   23.766   53.961   87.235
     H      0   22.877   51.785   84.763
     H      0   24.002   51.553   86.114
     H      0   22.248   51.749   86.416
     H      0   24.041   53.922   85.170
     H      0   24.658   53.553   87.397
     H      0   22.170   55.457   85.760
     H      0   21.588   54.177   84.675
     H      0   21.240   54.092   86.416
     C     -1   23.243   46.410   88.228
     C     -1   22.442   47.275   89.211
     C      0   23.277   48.532   89.598
     C      0   22.563   49.547   90.514
     N      0   23.410   50.700   90.923
     C      0   23.442   51.898   90.288
     N      0   22.907   51.993   89.053
     N      0   23.929   52.988   90.885
     H      0   24.196   46.096   88.671
     H      0   22.690   45.507   87.946
     H      0   23.467   46.968   87.311
     H      0   21.491   47.585   88.757
     H      0   22.195   46.704   90.116
     H      0   24.199   48.204   90.094
     H      0   23.594   49.036   88.673
     H      0   21.661   49.941   90.033
     H      0   22.245   49.055   91.438
     H      0   23.833   50.665   91.839
     H      0   22.880   51.145   88.507
     H      0   23.107   52.836   88.495
     H      0   24.201   52.993   91.861
     H      0   24.130   53.847   90.362
     C     -1   30.830   48.259   92.738
     C      0   30.033   49.544   92.576
     O      0   30.401   50.611   93.119
     H      0   31.160   47.879   91.765
     H      0   31.703   48.471   93.355
     H      0   30.231   47.477   93.216
     N      0   28.880   49.473   91.853
     C     -1   28.162   50.692   91.402
     C      0   27.346   51.362   92.500
     O      0   26.690   52.390   92.246
     C      0   27.336   50.207   90.191
     C      0   27.103   48.714   90.488
     C      0   28.437   48.266   91.105
     H      0   28.902   51.440   91.088
     H      0   26.421   50.782   90.051
     H      0   27.956   50.327   89.297
     H      0   26.292   48.587   91.215
     H      0   26.852   48.138   89.595
     H      0   28.335   47.411   91.776
     H      0   29.168   48.021   90.326
     N      0   27.417   50.842   93.745
     C     -1   26.828   51.523   94.887
     C      0   27.789   52.238   95.814
     O      0   27.425   53.274   96.394
     H      0   26.266   50.800   95.490
     H      0   27.854   49.936   93.844
     H      0   26.114   52.254   94.505
     N      0   28.965   51.613   96.013
     C     -1   29.907   52.026   97.035
     H      0   30.175   51.176   97.669
     H      0   29.232   50.861   95.392
     H      0   30.820   52.441   96.593
     H      0   29.434   52.798   97.642
     C     -1   23.755   66.620   85.876
     C     -1   24.426   65.268   85.608
     C      0   24.894   64.545   86.844
     C      0   26.054   64.779   87.561
     C      0   24.225   63.444   87.505
     C      0   25.050   63.051   88.606
     C      0   23.037   62.728   87.261
     N      0   26.136   63.899   88.633
     C      0   24.736   61.955   89.421
     C      0   22.709   61.651   88.083
     C      0   23.555   61.261   89.149
     H      0   24.447   67.304   86.380
     H      0   22.877   66.501   86.522
     H      0   23.430   67.092   84.941
     H      0   23.727   64.620   85.062
     H      0   25.279   65.425   84.934
     H      0   26.833   65.504   87.382
     H      0   26.941   63.735   89.233
     H      0   22.386   63.006   86.437
     H      0   25.409   61.646   90.212
     H      0   21.797   61.093   87.900
     H      0   23.288   60.405   89.762
     C     -1   18.856   57.763   95.661
     C     -1   19.785   56.915   94.771
     C      0   21.084   57.627   94.477
     C      0   21.275   58.647   93.560
     C      0   22.337   57.489   95.187
     C      0   23.233   58.479   94.659
     C      0   22.807   56.627   96.201
     N      0   22.561   59.153   93.662
     C      0   24.542   58.639   95.142
     C      0   24.116   56.772   96.666
     C      0   24.972   57.775   96.149
     H      0   19.348   58.007   96.609
     H      0   18.605   58.706   95.163
     H      0   17.922   57.233   95.885
     H      0   19.992   55.957   95.265
     H      0   19.266   56.674   93.834
     H      0   20.578   59.057   92.845
     H      0   22.964   59.938   93.130
     H      0   22.155   55.869   96.626
     H      0   25.207   59.395   94.742
     H      0   24.487   56.109   97.441
     H      0   25.984   57.863   96.530
     O      0   24.189   54.412   93.853
     H      0   23.354   54.633   94.293
     C      0   24.746   55.606   93.345
     C      0   26.253   55.443   93.312
     O      0   26.820   55.437   94.639
     C      0   26.911   56.626   92.607
     O      0   28.313   56.365   92.450
     C      0   26.265   56.994   91.277
     O      0   26.748   58.319   90.848
     C      0   24.719   56.953   91.306
     O      0   24.275   55.757   91.990
     C      0   24.122   56.831   89.905
     O      0   24.577   55.579   89.346
     H      0   26.485   54.512   92.787
     H      0   26.531   54.676   95.174
     H      0   26.824   57.493   93.268
     H      0   28.517   56.031   91.549
     H      0   26.577   56.284   90.508
     H      0   24.324   57.849   91.805
     H      0   24.449   57.682   89.295
     H      0   23.030   56.850   89.988
     H      0   24.169   55.411   88.475
     H      0   24.453   56.469   93.941
     C      0   28.450   58.384   90.425
     C      0   28.545   57.368   89.291
     O      0   29.118   56.150   89.802
     C      0   29.238   57.884   88.021
     O      0   28.743   57.128   86.911
     C      0   28.889   59.347   87.737
     O      0   29.747   59.881   86.720
     C      0   29.036   60.280   88.939
     O      0   28.677   59.677   90.235
     C      0   28.151   61.512   88.798
     O      0   28.060   62.273   90.015
     H      0   27.531   57.119   88.970
     H      0   30.119   56.181   89.755
     H      0   30.323   57.796   88.126
     H      0   29.410   56.425   86.659
     H      0   27.843   59.360   87.393
     H      0   30.083   60.547   89.077
     H      0   27.151   61.200   88.470
     H      0   28.582   62.167   88.040
     H      0   27.718   61.678   90.708
     H      0   28.846   58.049   91.377
     H      0   29.534   59.446   85.841
