# Supplementary material for: A Case Study of the Glycoside Hydrolase Enzyme Mechanism Using an Automated QM-Cluster Model Building Toolkit
Source: Front Chem. 2022 Mar 24;10:854318. doi: 10.3389/fchem.2022.854318 (PMC8987026; doi:10.3389/fchem.2022.854318)
Supplement: Supplementary file 1 [file DataSheet2.zip › Res21-EA-R2.xyz]

     O      0   28.427   57.413   94.832
     H      0   27.671   56.794   94.751
     H      0   28.191   58.216   94.317
     O      0   29.146   58.560   84.752
     H      0   28.636   58.059   85.416
     H      0   29.928   57.970   84.601
     O      0   24.450   60.211   92.242
     H      0   25.427   60.448   92.252
     H      0   24.002   60.917   91.754
     C     -1   29.608   66.520   91.620
     C      0   31.075   66.821   91.344
     O      0   31.490   67.085   90.210
     C     -1   29.297   65.123   91.111
     H      0   29.003   67.265   91.093
     H      0   29.385   66.605   92.690
     H      0   29.901   64.360   91.610
     H      0   28.247   64.864   91.275
     H      0   29.491   65.043   90.039
     N      0   31.909   66.706   92.426
     C     -1   33.354   66.592   92.254
     C      0   33.807   65.231   92.756
     O      0   33.383   64.767   93.823
     H      0   33.873   67.372   92.825
     H      0   31.545   66.310   93.284
     H      0   33.566   66.746   91.194
     N      0   34.685   64.592   91.950
     C     -1   35.084   63.215   92.209
     C     -1   33.978   62.170   91.988
     C      0   33.330   62.212   90.619
     C      0   32.489   63.283   90.258
     C      0   33.502   61.177   89.686
     C      0   31.852   63.326   89.020
     C      0   32.849   61.193   88.449
     C      0   32.009   62.269   88.113
     O      0   31.284   62.302   86.945
     H      0   35.940   63.002   91.561
     H      0   34.820   64.953   91.017
     H      0   35.427   63.153   93.247
     H      0   34.399   61.177   92.175
     H      0   33.205   62.337   92.743
     H      0   32.288   64.073   90.970
     H      0   34.139   60.335   89.939
     H      0   31.191   64.144   88.765
     H      0   32.954   60.363   87.759
     H      0   30.947   61.394   86.752
     C     -1   33.743   55.168   86.378
     C      0   33.281   53.813   86.881
     O      0   33.523   52.777   86.249
     C     -1   32.849   56.408   86.644
     C      0   31.518   56.337   85.903
     O      0   30.637   55.532   86.392
     O      0   31.364   57.066   84.892
     H      0   33.904   55.060   85.301
     H      0   34.732   55.351   86.823
     H      0   32.656   56.518   87.716
     H      0   33.388   57.296   86.306
     N      0   32.684   53.785   88.106
     C     -1   32.250   52.525   88.683
     C      0   30.907   52.005   88.146
     O      0   30.474   50.905   88.543
     C     -1   32.130   52.643   90.194
     O      0   31.062   53.499   90.627
     H      0   32.371   54.647   88.539
     H      0   32.999   51.766   88.438
     H      0   31.903   51.652   90.593
     H      0   33.092   52.973   90.604
     H      0   31.380   54.419   90.601
     N      0   30.263   52.809   87.285
     C     -1   29.020   52.386   86.662
     C     -1   28.125   53.581   86.307
     C      0   27.662   54.415   87.509
     C      0   26.928   53.624   88.571
     N      0   27.409   53.780   89.815
     O      0   25.942   52.886   88.314
     H      0   29.232   51.809   85.750
     H      0   30.642   53.724   87.029
     H      0   28.508   51.710   87.354
     H      0   28.662   54.247   85.624
     H      0   27.249   53.191   85.773
     H      0   28.512   54.916   87.964
     H      0   26.995   55.211   87.155
     H      0   28.222   54.372   89.958
     H      0   27.045   53.265   90.613
     C     -1   35.842   55.947   91.486
     C     -1   34.455   55.936   90.835
     C      0   33.638   57.221   91.049
     C      0   32.221   57.154   90.481
     O      0   31.782   56.049   90.036
     O      0   31.528   58.234   90.473
     H      0   36.365   55.003   91.298
     H      0   35.769   56.083   92.573
     H      0   36.462   56.761   91.091
     H      0   34.552   55.749   89.758
     H      0   33.873   55.093   91.227
     H      0   33.538   57.440   92.122
     H      0   34.142   58.090   90.609
     C     -1   33.029   60.310   94.961
     C     -1   31.587   59.795   94.883
     C      0   31.355   59.150   93.542
     O      0   30.934   58.007   93.378
     O      0   31.713   59.939   92.512
     H      0   33.248   60.677   95.970
     H      0   33.747   59.513   94.735
     H      0   33.193   61.123   94.259
     H      0   31.336   59.077   95.664
     H      0   30.888   60.634   94.993
     H      0   31.677   59.413   91.667
     C     -1   27.713   64.271   95.065
     C     -1   27.352   62.787   94.955
     C      0   28.171   62.117   93.810
     C      0   27.524   60.833   93.294
     O      0   27.489   59.820   94.028
     O      0   26.975   60.905   92.114
     H      0   27.172   64.760   95.884
     H      0   28.787   64.402   95.247
     H      0   27.466   64.798   94.135
     H      0   27.536   62.258   95.896
     H      0   26.279   62.687   94.738
     H      0   28.266   62.819   92.977
     H      0   29.181   61.893   94.175
     H      0   24.444   58.676   91.417
     C     -1   31.379   57.452   98.382
     C     -1   30.089   57.117   97.581
     C      0   29.083   56.293   98.393
     O      0   29.505   58.355   97.145
     H      0   31.865   56.535   98.733
     H      0   32.079   58.007   97.750
     H      0   31.128   58.072   99.251
     H      0   30.388   56.525   96.701
     H      0   28.975   58.131   96.348
     H      0   28.228   56.011   97.768
     H      0   29.540   55.371   98.774
     H      0   28.718   56.879   99.244
     C     -1   33.783   52.589   94.739
     C     -1   32.977   53.077   93.533
     C      0   31.744   53.891   93.792
     C      0   31.551   55.214   94.125
     N      0   30.471   53.375   93.569
     C      0   29.547   54.333   93.738
     N      0   30.187   55.454   94.086
     H      0   34.657   52.026   94.398
     H      0   34.134   53.425   95.353
     H      0   33.183   51.931   95.378
     H      0   33.641   53.668   92.890
     H      0   32.674   52.208   92.941
     H      0   32.253   55.996   94.344
     H      0   28.485   54.231   93.616
     H      0   29.701   56.362   94.277
     H      0   30.296   52.425   93.223
     C     -1   23.092   52.074   85.797
     C     -1   23.280   53.605   85.896
     C      0   21.998   54.386   85.650
     O      0   23.723   53.923   87.254
     H      0   22.832   51.775   84.776
     H      0   24.016   51.559   86.083
     H      0   22.281   51.757   86.463
     H      0   24.061   53.929   85.195
     H      0   24.632   53.569   87.417
     H      0   22.176   55.460   85.757
     H      0   21.617   54.194   84.641
     H      0   21.230   54.087   86.373
     C     -1   23.243   46.410   88.228
     C     -1   22.442   47.275   89.211
     C      0   23.318   48.362   89.848
     C      0   22.515   49.304   90.756
     N      0   23.308   50.430   91.263
     C      0   23.544   51.565   90.575
     N      0   23.085   51.705   89.318
     N      0   24.231   52.562   91.147
     H      0   24.083   45.917   88.733
     H      0   22.617   45.631   87.780
     H      0   23.653   47.021   87.415
     H      0   21.599   47.746   88.686
     H      0   22.007   46.645   89.998
     H      0   24.122   47.899   90.433
     H      0   23.812   48.941   89.054
     H      0   21.643   49.705   90.226
     H      0   22.133   48.761   91.624
     H      0   23.713   50.361   92.186
     H      0   22.852   50.886   88.778
     H      0   23.323   52.539   88.781
     H      0   24.227   52.637   92.159
     H      0   24.162   53.468   90.665
     C     -1   30.830   48.259   92.738
     C      0   30.048   49.542   92.512
     O      0   30.462   50.633   92.961
     H      0   31.114   47.801   91.784
     H      0   31.730   48.501   93.302
     H      0   30.239   47.525   93.297
     N      0   28.865   49.461   91.841
     C     -1   28.162   50.692   91.402
     C      0   27.558   51.461   92.566
     O      0   27.256   52.660   92.431
     C      0   27.152   50.186   90.344
     C      0   26.949   48.700   90.701
     C      0   28.344   48.250   91.163
     H      0   28.886   51.373   90.943
     H      0   26.234   50.774   90.330
     H      0   27.624   50.281   89.361
     H      0   26.231   48.596   91.523
     H      0   26.587   48.111   89.857
     H      0   28.316   47.401   91.850
     H      0   28.981   47.992   90.308
     N      0   27.378   50.814   93.737
     C     -1   26.828   51.523   94.887
     C      0   27.827   52.277   95.745
     O      0   27.554   53.406   96.184
     H      0   26.318   50.793   95.525
     H      0   27.629   49.837   93.789
     H      0   26.085   52.240   94.534
     N      0   28.939   51.581   96.051
     C     -1   29.907   52.026   97.035
     H      0   30.853   52.316   96.564
     H      0   29.126   50.728   95.543
     H      0   29.495   52.896   97.547
     H      0   30.101   51.233   97.762
     C     -1   23.755   66.620   85.876
     C     -1   24.426   65.268   85.608
     C      0   24.916   64.542   86.837
     C      0   26.113   64.723   87.510
     C      0   24.230   63.466   87.518
     C      0   25.077   63.030   88.584
     C      0   23.008   62.798   87.305
     N      0   26.203   63.831   88.573
     C      0   24.753   61.936   89.396
     C      0   22.677   61.716   88.118
     C      0   23.549   61.278   89.143
     H      0   24.452   67.310   86.365
     H      0   22.887   66.503   86.535
     H      0   23.415   67.083   84.942
     H      0   23.721   64.616   85.075
     H      0   25.268   65.425   84.920
     H      0   26.916   65.415   87.303
     H      0   27.017   63.662   89.161
     H      0   22.340   63.112   86.509
     H      0   25.447   61.581   90.143
     H      0   21.745   61.184   87.952
     H      0   23.294   60.389   89.713
     C     -1   18.856   57.763   95.661
     C     -1   19.785   56.915   94.771
     C      0   21.170   57.504   94.680
     C      0   21.571   58.545   93.860
     C      0   22.315   57.177   95.502
     C      0   23.375   58.069   95.126
     C      0   22.572   56.197   96.483
     N      0   22.886   58.895   94.136
     C      0   24.657   57.997   95.696
     C      0   23.849   56.118   97.043
     C      0   24.879   57.009   96.654
     H      0   19.267   57.853   96.673
     H      0   18.753   58.774   95.252
     H      0   17.857   57.318   95.734
     H      0   19.844   55.894   95.169
     H      0   19.347   56.831   93.768
     H      0   21.009   59.073   93.105
     H      0   23.457   59.532   93.571
     H      0   21.789   55.513   96.798
     H      0   25.451   58.669   95.384
     H      0   24.060   55.365   97.796
     H      0   25.864   56.916   97.099
     O      0   24.398   53.760   94.291
     H      0   23.701   53.753   94.963
     C      0   24.392   55.030   93.658
     C      0   25.816   55.354   93.227
     O      0   26.689   55.424   94.362
     C      0   25.859   56.699   92.489
     O      0   27.184   56.996   92.019
     C      0   24.835   56.688   91.339
     O      0   24.605   57.972   90.742
     C      0   23.454   56.123   91.725
     O      0   23.557   54.906   92.500
     C      0   22.680   55.755   90.463
     O      0   23.470   54.797   89.733
     H      0   26.148   54.557   92.554
     H      0   26.607   54.639   94.940
     H      0   25.632   57.503   93.194
     H      0   27.502   56.287   91.435
     H      0   25.239   56.057   90.541
     H      0   22.895   56.876   92.297
     H      0   22.523   56.662   89.873
     H      0   21.710   55.324   90.738
     H      0   23.347   54.824   88.763
     H      0   24.000   55.796   94.327
     C      0   29.391   58.469   90.585
     C      0   28.928   57.532   89.526
     O      0   29.150   56.180   89.910
     C      0   29.476   57.922   88.151
     O      0   28.780   57.207   87.127
     C      0   29.259   59.419   87.880
     O      0   30.145   59.866   86.836
     C      0   29.469   60.376   89.066
     O      0   29.367   59.744   90.428
     C      0   28.459   61.528   88.977
     O      0   28.356   62.356   90.140
     H      0   27.844   57.709   89.509
     H      0   30.131   56.035   89.902
     H      0   30.548   57.710   88.117
     H      0   29.376   56.470   86.816
     H      0   28.217   59.509   87.551
     H      0   30.495   60.734   89.088
     H      0   27.484   61.108   88.724
     H      0   28.806   62.162   88.157
     H      0   27.879   61.858   90.845
     H      0   29.424   58.140   91.619
     H      0   29.822   59.476   85.971
     O      0   26.648   59.363   89.778
     H      0   26.852   59.714   90.667
     H      0   25.870   58.787   89.918
