# Supplementary material for: A Case Study of the Glycoside Hydrolase Enzyme Mechanism Using an Automated QM-Cluster Model Building Toolkit
Source: Front Chem. 2022 Mar 24;10:854318. doi: 10.3389/fchem.2022.854318 (PMC8987026; doi:10.3389/fchem.2022.854318)
Supplement: Supplementary file 1 [file DataSheet2.zip › Res21-EA-R1.xyz]

     O      0   28.702   57.541   95.023
     H      0   27.873   57.038   94.918
     H      0   28.824   58.182   94.290
     O      0   29.245   58.555   84.518
     H      0   28.688   58.021   85.118
     H      0   30.047   57.980   84.429
     O      0   23.687   61.186   92.086
     H      0   24.648   61.075   91.984
     H      0   23.358   61.409   91.203
     C     -1   29.608   66.520   91.620
     C      0   31.077   66.813   91.341
     O      0   31.493   67.048   90.201
     C     -1   29.297   65.123   91.111
     H      0   29.005   67.265   91.091
     H      0   29.386   66.608   92.690
     H      0   29.907   64.364   91.614
     H      0   28.246   64.863   91.272
     H      0   29.498   65.042   90.039
     N      0   31.910   66.722   92.426
     C     -1   33.354   66.592   92.254
     C      0   33.794   65.226   92.756
     O      0   33.340   64.751   93.805
     H      0   33.880   67.368   92.824
     H      0   31.546   66.332   93.286
     H      0   33.568   66.744   91.195
     N      0   34.693   64.598   91.967
     C     -1   35.084   63.215   92.209
     C     -1   33.978   62.170   91.988
     C      0   33.304   62.175   90.629
     C      0   32.593   63.298   90.160
     C      0   33.285   61.020   89.830
     C      0   31.925   63.280   88.937
     C      0   32.589   60.973   88.618
     C      0   31.911   62.113   88.160
     O      0   31.205   62.135   86.981
     H      0   35.937   63.007   91.555
     H      0   34.867   64.981   91.049
     H      0   35.433   63.139   93.244
     H      0   34.401   61.181   92.185
     H      0   33.214   62.335   92.754
     H      0   32.523   64.191   90.764
     H      0   33.800   60.130   90.175
     H      0   31.381   64.152   88.593
     H      0   32.549   60.056   88.041
     H      0   30.832   61.236   86.804
     C     -1   33.743   55.168   86.378
     C      0   33.263   53.816   86.874
     O      0   33.476   52.780   86.229
     C     -1   32.849   56.408   86.644
     C      0   31.549   56.342   85.853
     O      0   30.654   55.527   86.296
     O      0   31.439   57.073   84.838
     H      0   33.912   55.063   85.302
     H      0   34.728   55.343   86.835
     H      0   32.617   56.500   87.710
     H      0   33.400   57.300   86.335
     N      0   32.679   53.788   88.106
     C     -1   32.250   52.525   88.683
     C      0   30.911   52.001   88.143
     O      0   30.491   50.888   88.520
     C     -1   32.130   52.643   90.194
     O      0   31.048   53.474   90.638
     H      0   32.405   54.651   88.567
     H      0   33.001   51.767   88.440
     H      0   31.925   51.648   90.595
     H      0   33.089   52.990   90.599
     H      0   31.300   54.413   90.512
     N      0   30.253   52.814   87.302
     C     -1   29.020   52.386   86.662
     C     -1   28.125   53.581   86.307
     C      0   27.644   54.380   87.520
     C      0   26.944   53.542   88.564
     N      0   27.469   53.621   89.795
     O      0   25.946   52.820   88.299
     H      0   29.247   51.817   85.749
     H      0   30.639   53.725   87.039
     H      0   28.503   51.703   87.343
     H      0   28.668   54.260   85.642
     H      0   27.260   53.194   85.754
     H      0   28.488   54.889   87.977
     H      0   26.950   55.159   87.186
     H      0   28.270   54.223   89.949
     H      0   27.039   53.151   90.591
     C     -1   35.842   55.947   91.486
     C     -1   34.455   55.936   90.835
     C      0   33.500   57.065   91.250
     C      0   32.144   57.086   90.514
     O      0   31.703   56.019   89.950
     O      0   31.479   58.165   90.499
     H      0   36.443   55.107   91.123
     H      0   35.773   55.867   92.579
     H      0   36.382   56.874   91.256
     H      0   34.574   55.965   89.743
     H      0   33.963   54.977   91.042
     H      0   33.282   57.002   92.326
     H      0   33.970   58.044   91.100
     C     -1   33.029   60.310   94.961
     C     -1   31.587   59.795   94.883
     C      0   31.105   59.487   93.474
     O      0   29.946   59.155   93.209
     O      0   32.056   59.584   92.548
     H      0   33.341   60.391   96.008
     H      0   33.717   59.635   94.446
     H      0   33.123   61.297   94.505
     H      0   31.462   58.875   95.470
     H      0   30.881   60.508   95.325
     H      0   31.767   59.157   91.666
     C     -1   27.713   64.271   95.065
     C     -1   27.351   62.787   94.954
     C      0   27.152   62.376   93.486
     C      0   26.980   60.894   93.266
     O      0   27.230   60.003   94.053
     O      0   26.481   60.641   92.007
     H      0   27.848   64.569   96.110
     H      0   28.647   64.487   94.530
     H      0   26.928   64.904   94.634
     H      0   28.143   62.169   95.394
     H      0   26.436   62.572   95.521
     H      0   26.287   62.890   93.048
     H      0   28.018   62.686   92.882
     H      0   26.501   59.676   91.772
     C     -1   31.379   57.452   98.382
     C     -1   30.089   57.117   97.581
     C      0   29.264   55.996   98.218
     O      0   29.322   58.328   97.471
     H      0   32.018   56.567   98.480
     H      0   31.938   58.242   97.871
     H      0   31.117   57.808   99.385
     H      0   30.401   56.792   96.581
     H      0   28.893   58.266   96.593
     H      0   28.417   55.724   97.579
     H      0   29.873   55.096   98.370
     H      0   28.877   56.323   99.191
     C     -1   33.783   52.589   94.739
     C     -1   32.977   53.077   93.533
     C      0   31.748   53.854   93.852
     C      0   31.545   55.130   94.325
     N      0   30.484   53.328   93.630
     C      0   29.550   54.240   93.928
     N      0   30.176   55.337   94.361
     H      0   34.670   52.042   94.404
     H      0   34.116   53.426   95.363
     H      0   33.185   51.918   95.366
     H      0   33.626   53.692   92.898
     H      0   32.683   52.215   92.927
     H      0   32.251   55.885   94.621
     H      0   28.491   54.137   93.825
     H      0   29.674   56.227   94.594
     H      0   30.316   52.392   93.241
     C     -1   23.092   52.074   85.797
     C     -1   23.280   53.605   85.896
     C      0   21.986   54.384   85.714
     O      0   23.798   53.938   87.227
     H      0   22.847   51.785   84.770
     H      0   24.012   51.554   86.087
     H      0   22.268   51.748   86.441
     H      0   24.023   53.929   85.155
     H      0   24.685   53.514   87.374
     H      0   22.168   55.459   85.810
     H      0   21.558   54.190   84.725
     H      0   21.254   54.085   86.473
     C     -1   23.243   46.410   88.228
     C     -1   22.442   47.275   89.211
     C      0   23.283   48.514   89.626
     C      0   22.556   49.523   90.535
     N      0   23.400   50.667   90.961
     C      0   23.458   51.861   90.321
     N      0   22.941   51.959   89.077
     N      0   23.956   52.943   90.916
     H      0   24.186   46.077   88.679
     H      0   22.681   45.519   87.928
     H      0   23.487   46.975   87.321
     H      0   21.502   47.603   88.747
     H      0   22.174   46.695   90.104
     H      0   24.189   48.171   90.141
     H      0   23.628   49.024   88.715
     H      0   21.663   49.921   90.040
     H      0   22.220   49.027   91.450
     H      0   23.793   50.635   91.890
     H      0   22.914   51.111   88.530
     H      0   23.157   52.798   88.521
     H      0   24.218   52.949   91.894
     H      0   24.150   53.809   90.393
     C     -1   30.830   48.259   92.738
     C      0   30.048   49.543   92.536
     O      0   30.453   50.623   93.023
     H      0   31.148   47.841   91.777
     H      0   31.710   48.483   93.339
     H      0   30.228   47.499   93.247
     N      0   28.874   49.469   91.852
     C     -1   28.162   50.692   91.402
     C      0   27.372   51.374   92.508
     O      0   26.746   52.423   92.266
     C      0   27.308   50.200   90.212
     C      0   27.058   48.716   90.538
     C      0   28.394   48.255   91.139
     H      0   28.901   51.429   91.063
     H      0   26.399   50.788   90.078
     H      0   27.914   50.298   89.307
     H      0   26.256   48.613   91.279
     H      0   26.782   48.130   89.658
     H      0   28.289   47.417   91.832
     H      0   29.107   47.978   90.354
     N      0   27.426   50.842   93.749
     C     -1   26.828   51.523   94.887
     C      0   27.789   52.236   95.817
     O      0   27.438   53.282   96.388
     H      0   26.265   50.798   95.487
     H      0   27.836   49.922   93.843
     H      0   26.116   52.256   94.504
     N      0   28.953   51.595   96.033
     C     -1   29.907   52.026   97.035
     H      0   30.241   51.171   97.628
     H      0   29.224   50.853   95.402
     H      0   30.782   52.504   96.579
     H      0   29.417   52.751   97.685
     C     -1   23.755   66.620   85.876
     C     -1   24.426   65.268   85.608
     C      0   24.848   64.483   86.822
     C      0   25.965   64.694   87.610
     C      0   24.215   63.286   87.332
     C      0   25.022   62.811   88.415
     C      0   23.075   62.546   86.962
     N      0   26.056   63.709   88.585
     C      0   24.748   61.605   89.075
     C      0   22.777   61.367   87.643
     C      0   23.614   60.892   88.681
     H      0   24.426   67.288   86.428
     H      0   22.845   66.496   86.475
     H      0   23.482   67.114   84.936
     H      0   23.744   64.646   85.013
     H      0   25.304   65.438   84.969
     H      0   26.715   65.468   87.540
     H      0   26.858   63.522   89.189
     H      0   22.438   62.886   86.151
     H      0   25.424   61.213   89.824
     H      0   21.902   60.790   87.362
     H      0   23.385   59.945   89.163
     C     -1   18.856   57.763   95.661
     C     -1   19.785   56.915   94.771
     C      0   21.081   57.621   94.473
     C      0   21.286   58.626   93.545
     C      0   22.323   57.486   95.200
     C      0   23.230   58.466   94.673
     C      0   22.768   56.630   96.229
     N      0   22.573   59.131   93.657
     C      0   24.527   58.622   95.183
     C      0   24.069   56.771   96.716
     C      0   24.936   57.765   96.204
     H      0   19.349   58.009   96.608
     H      0   18.603   58.705   95.162
     H      0   17.924   57.231   95.886
     H      0   19.991   55.957   95.266
     H      0   19.262   56.672   93.836
     H      0   20.600   59.028   92.815
     H      0   22.958   59.894   93.085
     H      0   22.101   55.883   96.651
     H      0   25.206   59.368   94.792
     H      0   24.423   56.113   97.502
     H      0   25.943   57.852   96.598
     O      0   24.286   54.344   94.006
     H      0   23.470   54.568   94.477
     C      0   24.797   55.529   93.429
     C      0   26.311   55.424   93.390
     O      0   26.876   55.512   94.712
     C      0   26.920   56.587   92.611
     O      0   28.330   56.388   92.468
     C      0   26.253   56.821   91.264
     O      0   26.603   58.154   90.795
     C      0   24.715   56.770   91.346
     O      0   24.297   55.597   92.078
     C      0   24.067   56.642   89.973
     O      0   24.503   55.393   89.399
     H      0   26.569   54.476   92.910
     H      0   26.675   54.730   95.260
     H      0   26.769   57.498   93.205
     H      0   28.568   56.227   91.528
     H      0   26.572   56.065   90.544
     H      0   24.346   57.681   91.841
     H      0   24.375   57.491   89.351
     H      0   22.977   56.661   90.091
     H      0   24.123   55.254   88.509
     H      0   24.480   56.411   93.986
     C      0   27.923   58.382   90.215
     C      0   28.289   57.326   89.159
     O      0   28.971   56.218   89.805
     C      0   29.087   57.846   87.936
     O      0   28.663   57.116   86.774
     C      0   28.904   59.339   87.618
     O      0   29.968   59.780   86.761
     C      0   28.844   60.176   88.891
     O      0   27.706   59.658   89.634
     C      0   28.472   61.633   88.659
     O      0   28.125   62.272   89.912
     H      0   27.354   56.929   88.756
     H      0   29.963   56.301   89.747
     H      0   30.155   57.692   88.126
     H      0   29.350   56.421   86.560
     H      0   27.938   59.458   87.108
     H      0   29.762   60.080   89.483
     H      0   27.616   61.667   87.972
     H      0   29.296   62.191   88.222
     H      0   27.612   61.621   90.426
     H      0   28.682   58.435   91.003
     H      0   29.787   59.417   85.845
