# Supplementary material for: A Case Study of the Glycoside Hydrolase Enzyme Mechanism Using an Automated QM-Cluster Model Building Toolkit
Source: Front Chem. 2022 Mar 24;10:854318. doi: 10.3389/fchem.2022.854318 (PMC8987026; doi:10.3389/fchem.2022.854318)
Supplement: Supplementary file 1 [file DataSheet2.zip › Res21-EA-P2.xyz]

     O      0   28.420   57.310   94.994
     H      0   27.660   56.697   94.885
     H      0   28.399   57.939   94.251
     O      0   29.199   58.408   84.608
     H      0   28.725   57.951   85.332
     H      0   29.979   57.815   84.460
     O      0   24.516   60.431   92.207
     H      0   25.360   60.843   92.477
     H      0   24.137   61.006   91.523
     C     -1   29.608   66.520   91.620
     C      0   31.076   66.821   91.345
     O      0   31.489   67.085   90.210
     C     -1   29.297   65.123   91.111
     H      0   29.004   67.264   91.090
     H      0   29.384   66.609   92.690
     H      0   29.897   64.363   91.625
     H      0   28.242   64.870   91.258
     H      0   29.513   65.034   90.044
     N      0   31.909   66.708   92.427
     C     -1   33.354   66.592   92.254
     C      0   33.803   65.229   92.753
     O      0   33.377   64.765   93.818
     H      0   33.874   67.369   92.828
     H      0   31.546   66.307   93.282
     H      0   33.567   66.750   91.195
     N      0   34.683   64.591   91.947
     C     -1   35.084   63.215   92.209
     C     -1   33.978   62.170   91.988
     C      0   33.395   62.166   90.588
     C      0   32.607   63.239   90.127
     C      0   33.584   61.079   89.719
     C      0   32.041   63.236   88.853
     C      0   33.008   61.054   88.445
     C      0   32.224   62.133   88.006
     O      0   31.567   62.123   86.796
     H      0   35.940   63.000   91.563
     H      0   34.822   64.953   91.015
     H      0   35.425   63.158   93.248
     H      0   34.386   61.182   92.223
     H      0   33.179   62.367   92.708
     H      0   32.390   64.072   90.785
     H      0   34.160   60.222   90.056
     H      0   31.407   64.051   88.526
     H      0   33.119   60.182   87.809
     H      0   31.217   61.215   86.621
     C     -1   33.743   55.168   86.378
     C      0   33.275   53.817   86.885
     O      0   33.516   52.778   86.255
     C     -1   32.849   56.408   86.644
     C      0   31.551   56.306   85.849
     O      0   30.655   55.513   86.327
     O      0   31.448   56.978   84.793
     H      0   33.902   55.059   85.301
     H      0   34.733   55.346   86.823
     H      0   32.619   56.507   87.710
     H      0   33.391   57.302   86.325
     N      0   32.673   53.791   88.108
     C     -1   32.250   52.525   88.683
     C      0   30.910   52.001   88.142
     O      0   30.478   50.898   88.532
     C     -1   32.130   52.643   90.194
     O      0   31.033   53.451   90.631
     H      0   32.363   54.650   88.554
     H      0   33.005   51.773   88.435
     H      0   31.948   51.643   90.595
     H      0   33.084   53.009   90.596
     H      0   31.292   54.398   90.562
     N      0   30.265   52.806   87.282
     C     -1   29.020   52.386   86.662
     C     -1   28.125   53.581   86.307
     C      0   27.690   54.434   87.508
     C      0   26.954   53.660   88.579
     N      0   27.413   53.855   89.826
     O      0   25.985   52.898   88.323
     H      0   29.227   51.806   85.750
     H      0   30.647   53.720   87.022
     H      0   28.509   51.712   87.357
     H      0   28.656   54.237   85.610
     H      0   27.237   53.192   85.793
     H      0   28.556   54.923   87.949
     H      0   27.038   55.241   87.155
     H      0   28.192   54.490   89.970
     H      0   27.054   53.340   90.626
     C     -1   35.842   55.947   91.486
     C     -1   34.455   55.936   90.835
     C      0   33.473   56.977   91.385
     C      0   32.160   57.070   90.603
     O      0   31.640   55.995   90.110
     O      0   31.611   58.192   90.461
     H      0   36.488   55.180   91.045
     H      0   35.777   55.754   92.565
     H      0   36.333   56.919   91.354
     H      0   34.569   56.094   89.753
     H      0   34.004   54.942   90.936
     H      0   33.211   56.743   92.426
     H      0   33.924   57.976   91.391
     C     -1   33.029   60.310   94.961
     C     -1   31.587   59.795   94.883
     C      0   31.357   59.061   93.581
     O      0   31.051   57.873   93.515
     O      0   31.582   59.827   92.506
     H      0   33.219   60.775   95.935
     H      0   33.749   59.492   94.837
     H      0   33.218   61.049   94.186
     H      0   31.325   59.130   95.707
     H      0   30.902   60.647   94.924
     H      0   31.550   59.270   91.663
     C     -1   27.713   64.271   95.065
     C     -1   27.352   62.787   94.955
     C      0   28.498   62.031   94.234
     C      0   28.060   60.846   93.421
     O      0   28.382   59.690   93.643
     O      0   27.271   61.186   92.364
     H      0   26.949   64.834   95.614
     H      0   28.668   64.406   95.586
     H      0   27.809   64.716   94.067
     H      0   27.180   62.345   95.942
     H      0   26.420   62.682   94.385
     H      0   28.992   62.722   93.539
     H      0   29.239   61.697   94.960
     H      0   24.757   58.739   91.493
     C     -1   31.379   57.452   98.382
     C     -1   30.089   57.117   97.581
     C      0   29.154   56.166   98.336
     O      0   29.424   58.353   97.268
     H      0   31.925   56.536   98.634
     H      0   32.030   58.102   97.789
     H      0   31.120   57.973   99.311
     H      0   30.400   56.627   96.648
     H      0   28.903   58.158   96.461
     H      0   28.300   55.886   97.709
     H      0   29.676   55.244   98.624
     H      0   28.779   56.651   99.245
     C     -1   33.783   52.589   94.739
     C     -1   32.977   53.077   93.533
     C      0   31.729   53.847   93.830
     C      0   31.517   55.125   94.296
     N      0   30.469   53.344   93.531
     C      0   29.531   54.271   93.780
     N      0   30.154   55.354   94.253
     H      0   34.678   52.056   94.403
     H      0   34.103   53.424   95.372
     H      0   33.192   51.905   95.359
     H      0   33.623   53.701   92.903
     H      0   32.697   52.214   92.922
     H      0   32.204   55.893   94.597
     H      0   28.475   54.167   93.622
     H      0   29.657   56.238   94.509
     H      0   30.309   52.422   93.114
     C     -1   23.092   52.074   85.797
     C     -1   23.280   53.605   85.896
     C      0   21.990   54.387   85.699
     O      0   23.768   53.912   87.245
     H      0   22.816   51.778   84.779
     H      0   24.021   51.559   86.064
     H      0   22.291   51.753   86.473
     H      0   24.039   53.935   85.174
     H      0   24.681   53.553   87.385
     H      0   22.171   55.461   85.806
     H      0   21.577   54.201   84.702
     H      0   21.247   54.082   86.445
     C     -1   23.243   46.410   88.228
     C     -1   22.442   47.275   89.211
     C      0   23.304   48.409   89.788
     C      0   22.503   49.371   90.677
     N      0   23.300   50.500   91.177
     C      0   23.524   51.642   90.493
     N      0   23.068   51.773   89.231
     N      0   24.180   52.650   91.072
     H      0   24.116   45.964   88.720
     H      0   22.633   45.595   87.824
     H      0   23.604   47.011   87.385
     H      0   21.568   47.703   88.699
     H      0   22.053   46.655   90.030
     H      0   24.130   47.986   90.374
     H      0   23.770   48.966   88.962
     H      0   21.637   49.770   90.136
     H      0   22.113   48.842   91.551
     H      0   23.697   50.436   92.103
     H      0   22.884   50.941   88.692
     H      0   23.324   52.597   88.682
     H      0   24.199   52.721   92.085
     H      0   24.174   53.553   90.577
     C     -1   30.830   48.259   92.738
     C      0   30.046   49.539   92.510
     O      0   30.457   50.628   92.964
     H      0   31.125   47.807   91.785
     H      0   31.723   48.502   93.312
     H      0   30.237   47.519   93.286
     N      0   28.864   49.459   91.839
     C     -1   28.162   50.692   91.402
     C      0   27.548   51.456   92.562
     O      0   27.220   52.647   92.415
     C      0   27.160   50.192   90.334
     C      0   26.956   48.704   90.681
     C      0   28.348   48.252   91.149
     H      0   28.889   51.377   90.950
     H      0   26.241   50.780   90.318
     H      0   27.637   50.294   89.355
     H      0   26.232   48.593   91.498
     H      0   26.599   48.119   89.831
     H      0   28.317   47.399   91.831
     H      0   28.991   48.001   90.297
     N      0   27.390   50.818   93.742
     C     -1   26.828   51.523   94.887
     C      0   27.813   52.258   95.774
     O      0   27.496   53.350   96.279
     H      0   26.300   50.794   95.512
     H      0   27.645   49.842   93.795
     H      0   26.093   52.244   94.526
     N      0   28.948   51.589   96.038
     C     -1   29.907   52.026   97.035
     H      0   30.821   52.411   96.569
     H      0   29.182   50.795   95.458
     H      0   29.451   52.827   97.618
     H      0   30.168   51.196   97.697
     C     -1   23.755   66.620   85.876
     C     -1   24.426   65.268   85.608
     C      0   24.942   64.546   86.827
     C      0   26.106   64.814   87.527
     C      0   24.360   63.376   87.450
     C      0   25.239   62.980   88.508
     C      0   23.219   62.590   87.190
     N      0   26.270   63.895   88.555
     C      0   25.034   61.808   89.250
     C      0   23.002   61.435   87.941
     C      0   23.911   61.035   88.950
     H      0   24.455   67.316   86.354
     H      0   22.893   66.506   86.545
     H      0   23.405   67.077   84.943
     H      0   23.715   64.612   85.089
     H      0   25.255   65.423   84.904
     H      0   26.840   65.587   87.359
     H      0   27.125   63.730   89.089
     H      0   22.527   62.868   86.401
     H      0   25.765   61.488   89.982
     H      0   22.135   60.816   87.734
     H      0   23.760   60.088   89.460
     C     -1   18.856   57.763   95.661
     C     -1   19.785   56.915   94.771
     C      0   21.142   57.553   94.610
     C      0   21.484   58.564   93.730
     C      0   22.312   57.320   95.431
     C      0   23.328   58.232   94.991
     C      0   22.616   56.416   96.469
     N      0   22.791   58.978   93.961
     C      0   24.611   58.249   95.561
     C      0   23.895   56.426   97.026
     C      0   24.883   57.333   96.575
     H      0   19.299   57.909   96.653
     H      0   18.699   58.752   95.217
     H      0   17.878   57.284   95.789
     H      0   19.897   55.913   95.205
     H      0   19.317   56.776   93.788
     H      0   20.887   59.030   92.961
     H      0   23.308   59.662   93.409
     H      0   21.865   55.719   96.829
     H      0   25.374   58.941   95.219
     H      0   24.142   55.728   97.818
     H      0   25.875   57.310   97.014
     O      0   24.289   53.708   94.138
     H      0   23.475   53.639   94.657
     C      0   24.388   55.030   93.626
     C      0   25.858   55.313   93.349
     O      0   26.607   55.381   94.570
     C      0   26.013   56.669   92.651
     O      0   27.379   56.967   92.356
     C      0   25.122   56.745   91.408
     O      0   25.084   58.073   90.847
     C      0   23.677   56.277   91.658
     O      0   23.645   55.036   92.397
     C      0   22.980   55.987   90.334
     O      0   23.777   55.006   89.646
     H      0   26.240   54.515   92.708
     H      0   26.591   54.553   95.090
     H      0   25.706   57.442   93.363
     H      0   27.737   56.462   91.597
     H      0   25.551   56.112   90.626
     H      0   23.125   57.051   92.210
     H      0   22.915   56.913   89.755
     H      0   21.969   55.608   90.529
     H      0   23.569   54.927   88.692
     H      0   23.971   55.756   94.328
     C      0   28.587   58.889   90.418
     C      0   28.553   57.725   89.396
     O      0   28.930   56.477   90.027
     C      0   29.369   57.995   88.126
     O      0   28.811   57.207   87.056
     C      0   29.309   59.455   87.674
     O      0   30.315   59.711   86.669
     C      0   29.504   60.484   88.795
     O      0   29.451   59.954   90.145
     C      0   28.500   61.620   88.608
     O      0   28.500   62.556   89.702
     H      0   27.517   57.583   89.074
     H      0   29.923   56.394   90.046
     H      0   30.415   57.735   88.310
     H      0   29.450   56.486   86.808
     H      0   28.315   59.595   87.223
     H      0   30.516   60.867   88.748
     H      0   27.497   61.206   88.468
     H      0   28.779   62.184   87.714
     H      0   28.424   62.045   90.524
     H      0   28.884   58.516   91.396
     H      0   29.989   59.323   85.811
     O      0   27.255   59.485   90.505
     H      0   27.244   60.414   91.673
     H      0   26.544   58.801   90.579
