# Supplementary material for: A Case Study of the Glycoside Hydrolase Enzyme Mechanism Using an Automated QM-Cluster Model Building Toolkit
Source: Front Chem. 2022 Mar 24;10:854318. doi: 10.3389/fchem.2022.854318 (PMC8987026; doi:10.3389/fchem.2022.854318)
Supplement: Supplementary file 1 [file DataSheet2.zip › Res21-EA-P1.xyz]

     O      0   28.494   57.501   95.000
     H      0   27.762   56.854   94.940
     H      0   28.259   58.283   94.454
     O      0   29.180   58.544   84.697
     H      0   28.646   58.036   85.337
     H      0   29.962   57.949   84.561
     O      0   24.134   61.089   92.585
     H      0   25.057   60.833   92.353
     H      0   23.868   61.791   91.978
     C     -1   29.608   66.520   91.620
     C      0   31.077   66.811   91.341
     O      0   31.493   67.049   90.201
     C     -1   29.297   65.123   91.111
     H      0   29.004   67.265   91.092
     H      0   29.386   66.605   92.690
     H      0   29.916   64.366   91.605
     H      0   28.250   64.857   91.289
     H      0   29.482   65.052   90.036
     N      0   31.910   66.713   92.425
     C     -1   33.354   66.592   92.254
     C      0   33.804   65.231   92.761
     O      0   33.367   64.763   93.819
     H      0   33.875   67.373   92.822
     H      0   31.544   66.333   93.289
     H      0   33.567   66.742   91.194
     N      0   34.693   64.596   91.962
     C     -1   35.084   63.215   92.209
     C     -1   33.978   62.170   91.988
     C      0   33.294   62.220   90.636
     C      0   32.516   63.333   90.259
     C      0   33.349   61.138   89.744
     C      0   31.849   63.378   89.037
     C      0   32.653   61.150   88.530
     C      0   31.899   62.279   88.168
     O      0   31.166   62.346   87.009
     H      0   35.937   63.005   91.556
     H      0   34.842   64.966   91.035
     H      0   35.433   63.142   93.244
     H      0   34.407   61.177   92.155
     H      0   33.219   62.323   92.761
     H      0   32.392   64.163   90.939
     H      0   33.926   60.259   90.012
     H      0   31.256   64.242   88.762
     H      0   32.669   60.284   87.878
     H      0   30.851   61.442   86.771
     C     -1   33.743   55.168   86.378
     C      0   33.281   53.813   86.881
     O      0   33.523   52.777   86.249
     C     -1   32.849   56.408   86.644
     C      0   31.517   56.331   85.906
     O      0   30.631   55.542   86.413
     O      0   31.371   57.038   84.879
     H      0   33.903   55.060   85.301
     H      0   34.732   55.352   86.823
     H      0   32.659   56.521   87.716
     H      0   33.386   57.295   86.301
     N      0   32.682   53.785   88.106
     C     -1   32.250   52.525   88.683
     C      0   30.908   52.002   88.146
     O      0   30.483   50.896   88.534
     C     -1   32.130   52.643   90.194
     O      0   31.061   53.501   90.625
     H      0   32.367   54.647   88.537
     H      0   33.000   51.767   88.439
     H      0   31.902   51.653   90.594
     H      0   33.091   52.974   90.606
     H      0   31.381   54.421   90.607
     N      0   30.257   52.810   87.295
     C     -1   29.020   52.386   86.662
     C     -1   28.125   53.581   86.307
     C      0   27.642   54.398   87.512
     C      0   26.943   53.573   88.569
     N      0   27.490   53.652   89.791
     O      0   25.934   52.863   88.324
     H      0   29.240   51.814   85.749
     H      0   30.636   53.727   87.043
     H      0   28.505   51.706   87.348
     H      0   28.666   54.254   85.635
     H      0   27.258   53.191   85.758
     H      0   28.476   54.925   87.965
     H      0   26.943   55.170   87.169
     H      0   28.320   54.217   89.924
     H      0   27.096   53.182   90.603
     C     -1   35.842   55.947   91.486
     C     -1   34.455   55.936   90.835
     C      0   33.643   57.229   91.022
     C      0   32.230   57.168   90.443
     O      0   31.770   56.059   90.031
     O      0   31.560   58.264   90.390
     H      0   36.355   54.995   91.315
     H      0   35.771   56.103   92.570
     H      0   36.470   56.747   91.075
     H      0   34.552   55.728   89.762
     H      0   33.867   55.104   91.242
     H      0   33.530   57.463   92.091
     H      0   34.158   58.088   90.576
     C     -1   33.029   60.310   94.961
     C     -1   31.587   59.795   94.883
     C      0   31.373   59.153   93.534
     O      0   31.047   57.984   93.352
     O      0   31.655   59.987   92.511
     H      0   33.250   60.674   95.970
     H      0   33.746   59.513   94.731
     H      0   33.191   61.126   94.262
     H      0   31.348   59.064   95.657
     H      0   30.878   60.625   94.992
     H      0   31.654   59.482   91.659
     C     -1   27.713   64.271   95.065
     C     -1   27.351   62.787   94.954
     C      0   27.426   62.292   93.496
     C      0   27.303   60.774   93.284
     O      0   27.748   59.982   94.139
     O      0   26.746   60.416   92.156
     H      0   27.647   64.623   96.101
     H      0   28.737   64.450   94.713
     H      0   27.041   64.890   94.457
     H      0   28.030   62.181   95.566
     H      0   26.339   62.611   95.343
     H      0   26.657   62.784   92.891
     H      0   28.395   62.588   93.063
     H      0   26.321   58.862   91.339
     C     -1   31.379   57.452   98.382
     C     -1   30.089   57.117   97.581
     C      0   29.204   56.086   98.289
     O      0   29.380   58.348   97.366
     H      0   31.969   56.547   98.565
     H      0   31.990   58.169   97.825
     H      0   31.114   57.900   99.347
     H      0   30.397   56.702   96.610
     H      0   28.888   58.203   96.529
     H      0   28.354   55.806   97.657
     H      0   29.767   55.172   98.518
     H      0   28.822   56.503   99.228
     C     -1   33.783   52.589   94.739
     C     -1   32.977   53.077   93.533
     C      0   31.748   53.890   93.800
     C      0   31.555   55.214   94.125
     N      0   30.474   53.364   93.610
     C      0   29.548   54.320   93.789
     N      0   30.190   55.448   94.110
     H      0   34.657   52.024   94.399
     H      0   34.135   53.426   95.352
     H      0   33.181   51.933   95.379
     H      0   33.640   53.668   92.890
     H      0   32.673   52.208   92.940
     H      0   32.257   56.003   94.318
     H      0   28.485   54.219   93.700
     H      0   29.713   56.359   94.287
     H      0   30.296   52.410   93.277
     C     -1   23.092   52.074   85.797
     C     -1   23.280   53.605   85.896
     C      0   21.990   54.383   85.687
     O      0   23.768   53.935   87.236
     H      0   22.845   51.781   84.771
     H      0   24.012   51.556   86.088
     H      0   22.270   51.751   86.446
     H      0   24.037   53.928   85.169
     H      0   24.667   53.542   87.394
     H      0   22.169   55.458   85.785
     H      0   21.580   54.188   84.691
     H      0   21.244   54.086   86.434
     C     -1   23.243   46.410   88.228
     C     -1   22.442   47.275   89.211
     C      0   23.279   48.496   89.668
     C      0   22.510   49.493   90.556
     N      0   23.327   50.634   91.027
     C      0   23.420   51.827   90.389
     N      0   22.961   51.926   89.123
     N      0   23.922   52.899   90.999
     H      0   24.173   46.053   88.688
     H      0   22.670   45.534   87.908
     H      0   23.510   46.983   87.332
     H      0   21.515   47.621   88.734
     H      0   22.147   46.684   90.088
     H      0   24.160   48.144   90.218
     H      0   23.663   49.016   88.778
     H      0   21.636   49.889   90.027
     H      0   22.138   48.984   91.450
     H      0   23.679   50.599   91.972
     H      0   22.951   51.082   88.570
     H      0   23.177   52.770   88.578
     H      0   24.033   52.949   92.007
     H      0   24.031   53.791   90.489
     C     -1   30.830   48.259   92.738
     C      0   30.044   49.541   92.525
     O      0   30.446   50.626   93.002
     H      0   31.125   47.817   91.780
     H      0   31.723   48.496   93.315
     H      0   30.237   47.514   93.279
     N      0   28.872   49.464   91.839
     C     -1   28.162   50.692   91.402
     C      0   27.503   51.433   92.551
     O      0   27.091   52.594   92.378
     C      0   27.193   50.191   90.304
     C      0   26.989   48.701   90.641
     C      0   28.372   48.254   91.139
     H      0   28.890   51.391   90.976
     H      0   26.268   50.768   90.264
     H      0   27.698   50.300   89.340
     H      0   26.247   48.585   91.440
     H      0   26.655   48.117   89.781
     H      0   28.329   47.402   91.820
     H      0   29.034   48.005   90.301
     N      0   27.404   50.819   93.750
     C     -1   26.828   51.523   94.887
     C      0   27.800   52.254   95.794
     O      0   27.458   53.316   96.336
     H      0   26.282   50.800   95.503
     H      0   27.694   49.853   93.817
     H      0   26.108   52.251   94.510
     N      0   28.957   51.603   96.024
     C     -1   29.907   52.026   97.035
     H      0   30.143   51.195   97.706
     H      0   29.202   50.827   95.426
     H      0   30.835   52.392   96.582
     H      0   29.456   52.838   97.606
     C     -1   23.755   66.620   85.876
     C     -1   24.426   65.268   85.608
     C      0   24.853   64.520   86.843
     C      0   26.072   64.604   87.492
     C      0   24.071   63.546   87.574
     C      0   24.890   63.068   88.645
     C      0   22.780   63.005   87.420
     N      0   26.089   63.747   88.585
     C      0   24.465   62.060   89.519
     C      0   22.346   62.015   88.301
     C      0   23.183   61.540   89.339
     H      0   24.437   67.293   86.408
     H      0   22.859   66.497   86.497
     H      0   23.457   67.105   84.939
     H      0   23.739   64.635   85.029
     H      0   25.301   65.429   84.964
     H      0   26.935   65.207   87.249
     H      0   26.875   63.515   89.189
     H      0   22.131   63.350   86.620
     H      0   25.131   61.686   90.284
     H      0   21.352   61.592   88.187
     H      0   22.833   60.754   90.001
     C     -1   18.856   57.763   95.661
     C     -1   19.785   56.915   94.771
     C      0   21.104   57.604   94.518
     C      0   21.339   58.628   93.617
     C      0   22.338   57.427   95.253
     C      0   23.271   58.395   94.749
     C      0   22.766   56.540   96.264
     N      0   22.634   59.101   93.751
     C      0   24.581   58.503   95.244
     C      0   24.074   56.636   96.744
     C      0   24.970   57.612   96.244
     H      0   19.334   57.975   96.624
     H      0   18.636   58.722   95.180
     H      0   17.907   57.249   95.854
     H      0   19.961   55.941   95.247
     H      0   19.280   56.706   93.818
     H      0   20.667   59.062   92.892
     H      0   23.072   59.872   93.227
     H      0   22.084   55.800   96.673
     H      0   25.276   59.240   94.857
     H      0   24.413   55.955   97.517
     H      0   25.984   57.658   96.629
     O      0   24.274   54.169   93.980
     H      0   23.483   54.301   94.523
     C      0   24.640   55.428   93.429
     C      0   26.149   55.441   93.255
     O      0   26.813   55.430   94.531
     C      0   26.605   56.707   92.527
     O      0   28.022   56.682   92.306
     C      0   25.835   56.907   91.221
     O      0   26.108   58.195   90.642
     C      0   24.313   56.724   91.401
     O      0   24.005   55.519   92.148
     C      0   23.623   56.532   90.058
     O      0   24.138   55.311   89.487
     H      0   26.427   54.560   92.673
     H      0   26.584   54.652   95.071
     H      0   26.424   57.566   93.182
     H      0   28.242   56.217   91.475
     H      0   26.169   56.156   90.497
     H      0   23.901   57.604   91.914
     H      0   23.848   57.393   89.418
     H      0   22.538   56.466   90.208
     H      0   23.850   55.183   88.562
     H      0   24.313   56.243   94.073
     C      0   29.488   58.516   90.490
     C      0   28.926   57.580   89.468
     O      0   29.159   56.220   89.827
     C      0   29.417   57.951   88.065
     O      0   28.734   57.185   87.076
     C      0   29.144   59.431   87.755
     O      0   30.079   59.910   86.778
     C      0   29.129   60.393   88.958
     O      0   29.453   59.791   90.300
     C      0   27.750   61.031   89.103
     O      0   27.694   61.994   90.152
     H      0   27.836   57.737   89.521
     H      0   30.145   56.079   89.826
     H      0   30.498   57.785   88.018
     H      0   29.347   56.450   86.787
     H      0   28.134   59.446   87.321
     H      0   29.896   61.154   88.863
     H      0   26.993   60.249   89.243
     H      0   27.535   61.541   88.158
     H      0   27.374   61.516   90.956
     H      0   29.562   58.202   91.527
     H      0   29.824   59.495   85.899
