# Supplementary material for: A Case Study of the Glycoside Hydrolase Enzyme Mechanism Using an Automated QM-Cluster Model Building Toolkit
Source: Front Chem. 2022 Mar 24;10:854318. doi: 10.3389/fchem.2022.854318 (PMC8987026; doi:10.3389/fchem.2022.854318)
Supplement: Supplementary file 1 [file DataSheet2.zip › Res16-EC-TS1.xyz]

     O      0   25.629   57.988   95.710
     H      0   26.185   57.192   95.753
     H      0   26.160   58.670   95.254
     O      0   29.064   58.708   84.952
     H      0   29.917   58.204   84.837
     H      0   28.546   58.104   85.514
     C     -1   35.084   63.215   92.209
     C     -1   33.978   62.170   91.988
     C      0   33.221   62.288   90.680
     C      0   32.523   63.464   90.351
     C      0   33.106   61.195   89.809
     C      0   31.703   63.531   89.223
     C      0   32.295   61.246   88.672
     C      0   31.562   62.410   88.390
     O      0   30.677   62.487   87.341
     H      0   35.861   63.134   91.440
     H      0   34.683   64.234   92.170
     H      0   35.557   63.079   93.189
     H      0   34.395   61.161   92.072
     H      0   33.248   62.261   92.801
     H      0   32.589   64.329   91.006
     H      0   33.626   60.273   90.043
     H      0   31.136   64.426   88.994
     H      0   32.189   60.378   88.032
     H      0   30.315   61.587   87.156
     C     -1   33.743   55.168   86.378
     C     -1   32.849   56.408   86.644
     C      0   31.499   56.476   85.928
     O      0   30.575   55.709   86.376
     O      0   31.370   57.330   85.004
     H      0   33.205   54.247   86.631
     H      0   34.041   55.112   85.324
     H      0   34.651   55.216   86.989
     H      0   32.631   56.436   87.720
     H      0   33.410   57.313   86.386
     C     -1   29.020   52.386   86.662
     C     -1   28.125   53.581   86.307
     C      0   27.773   54.453   87.518
     C      0   26.784   53.812   88.456
     N      0   27.193   53.672   89.738
     O      0   25.656   53.443   88.052
     H      0   29.238   51.778   85.776
     H      0   29.972   52.744   87.070
     H      0   28.549   51.734   87.410
     H      0   28.659   54.219   85.596
     H      0   27.200   53.237   85.826
     H      0   28.684   54.729   88.046
     H      0   27.326   55.391   87.174
     H      0   28.006   54.206   90.030
     H      0   26.514   53.398   90.439
     C     -1   35.842   55.947   91.486
     C     -1   34.455   55.936   90.835
     C      0   33.669   57.247   90.979
     C      0   32.192   57.148   90.561
     O      0   31.718   56.013   90.270
     O      0   31.502   58.228   90.533
     H      0   35.772   56.130   92.567
     H      0   36.352   54.988   91.340
     H      0   36.478   56.733   91.060
     H      0   34.546   55.700   89.767
     H      0   33.849   55.124   91.256
     H      0   33.699   57.612   92.018
     H      0   34.133   58.044   90.384
     C     -1   33.029   60.310   94.961
     C     -1   31.587   59.795   94.883
     C      0   31.191   59.256   93.527
     O      0   31.839   59.774   92.503
     O      0   30.317   58.383   93.407
     H      0   33.739   59.549   94.620
     H      0   33.280   60.571   95.995
     H      0   33.167   61.194   94.342
     H      0   31.405   58.998   95.612
     H      0   30.879   60.599   95.134
     H      0   31.664   59.228   91.636
     C     -1   27.713   64.271   95.065
     C     -1   27.351   62.787   94.954
     C      0   27.365   62.216   93.525
     C      0   27.010   60.724   93.454
     O      0   27.168   59.978   94.437
     O      0   26.548   60.323   92.297
     H      0   27.681   64.602   96.109
     H      0   28.723   64.464   94.681
     H      0   27.017   64.896   94.492
     H      0   28.036   62.188   95.567
     H      0   26.352   62.623   95.382
     H      0   26.676   62.763   92.871
     H      0   28.367   62.332   93.082
     H      0   26.613   59.040   91.904
     C     -1   33.783   52.589   94.739
     C     -1   32.977   53.077   93.533
     C      0   31.936   54.089   93.881
     C      0   31.942   55.456   93.766
     N      0   30.706   53.777   94.468
     C      0   29.995   54.900   94.689
     N      0   30.746   55.922   94.281
     H      0   34.535   51.858   94.426
     H      0   34.298   53.423   95.227
     H      0   33.139   52.109   95.486
     H      0   33.652   53.529   92.799
     H      0   32.505   52.224   93.029
     H      0   32.686   56.110   93.351
     H      0   28.983   54.974   95.058
     H      0   30.406   56.894   94.145
     H      0   30.338   52.849   94.668
     C     -1   23.243   46.410   88.228
     C     -1   22.442   47.275   89.211
     C      0   23.278   48.482   89.733
     C      0   22.400   49.592   90.352
     N      0   23.129   50.698   91.028
     C      0   23.632   51.791   90.415
     N      0   23.687   51.865   89.077
     N      0   24.113   52.837   91.130
     H      0   24.159   46.027   88.694
     H      0   22.655   45.551   87.888
     H      0   23.533   46.992   87.345
     H      0   21.539   47.652   88.709
     H      0   22.100   46.675   90.064
     H      0   24.003   48.136   90.480
     H      0   23.865   48.893   88.900
     H      0   21.741   50.024   89.589
     H      0   21.751   49.159   91.118
     H      0   23.042   50.748   92.033
     H      0   23.500   51.029   88.544
     H      0   24.381   52.523   88.670
     H      0   23.939   52.903   92.126
     H      0   24.211   53.753   90.667
     C     -1   26.828   51.523   94.887
     C      0   27.789   52.211   95.817
     O      0   27.490   53.224   96.467
     H      0   26.011   52.202   94.635
     H      0   27.318   51.182   93.970
     H      0   26.400   50.645   95.386
     N      0   29.043   51.658   95.909
     C     -1   29.907   52.026   97.035
     H      0   29.880   53.107   97.168
     H      0   29.142   50.715   95.550
     H      0   29.575   51.557   97.968
     H      0   30.931   51.711   96.824
     C     -1   23.755   66.620   85.876
     C     -1   24.426   65.268   85.608
     C      0   24.515   64.276   86.734
     C      0   25.533   64.165   87.665
     C      0   23.651   63.135   86.945
     C      0   24.224   62.369   88.010
     C      0   22.487   62.656   86.314
     N      0   25.346   63.038   88.449
     C      0   23.685   61.141   88.420
     C      0   21.939   61.444   86.731
     C      0   22.537   60.690   87.769
     H      0   24.282   67.171   86.665
     H      0   22.715   66.492   86.200
     H      0   23.756   67.237   84.970
     H      0   23.901   64.784   84.771
     H      0   25.442   65.464   85.237
     H      0   26.395   64.799   87.808
     H      0   26.028   62.612   89.087
     H      0   22.027   63.218   85.506
     H      0   24.161   60.560   89.203
     H      0   21.044   61.064   86.247
     H      0   22.100   59.737   88.055
     C     -1   18.856   57.763   95.661
     C     -1   19.785   56.915   94.771
     C      0   20.179   57.608   93.497
     C      0   19.445   57.670   92.329
     C      0   21.360   58.418   93.284
     C      0   21.274   58.954   91.960
     C      0   22.483   58.737   94.073
     N      0   20.103   58.472   91.404
     C      0   22.251   59.809   91.433
     C      0   23.464   59.578   93.547
     C      0   23.344   60.117   92.243
     H      0   19.336   58.712   95.926
     H      0   17.925   57.996   95.133
     H      0   18.604   57.235   96.588
     H      0   20.689   56.654   95.338
     H      0   19.284   55.965   94.539
     H      0   18.501   57.205   92.087
     H      0   19.761   58.696   90.482
     H      0   22.599   58.332   95.073
     H      0   22.157   60.229   90.439
     H      0   24.342   59.804   94.137
     H      0   24.132   60.758   91.867
     O      0   24.291   54.296   94.345
     H      0   23.376   54.463   94.612
     C      0   24.833   55.496   93.817
     C      0   26.348   55.350   93.824
     O      0   26.880   55.462   95.158
     C      0   27.059   56.429   93.003
     O      0   28.394   55.949   92.741
     C      0   26.346   56.831   91.708
     O      0   26.793   58.141   91.257
     C      0   24.804   56.802   91.791
     O      0   24.380   55.589   92.459
     C      0   24.163   56.726   90.412
     O      0   24.521   55.438   89.843
     H      0   26.587   54.370   93.390
     H      0   26.741   54.631   95.656
     H      0   27.140   57.319   93.634
     H      0   28.563   55.835   91.781
     H      0   26.618   56.122   90.920
     H      0   24.433   57.680   92.329
     H      0   24.533   57.547   89.791
     H      0   23.076   56.811   90.512
     H      0   24.514   55.466   88.878
     H      0   24.526   56.382   94.386
     C      0   28.589   58.226   90.855
     C      0   28.583   57.310   89.638
     O      0   29.120   56.033   90.033
     C      0   29.210   57.937   88.380
     O      0   28.696   57.266   87.230
     C      0   28.796   59.415   88.271
     O      0   29.506   60.057   87.200
     C      0   29.159   60.214   89.522
     O      0   28.867   59.511   90.787
     C      0   28.464   61.563   89.662
     O      0   27.054   61.417   89.875
     H      0   27.544   57.124   89.360
     H      0   30.137   56.067   90.073
     H      0   30.300   57.879   88.430
     H      0   29.377   56.602   86.896
     H      0   27.711   59.461   88.101
     H      0   30.242   60.344   89.538
     H      0   28.609   62.134   88.744
     H      0   28.931   62.116   90.487
     H      0   26.888   61.080   90.789
     H      0   28.944   57.809   91.788
     H      0   29.341   59.593   86.325
