# Supplementary material for: A Case Study of the Glycoside Hydrolase Enzyme Mechanism Using an Automated QM-Cluster Model Building Toolkit
Source: Front Chem. 2022 Mar 24;10:854318. doi: 10.3389/fchem.2022.854318 (PMC8987026; doi:10.3389/fchem.2022.854318)
Supplement: Supplementary file 1 [file DataSheet2.zip › Res16-EC-R1.xyz]

     O      0   25.763   57.922   95.396
     H      0   26.316   57.128   95.494
     H      0   26.315   58.593   94.962
     O      0   29.220   58.802   84.842
     H      0   30.039   58.246   84.733
     H      0   28.649   58.224   85.384
     C     -1   35.084   63.215   92.209
     C     -1   33.978   62.170   91.988
     C      0   33.318   62.237   90.624
     C      0   32.855   63.452   90.087
     C      0   33.075   61.066   89.893
     C      0   32.139   63.488   88.889
     C      0   32.357   61.083   88.696
     C      0   31.860   62.298   88.201
     O      0   31.064   62.363   87.083
     H      0   35.884   63.100   91.468
     H      0   34.696   64.236   92.124
     H      0   35.525   63.111   93.207
     H      0   34.374   61.162   92.147
     H      0   33.202   62.311   92.751
     H      0   33.028   64.380   90.623
     H      0   33.421   60.117   90.284
     H      0   31.752   64.422   88.496
     H      0   32.142   60.161   88.170
     H      0   30.595   61.498   86.990
     C     -1   33.743   55.168   86.378
     C     -1   32.849   56.408   86.644
     C      0   31.520   56.482   85.888
     O      0   30.567   55.748   86.331
     O      0   31.440   57.301   84.927
     H      0   33.197   54.246   86.609
     H      0   34.059   55.124   85.329
     H      0   34.640   55.204   87.006
     H      0   32.606   56.423   87.713
     H      0   33.418   57.314   86.407
     C     -1   29.020   52.386   86.662
     C     -1   28.125   53.581   86.307
     C      0   27.734   54.422   87.530
     C      0   26.756   53.722   88.438
     N      0   27.156   53.518   89.714
     O      0   25.637   53.353   88.008
     H      0   29.269   51.799   85.770
     H      0   29.957   52.742   87.106
     H      0   28.534   51.713   87.381
     H      0   28.672   54.239   85.625
     H      0   27.216   53.240   85.795
     H      0   28.629   54.718   88.075
     H      0   27.261   55.349   87.192
     H      0   27.965   54.023   90.059
     H      0   26.478   53.192   90.393
     C     -1   35.842   55.947   91.486
     C     -1   34.455   55.936   90.835
     C      0   33.664   57.243   90.962
     C      0   32.196   57.139   90.510
     O      0   31.750   56.038   90.094
     O      0   31.479   58.205   90.572
     H      0   35.774   56.137   92.566
     H      0   36.347   54.985   91.345
     H      0   36.480   56.727   91.054
     H      0   34.548   55.690   89.769
     H      0   33.851   55.124   91.260
     H      0   33.675   57.618   91.998
     H      0   34.138   58.035   90.368
     C     -1   33.029   60.310   94.961
     C     -1   31.587   59.795   94.883
     C      0   31.177   59.253   93.533
     O      0   31.855   59.721   92.509
     O      0   30.259   58.419   93.418
     H      0   33.740   59.544   94.632
     H      0   33.275   60.582   95.993
     H      0   33.170   61.186   94.331
     H      0   31.406   59.001   95.617
     H      0   30.881   60.600   95.136
     H      0   31.677   59.147   91.639
     C     -1   27.713   64.271   95.065
     C     -1   27.351   62.787   94.954
     C      0   27.044   62.355   93.514
     C      0   26.908   60.860   93.353
     O      0   27.258   60.026   94.178
     O      0   26.361   60.525   92.161
     H      0   27.921   64.547   96.104
     H      0   28.605   64.503   94.470
     H      0   26.897   64.909   94.705
     H      0   28.176   62.173   95.335
     H      0   26.485   62.561   95.589
     H      0   26.126   62.826   93.140
     H      0   27.840   62.682   92.828
     H      0   26.459   59.555   91.977
     C     -1   33.783   52.589   94.739
     C     -1   32.977   53.077   93.533
     C      0   31.939   54.099   93.862
     C      0   31.950   55.464   93.723
     N      0   30.701   53.800   94.439
     C      0   29.990   54.926   94.632
     N      0   30.747   55.941   94.217
     H      0   34.526   51.849   94.425
     H      0   34.309   53.420   95.220
     H      0   33.138   52.120   95.491
     H      0   33.655   53.517   92.795
     H      0   32.500   52.223   93.035
     H      0   32.703   56.110   93.314
     H      0   28.973   55.006   94.991
     H      0   30.422   56.921   94.097
     H      0   30.327   52.875   94.645
     C     -1   23.243   46.410   88.228
     C     -1   22.442   47.275   89.211
     C      0   23.281   48.467   89.749
     C      0   22.405   49.559   90.397
     N      0   23.141   50.669   91.053
     C      0   23.647   51.747   90.418
     N      0   23.663   51.817   89.079
     N      0   24.174   52.783   91.113
     H      0   24.151   46.014   88.699
     H      0   22.650   45.560   87.875
     H      0   23.548   46.996   87.353
     H      0   21.546   47.663   88.705
     H      0   22.087   46.670   90.056
     H      0   24.013   48.108   90.483
     H      0   23.861   48.896   88.920
     H      0   21.718   49.985   89.655
     H      0   21.784   49.114   91.179
     H      0   23.081   50.725   92.059
     H      0   23.431   50.989   88.552
     H      0   24.363   52.457   88.651
     H      0   24.026   52.855   92.114
     H      0   24.245   53.699   90.644
     C     -1   26.828   51.523   94.887
     C      0   27.784   52.205   95.828
     O      0   27.479   53.206   96.492
     H      0   25.968   52.170   94.706
     H      0   27.305   51.272   93.934
     H      0   26.469   50.589   95.337
     N      0   29.042   51.662   95.908
     C     -1   29.907   52.026   97.035
     H      0   29.890   53.108   97.164
     H      0   29.150   50.725   95.537
     H      0   29.570   51.563   97.969
     H      0   30.928   51.702   96.826
     C     -1   23.756   66.620   85.876
     C     -1   24.425   65.268   85.608
     C      0   24.770   64.375   86.771
     C      0   25.826   64.516   87.654
     C      0   24.186   63.079   87.050
     C      0   24.955   62.488   88.104
     C      0   23.126   62.339   86.489
     N      0   25.922   63.399   88.468
     C      0   24.712   61.187   88.572
     C      0   22.871   61.052   86.962
     C      0   23.663   60.479   87.986
     H      0   24.387   67.258   86.506
     H      0   22.796   66.494   86.391
     H      0   23.571   67.150   84.934
     H      0   23.778   64.696   84.928
     H      0   25.344   65.459   85.033
     H      0   26.536   65.325   87.743
     H      0   26.688   63.149   89.097
     H      0   22.521   62.759   85.691
     H      0   25.338   60.742   89.337
     H      0   22.062   60.472   86.530
     H      0   23.458   59.464   88.314
     C     -1   18.856   57.763   95.661
     C     -1   19.785   56.915   94.771
     C      0   20.105   57.553   93.448
     C      0   19.313   57.565   92.317
     C      0   21.282   58.333   93.133
     C      0   21.138   58.799   91.787
     C      0   22.444   58.676   93.851
     N      0   19.933   58.308   91.319
     C      0   22.103   59.606   91.169
     C      0   23.405   59.478   93.238
     C      0   23.233   59.945   91.912
     H      0   19.304   58.742   95.866
     H      0   17.895   57.933   95.164
     H      0   18.665   57.265   96.619
     H      0   20.720   56.719   95.312
     H      0   19.317   55.934   94.607
     H      0   18.353   57.101   92.146
     H      0   19.549   58.483   90.403
     H      0   22.599   58.324   94.865
     H      0   21.980   59.966   90.153
     H      0   24.303   59.734   93.785
     H      0   23.996   60.570   91.466
     O      0   24.368   54.189   94.284
     H      0   23.460   54.390   94.551
     C      0   24.941   55.359   93.718
     C      0   26.451   55.160   93.725
     O      0   26.979   55.383   95.051
     C      0   27.229   56.085   92.779
     O      0   28.388   55.323   92.381
     C      0   26.456   56.588   91.544
     O      0   26.856   57.945   91.207
     C      0   24.927   56.633   91.697
     O      0   24.470   55.438   92.369
     C      0   24.218   56.624   90.350
     O      0   24.464   55.326   89.750
     H      0   26.646   54.132   93.401
     H      0   26.808   54.603   95.621
     H      0   27.522   56.973   93.354
     H      0   28.753   55.675   91.535
     H      0   26.673   55.918   90.710
     H      0   24.632   57.521   92.266
     H      0   24.613   57.431   89.726
     H      0   23.145   56.777   90.500
     H      0   24.476   55.372   88.785
     H      0   24.665   56.267   94.267
     C      0   28.217   58.132   90.691
     C      0   28.431   57.259   89.440
     O      0   29.099   56.044   89.857
     C      0   29.110   57.927   88.223
     O      0   28.617   57.303   87.030
     C      0   28.857   59.444   88.141
     O      0   29.726   60.024   87.155
     C      0   29.177   60.053   89.509
     O      0   28.216   59.524   90.460
     C      0   29.055   61.575   89.669
     O      0   27.718   61.996   90.008
     H      0   27.444   56.959   89.080
     H      0   30.102   56.141   89.845
     H      0   30.194   57.792   88.304
     H      0   29.303   56.631   86.720
     H      0   27.803   59.636   87.891
     H      0   30.187   59.748   89.788
     H      0   29.321   62.080   88.742
     H      0   29.752   61.900   90.451
     H      0   27.344   61.361   90.644
     H      0   28.949   57.885   91.466
     H      0   29.555   59.612   86.256
