# Supplementary material for: A Case Study of the Glycoside Hydrolase Enzyme Mechanism Using an Automated QM-Cluster Model Building Toolkit
Source: Front Chem. 2022 Mar 24;10:854318. doi: 10.3389/fchem.2022.854318 (PMC8987026; doi:10.3389/fchem.2022.854318)
Supplement: Supplementary file 1 [file DataSheet2.zip › Res16-EC-P1.xyz]

     O      0   25.641   57.896   95.691
     H      0   26.217   57.120   95.599
     H      0   26.087   58.626   95.215
     O      0   29.134   58.696   84.844
     H      0   29.953   58.138   84.736
     H      0   28.590   58.152   85.444
     C     -1   35.084   63.215   92.209
     C     -1   33.978   62.170   91.988
     C      0   33.291   62.276   90.641
     C      0   32.533   63.416   90.318
     C      0   33.341   61.235   89.702
     C      0   31.814   63.497   89.125
     C      0   32.632   61.304   88.497
     C      0   31.835   62.427   88.218
     O      0   31.026   62.499   87.109
     H      0   35.884   63.101   91.469
     H      0   34.689   64.233   92.117
     H      0   35.525   63.114   93.208
     H      0   34.383   61.160   92.113
     H      0   33.217   62.293   92.767
     H      0   32.476   64.237   91.026
     H      0   33.926   60.348   89.923
     H      0   31.196   64.358   88.899
     H      0   32.651   60.476   87.797
     H      0   30.648   61.605   86.923
     C     -1   33.743   55.168   86.378
     C     -1   32.849   56.408   86.644
     C      0   31.494   56.442   85.931
     O      0   30.566   55.716   86.436
     O      0   31.375   57.220   84.941
     H      0   33.215   54.249   86.658
     H      0   34.014   55.098   85.318
     H      0   34.666   55.229   86.965
     H      0   32.644   56.451   87.722
     H      0   33.399   57.313   86.364
     C     -1   29.020   52.386   86.662
     C     -1   28.125   53.581   86.307
     C      0   27.734   54.449   87.516
     C      0   26.715   53.812   88.428
     N      0   27.099   53.614   89.712
     O      0   25.572   53.500   88.017
     H      0   29.256   51.794   85.771
     H      0   29.963   52.742   87.092
     H      0   28.540   51.719   87.391
     H      0   28.670   54.231   85.615
     H      0   27.214   53.238   85.800
     H      0   28.628   54.730   88.070
     H      0   27.297   55.387   87.160
     H      0   27.942   54.068   90.038
     H      0   26.423   53.275   90.388
     C     -1   35.842   55.947   91.486
     C     -1   34.455   55.936   90.835
     C      0   33.631   57.230   90.979
     C      0   32.152   57.057   90.596
     O      0   31.682   55.923   90.388
     O      0   31.450   58.163   90.524
     H      0   35.773   56.115   92.569
     H      0   36.348   54.989   91.324
     H      0   36.477   56.737   91.069
     H      0   34.552   55.709   89.765
     H      0   33.861   55.112   91.248
     H      0   33.662   57.606   92.014
     H      0   34.049   58.037   90.366
     C     -1   33.029   60.310   94.961
     C     -1   31.587   59.795   94.883
     C      0   31.242   59.250   93.533
     O      0   31.895   59.813   92.520
     O      0   30.422   58.341   93.380
     H      0   33.741   59.539   94.646
     H      0   33.272   60.595   95.990
     H      0   33.173   61.179   94.323
     H      0   31.393   59.005   95.615
     H      0   30.878   60.605   95.109
     H      0   31.709   59.321   91.666
     C     -1   27.713   64.271   95.065
     C     -1   27.351   62.787   94.954
     C      0   27.424   62.219   93.521
     C      0   27.027   60.728   93.387
     O      0   26.926   60.033   94.429
     O      0   26.835   60.295   92.186
     H      0   27.644   64.617   96.103
     H      0   28.737   64.458   94.716
     H      0   27.040   64.891   94.459
     H      0   28.009   62.188   95.597
     H      0   26.335   62.624   95.340
     H      0   26.782   62.796   92.841
     H      0   28.447   62.323   93.125
     H      0   26.316   58.735   91.522
     C     -1   33.783   52.589   94.739
     C     -1   32.977   53.077   93.533
     C      0   31.873   54.034   93.837
     C      0   31.830   55.399   93.711
     N      0   30.600   53.667   94.283
     C      0   29.816   54.757   94.409
     N      0   30.560   55.808   94.071
     H      0   34.573   51.906   94.412
     H      0   34.251   53.428   95.264
     H      0   33.152   52.054   95.458
     H      0   33.652   53.572   92.827
     H      0   32.563   52.214   92.995
     H      0   32.586   56.086   93.381
     H      0   28.775   54.813   94.698
     H      0   30.221   56.776   93.973
     H      0   30.271   52.729   94.507
     C     -1   23.243   46.410   88.228
     C     -1   22.442   47.275   89.211
     C      0   23.283   48.465   89.744
     C      0   22.411   49.545   90.411
     N      0   23.155   50.646   91.066
     C      0   23.642   51.737   90.440
     N      0   23.640   51.830   89.104
     N      0   24.170   52.769   91.145
     H      0   24.151   46.015   88.699
     H      0   22.651   45.558   87.876
     H      0   23.547   46.996   87.352
     H      0   21.545   47.662   88.706
     H      0   22.090   46.671   90.057
     H      0   24.027   48.103   90.465
     H      0   23.849   48.903   88.910
     H      0   21.714   49.977   89.682
     H      0   21.801   49.090   91.196
     H      0   23.107   50.694   92.074
     H      0   23.397   51.020   88.555
     H      0   24.286   52.515   88.673
     H      0   24.023   52.809   92.148
     H      0   24.114   53.703   90.701
     C     -1   26.828   51.523   94.887
     C      0   27.799   52.226   95.794
     O      0   27.531   53.286   96.376
     H      0   26.032   52.211   94.596
     H      0   27.318   51.126   93.993
     H      0   26.371   50.680   95.420
     N      0   29.030   51.630   95.928
     C     -1   29.907   52.026   97.035
     H      0   29.905   53.113   97.116
     H      0   29.092   50.664   95.627
     H      0   29.568   51.608   97.989
     H      0   30.922   51.679   96.834
     C     -1   23.755   66.620   85.876
     C     -1   24.426   65.268   85.608
     C      0   24.587   64.281   86.737
     C      0   25.657   64.172   87.609
     C      0   23.755   63.122   86.982
     C      0   24.396   62.350   88.004
     C      0   22.566   62.632   86.408
     N      0   25.533   63.030   88.386
     C      0   23.900   61.108   88.427
     C      0   22.061   61.405   86.837
     C      0   22.726   60.647   87.830
     H      0   24.310   67.195   86.627
     H      0   22.732   66.492   86.249
     H      0   23.711   67.214   84.956
     H      0   23.869   64.765   84.804
     H      0   25.421   65.468   85.185
     H      0   26.517   64.817   87.712
     H      0   26.243   62.617   89.002
     H      0   22.053   63.197   85.634
     H      0   24.427   60.521   89.172
     H      0   21.148   61.015   86.396
     H      0   22.322   59.683   88.123
     C     -1   18.856   57.763   95.661
     C     -1   19.785   56.915   94.771
     C      0   20.213   57.613   93.508
     C      0   19.507   57.675   92.324
     C      0   21.411   58.406   93.315
     C      0   21.363   58.930   91.984
     C      0   22.526   58.712   94.121
     N      0   20.196   58.462   91.407
     C      0   22.373   59.753   91.465
     C      0   23.538   59.521   93.604
     C      0   23.459   60.041   92.290
     H      0   19.346   58.700   95.949
     H      0   17.936   58.019   95.124
     H      0   18.583   57.223   96.575
     H      0   20.676   56.632   95.348
     H      0   19.273   55.976   94.519
     H      0   18.564   57.219   92.063
     H      0   19.882   58.675   90.473
     H      0   22.616   58.314   95.127
     H      0   22.312   60.155   90.460
     H      0   24.414   59.733   94.201
     H      0   24.277   60.645   91.916
     O      0   24.392   54.059   94.320
     H      0   23.504   54.123   94.699
     C      0   24.733   55.312   93.742
     C      0   26.249   55.343   93.592
     O      0   26.885   55.430   94.880
     C      0   26.717   56.554   92.780
     O      0   28.126   56.423   92.517
     C      0   25.903   56.746   91.492
     O      0   26.169   58.003   90.864
     C      0   24.389   56.583   91.729
     O      0   24.117   55.352   92.453
     C      0   23.602   56.466   90.431
     O      0   23.883   55.208   89.754
     H      0   26.551   54.421   93.072
     H      0   26.700   54.631   95.415
     H      0   26.598   57.444   93.405
     H      0   28.290   56.095   91.609
     H      0   26.208   55.971   90.775
     H      0   24.021   57.440   92.300
     H      0   23.834   57.319   89.789
     H      0   22.534   56.467   90.656
     H      0   24.500   55.324   89.019
     H      0   24.399   56.157   94.359
     C      0   29.464   58.355   90.684
     C      0   28.899   57.518   89.587
     O      0   29.095   56.127   89.881
     C      0   29.367   58.011   88.215
     O      0   28.678   57.327   87.173
     C      0   29.058   59.520   88.101
     O      0   29.771   60.102   86.996
     C      0   29.504   60.351   89.316
     O      0   29.417   59.652   90.625
     C      0   28.726   61.644   89.534
     O      0   27.340   61.413   89.800
     H      0   27.814   57.689   89.665
     H      0   30.073   55.964   89.979
     H      0   30.449   57.868   88.122
     H      0   29.303   56.613   86.834
     H      0   27.973   59.626   87.966
     H      0   30.566   60.562   89.209
     H      0   28.800   62.242   88.622
     H      0   29.204   62.202   90.349
     H      0   27.210   61.058   90.725
     H      0   29.445   57.978   91.696
     H      0   29.531   59.638   86.136
