# Supplementary material for: A Case Study of the Glycoside Hydrolase Enzyme Mechanism Using an Automated QM-Cluster Model Building Toolkit
Source: Front Chem. 2022 Mar 24;10:854318. doi: 10.3389/fchem.2022.854318 (PMC8987026; doi:10.3389/fchem.2022.854318)
Supplement: Supplementary file 1 [file DataSheet2.zip › Res16-EB-TS1.xyz]

     O      0   25.794   57.835   95.690
     H      0   26.265   56.989   95.650
     H      0   26.362   58.506   95.264
     O      0   29.053   58.702   84.942
     H      0   28.524   58.099   85.496
     H      0   29.905   58.194   84.836
     C     -1   35.084   63.215   92.209
     C     -1   33.978   62.170   91.988
     C      0   33.237   62.271   90.670
     C      0   32.611   63.465   90.271
     C      0   33.072   61.141   89.856
     C      0   31.810   63.517   89.130
     C      0   32.284   61.179   88.703
     C      0   31.618   62.364   88.352
     O      0   30.749   62.434   87.289
     H      0   35.861   63.133   91.440
     H      0   34.683   64.234   92.169
     H      0   35.556   63.080   93.189
     H      0   34.406   61.163   92.078
     H      0   33.242   62.260   92.798
     H      0   32.717   64.358   90.881
     H      0   33.529   60.203   90.147
     H      0   31.294   64.428   88.847
     H      0   32.143   60.285   88.106
     H      0   30.359   61.541   87.133
     C     -1   33.743   55.168   86.378
     C     -1   32.849   56.408   86.644
     C      0   31.493   56.473   85.939
     O      0   30.572   55.709   86.399
     O      0   31.357   57.323   85.012
     H      0   33.210   54.248   86.644
     H      0   34.030   55.104   85.322
     H      0   34.657   55.224   86.979
     H      0   32.639   56.441   87.721
     H      0   33.407   57.312   86.377
     C     -1   29.020   52.386   86.662
     C     -1   28.125   53.581   86.307
     C      0   27.746   54.433   87.523
     C      0   26.744   53.768   88.429
     N      0   27.119   53.627   89.722
     O      0   25.639   53.379   87.989
     H      0   29.255   51.790   85.773
     H      0   29.964   52.743   87.090
     H      0   28.541   51.722   87.394
     H      0   28.667   54.231   85.613
     H      0   27.210   53.239   85.807
     H      0   28.646   54.708   88.073
     H      0   27.300   55.373   87.186
     H      0   27.931   54.151   90.035
     H      0   26.432   53.329   90.404
     C     -1   35.842   55.947   91.486
     C     -1   34.455   55.936   90.835
     C      0   33.688   57.264   90.826
     C      0   32.205   57.123   90.439
     O      0   31.735   55.976   90.204
     O      0   31.502   58.199   90.391
     H      0   35.791   56.221   92.549
     H      0   36.309   54.958   91.418
     H      0   36.508   56.669   90.998
     H      0   34.556   55.603   89.793
     H      0   33.826   55.171   91.302
     H      0   33.723   57.765   91.806
     H      0   34.148   57.971   90.125
     C     -1   33.029   60.310   94.961
     C     -1   31.587   59.795   94.883
     C      0   31.109   59.962   93.454
     O      0   30.731   60.999   92.947
     O      0   31.274   58.800   92.778
     H      0   33.439   60.156   95.965
     H      0   33.674   59.786   94.248
     H      0   33.071   61.379   94.738
     H      0   31.530   58.753   95.201
     H      0   30.941   60.384   95.541
     H      0   31.288   58.806   91.745
     C     -1   27.712   64.271   95.065
     C     -1   27.352   62.787   94.955
     C      0   27.539   62.164   93.555
     C      0   27.142   60.683   93.469
     O      0   27.334   59.901   94.420
     O      0   26.614   60.322   92.324
     H      0   27.556   64.634   96.087
     H      0   28.763   64.447   94.801
     H      0   27.096   64.881   94.393
     H      0   27.951   62.204   95.666
     H      0   26.305   62.647   95.261
     H      0   26.968   62.717   92.801
     H      0   28.598   62.219   93.263
     H      0   26.591   59.052   91.881
     C     -1   33.785   52.589   94.738
     C     -1   32.975   53.076   93.536
     C      0   32.206   54.326   93.796
     C      0   32.557   55.635   93.591
     N      0   30.905   54.364   94.294
     C      0   30.472   55.632   94.358
     N      0   31.469   56.415   93.936
     H      0   34.332   51.675   94.487
     H      0   34.511   53.346   95.052
     H      0   33.138   52.371   95.595
     H      0   33.647   53.262   92.692
     H      0   32.283   52.290   93.208
     H      0   33.470   56.059   93.226
     H      0   29.478   55.942   94.609
     H      0   31.364   57.404   93.636
     H      0   30.265   53.595   94.525
     C     -1   23.243   46.410   88.228
     C     -1   22.442   47.275   89.211
     C      0   23.256   48.508   89.707
     C      0   22.353   49.606   90.314
     N      0   23.054   50.741   90.972
     C      0   23.554   51.822   90.334
     N      0   23.633   51.852   88.996
     N      0   24.010   52.895   91.026
     H      0   24.173   46.049   88.684
     H      0   22.665   45.536   87.910
     H      0   23.509   46.984   87.333
     H      0   21.524   47.625   88.717
     H      0   22.124   46.680   90.077
     H      0   23.994   48.192   90.455
     H      0   23.827   48.916   88.862
     H      0   21.680   50.008   89.546
     H      0   21.719   49.166   91.088
     H      0   22.932   50.828   91.971
     H      0   23.464   50.996   88.490
     H      0   24.338   52.496   88.585
     H      0   23.799   53.005   92.015
     H      0   24.113   53.790   90.531
     C     -1   26.828   51.523   94.887
     C      0   28.092   52.126   95.412
     O      0   28.560   53.186   94.918
     H      0   26.988   51.184   93.858
     H      0   26.470   50.681   95.484
     H      0   26.052   52.293   94.854
     N      0   28.698   51.497   96.424
     C     -1   29.907   52.027   97.032
     H      0   29.828   53.113   97.118
     H      0   28.307   50.633   96.772
     H      0   30.027   51.596   98.027
     H      0   30.796   51.786   96.439
     C     -1   23.755   66.620   85.876
     C     -1   24.426   65.268   85.608
     C      0   24.559   64.293   86.746
     C      0   25.604   64.204   87.650
     C      0   23.712   63.148   87.001
     C      0   24.320   62.404   88.062
     C      0   22.534   62.649   86.412
     N      0   25.450   63.088   88.456
     C      0   23.801   61.181   88.512
     C      0   22.007   61.441   86.866
     C      0   22.639   60.710   87.901
     H      0   24.302   67.187   86.638
     H      0   22.727   66.490   86.235
     H      0   23.723   67.222   84.961
     H      0   23.879   64.767   84.796
     H      0   25.429   65.465   85.202
     H      0   26.465   64.848   87.758
     H      0   26.144   62.681   89.092
     H      0   22.046   63.193   85.608
     H      0   24.303   60.618   89.292
     H      0   21.102   61.045   86.415
     H      0   22.217   59.760   88.217
     C     -1   18.856   57.763   95.661
     C     -1   19.785   56.915   94.771
     C      0   20.212   57.636   93.522
     C      0   19.486   57.759   92.354
     C      0   21.413   58.427   93.344
     C      0   21.343   59.019   92.043
     C      0   22.542   58.688   94.146
     N      0   20.166   58.583   91.463
     C      0   22.336   59.880   91.558
     C      0   23.541   59.531   93.660
     C      0   23.432   60.133   92.383
     H      0   19.350   58.696   95.956
     H      0   17.940   58.026   95.120
     H      0   18.575   57.221   96.572
     H      0   20.673   56.622   95.346
     H      0   19.270   55.981   94.506
     H      0   18.533   57.327   92.091
     H      0   19.831   58.853   90.551
     H      0   22.644   58.238   95.128
     H      0   22.254   60.343   90.581
     H      0   24.427   59.708   94.257
     H      0   24.233   60.775   92.037
     O      0   23.899   54.257   93.913
     H      0   24.223   54.046   94.802
     C      0   24.579   55.450   93.517
     C      0   26.085   55.224   93.512
     O      0   26.494   54.998   94.870
     C      0   26.823   56.417   92.912
     O      0   28.223   56.074   92.788
     C      0   26.221   56.868   91.581
     O      0   26.714   58.174   91.188
     C      0   24.672   56.867   91.568
     O      0   24.147   55.662   92.185
     C      0   24.126   56.815   90.148
     O      0   24.502   55.523   89.603
     H      0   26.279   54.332   92.901
     H      0   27.316   54.464   94.853
     H      0   26.769   57.245   93.620
     H      0   28.438   55.782   91.878
     H      0   26.531   56.166   90.800
     H      0   24.293   57.750   92.089
     H      0   24.553   57.634   89.561
     H      0   23.036   56.919   90.175
     H      0   24.466   55.533   88.638
     H      0   24.315   56.297   94.165
     C      0   28.556   58.194   90.830
     C      0   28.558   57.271   89.621
     O      0   29.097   56.001   90.038
     C      0   29.187   57.903   88.364
     O      0   28.662   57.248   87.210
     C      0   28.798   59.392   88.275
     O      0   29.506   60.030   87.201
     C      0   29.199   60.172   89.527
     O      0   28.890   59.456   90.786
     C      0   28.560   61.542   89.703
     O      0   27.142   61.456   89.912
     H      0   27.523   57.079   89.336
     H      0   30.110   56.028   90.047
     H      0   30.276   57.830   88.409
     H      0   29.346   56.588   86.871
     H      0   27.711   59.462   88.121
     H      0   30.284   60.261   89.543
     H      0   28.730   62.131   88.800
     H      0   29.052   62.043   90.545
     H      0   26.963   61.112   90.821
     H      0   28.820   57.745   91.779
     H      0   29.331   59.572   86.324
