# Supplementary material for: A Case Study of the Glycoside Hydrolase Enzyme Mechanism Using an Automated QM-Cluster Model Building Toolkit
Source: Front Chem. 2022 Mar 24;10:854318. doi: 10.3389/fchem.2022.854318 (PMC8987026; doi:10.3389/fchem.2022.854318)
Supplement: Supplementary file 1 [file DataSheet2.zip › Res16-EB-R1.xyz]

     O      0   26.014   57.808   95.757
     H      0   26.611   57.050   95.640
     H      0   26.428   58.553   95.293
     O      0   29.349   58.585   84.491
     H      0   28.786   58.031   85.066
     H      0   30.181   58.038   84.415
     C     -1   35.084   63.215   92.209
     C     -1   33.978   62.170   91.988
     C      0   33.345   62.180   90.609
     C      0   33.119   63.363   89.884
     C      0   32.899   60.975   90.048
     C      0   32.450   63.342   88.658
     C      0   32.233   60.934   88.822
     C      0   31.990   62.128   88.124
     O      0   31.300   62.163   86.939
     H      0   35.885   63.100   91.469
     H      0   34.696   64.236   92.127
     H      0   35.523   63.109   93.208
     H      0   34.377   61.167   92.185
     H      0   33.190   62.331   92.739
     H      0   33.450   64.316   90.282
     H      0   33.046   60.049   90.587
     H      0   32.261   64.258   88.109
     H      0   31.894   59.988   88.421
     H      0   30.846   61.295   86.801
     C     -1   33.743   55.168   86.378
     C     -1   32.849   56.408   86.644
     C      0   31.610   56.444   85.756
     O      0   30.650   55.662   86.094
     O      0   31.608   57.238   84.771
     H      0   33.166   54.249   86.533
     H      0   34.119   55.169   85.348
     H      0   34.603   55.154   87.057
     H      0   32.518   56.378   87.687
     H      0   33.428   57.323   86.478
     C     -1   29.020   52.386   86.662
     C     -1   28.125   53.581   86.307
     C      0   27.734   54.422   87.525
     C      0   26.793   53.702   88.452
     N      0   27.219   53.546   89.727
     O      0   25.693   53.270   88.037
     H      0   29.267   51.799   85.770
     H      0   29.960   52.740   87.102
     H      0   28.535   51.714   87.382
     H      0   28.667   54.234   85.616
     H      0   27.214   53.236   85.802
     H      0   28.631   54.745   88.053
     H      0   27.235   55.332   87.181
     H      0   28.015   54.097   90.028
     H      0   26.567   53.209   90.426
     C     -1   35.842   55.947   91.486
     C     -1   34.455   55.936   90.835
     C      0   33.657   57.248   90.805
     C      0   32.181   57.096   90.359
     O      0   31.748   55.998   89.933
     O      0   31.431   58.150   90.434
     H      0   35.797   56.225   92.548
     H      0   36.302   54.955   91.418
     H      0   36.510   56.664   90.993
     H      0   34.561   55.593   89.797
     H      0   33.834   55.164   91.305
     H      0   33.660   57.750   91.782
     H      0   34.125   57.963   90.114
     C     -1   33.029   60.310   94.961
     C     -1   31.587   59.795   94.883
     C      0   31.093   59.827   93.449
     O      0   30.299   60.619   92.971
     O      0   31.702   58.850   92.752
     H      0   33.406   60.237   95.987
     H      0   33.688   59.728   94.310
     H      0   33.086   61.358   94.657
     H      0   31.533   58.773   95.272
     H      0   30.924   60.417   95.491
     H      0   31.507   58.740   91.708
     C     -1   27.712   64.271   95.065
     C     -1   27.353   62.786   94.955
     C      0   27.531   62.290   93.514
     C      0   27.137   60.855   93.295
     O      0   27.127   59.971   94.143
     O      0   26.795   60.636   92.004
     H      0   27.596   64.634   96.092
     H      0   28.751   64.448   94.760
     H      0   27.068   64.880   94.418
     H      0   27.981   62.187   95.624
     H      0   26.315   62.625   95.274
     H      0   26.965   62.913   92.813
     H      0   28.587   62.361   93.218
     H      0   26.643   59.679   91.796
     C     -1   33.785   52.589   94.738
     C     -1   32.974   53.076   93.536
     C      0   32.228   54.340   93.786
     C      0   32.611   55.641   93.594
     N      0   30.917   54.403   94.253
     C      0   30.502   55.678   94.304
     N      0   31.528   56.441   93.911
     H      0   34.317   51.664   94.494
     H      0   34.524   53.339   95.039
     H      0   33.140   52.390   95.601
     H      0   33.646   53.240   92.686
     H      0   32.268   52.298   93.222
     H      0   33.541   56.050   93.256
     H      0   29.503   56.002   94.540
     H      0   31.478   57.429   93.608
     H      0   30.275   53.634   94.485
     C     -1   23.243   46.410   88.228
     C     -1   22.442   47.275   89.211
     C      0   23.298   48.454   89.756
     C      0   22.451   49.545   90.443
     N      0   23.219   50.647   91.078
     C      0   23.711   51.723   90.430
     N      0   23.665   51.805   89.092
     N      0   24.284   52.750   91.102
     H      0   24.144   46.004   88.703
     H      0   22.646   45.566   87.865
     H      0   23.558   46.999   87.359
     H      0   21.553   47.676   88.704
     H      0   22.079   46.669   90.051
     H      0   24.042   48.074   90.468
     H      0   23.865   48.892   88.923
     H      0   21.739   49.980   89.730
     H      0   21.857   49.099   91.245
     H      0   23.195   50.697   92.087
     H      0   23.390   50.986   88.570
     H      0   24.380   52.416   88.649
     H      0   24.226   52.809   92.112
     H      0   24.346   53.667   90.633
     C     -1   26.828   51.523   94.887
     C      0   28.110   52.086   95.400
     O      0   28.627   53.103   94.862
     H      0   26.981   51.150   93.869
     H      0   26.439   50.710   95.505
     H      0   26.085   52.324   94.823
     N      0   28.686   51.493   96.449
     C     -1   29.907   52.027   97.032
     H      0   29.830   53.113   97.125
     H      0   28.263   50.667   96.845
     H      0   30.051   51.592   98.021
     H      0   30.781   51.792   96.415
     C     -1   23.755   66.620   85.876
     C     -1   24.426   65.268   85.608
     C      0   24.791   64.438   86.812
     C      0   25.787   64.685   87.738
     C      0   24.241   63.142   87.149
     C      0   24.964   62.657   88.286
     C      0   23.246   62.325   86.577
     N      0   25.871   63.636   88.646
     C      0   24.743   61.380   88.822
     C      0   23.016   61.060   87.115
     C      0   23.766   60.588   88.218
     H      0   24.404   67.270   86.476
     H      0   22.815   66.492   86.426
     H      0   23.534   67.138   84.935
     H      0   23.765   64.670   84.967
     H      0   25.330   65.446   85.008
     H      0   26.457   65.528   87.812
     H      0   26.665   63.448   89.264
     H      0   22.677   62.668   85.719
     H      0   25.333   61.004   89.649
     H      0   22.260   60.417   86.673
     H      0   23.586   59.586   88.596
     C     -1   18.856   57.763   95.661
     C     -1   19.785   56.915   94.771
     C      0   20.223   57.620   93.516
     C      0   19.498   57.751   92.348
     C      0   21.452   58.361   93.321
     C      0   21.401   58.931   92.009
     C      0   22.589   58.596   94.118
     N      0   20.205   58.532   91.441
     C      0   22.425   59.747   91.507
     C      0   23.613   59.401   93.620
     C      0   23.525   59.980   92.330
     H      0   19.350   58.695   95.958
     H      0   17.940   58.028   95.121
     H      0   18.575   57.219   96.570
     H      0   20.671   56.623   95.350
     H      0   19.269   55.980   94.511
     H      0   18.529   57.350   92.094
     H      0   19.878   58.797   90.526
     H      0   22.673   58.162   95.109
     H      0   22.365   60.191   90.520
     H      0   24.497   59.572   94.223
     H      0   24.328   60.613   91.972
     O      0   24.891   54.135   94.148
     H      0   24.010   54.228   94.538
     C      0   25.277   55.391   93.613
     C      0   26.800   55.436   93.486
     O      0   27.401   55.493   94.791
     C      0   27.229   56.691   92.722
     O      0   28.648   56.710   92.511
     C      0   26.471   56.838   91.407
     O      0   26.704   58.157   90.858
     C      0   24.951   56.696   91.599
     O      0   24.675   55.467   92.313
     C      0   24.195   56.573   90.286
     O      0   24.555   55.296   89.701
     H      0   27.136   54.536   92.957
     H      0   27.726   54.594   95.001
     H      0   26.996   57.556   93.351
     H      0   28.847   56.396   91.600
     H      0   26.790   56.073   90.695
     H      0   24.570   57.557   92.160
     H      0   24.477   57.402   89.630
     H      0   23.118   56.615   90.479
     H      0   24.445   55.306   88.742
     H      0   24.935   56.222   94.243
     C      0   27.969   58.422   90.185
     C      0   28.327   57.347   89.147
     O      0   29.002   56.239   89.807
     C      0   29.106   57.873   87.908
     O      0   28.673   57.144   86.749
     C      0   28.899   59.369   87.585
     O      0   29.959   59.837   86.739
     C      0   28.798   60.212   88.849
     O      0   27.664   59.656   89.567
     C      0   28.417   61.665   88.616
     O      0   28.076   62.306   89.870
     H      0   27.384   56.953   88.760
     H      0   29.996   56.286   89.723
     H      0   30.177   57.728   88.084
     H      0   29.391   56.488   86.483
     H      0   27.935   59.460   87.063
     H      0   29.701   60.138   89.466
     H      0   27.561   61.699   87.929
     H      0   29.244   62.219   88.175
     H      0   27.632   61.639   90.427
     H      0   28.771   58.539   90.921
     H      0   29.811   59.456   85.821
