# Supplementary material for: A Case Study of the Glycoside Hydrolase Enzyme Mechanism Using an Automated QM-Cluster Model Building Toolkit
Source: Front Chem. 2022 Mar 24;10:854318. doi: 10.3389/fchem.2022.854318 (PMC8987026; doi:10.3389/fchem.2022.854318)
Supplement: Supplementary file 1 [file DataSheet2.zip › Res16-EB-P1.xyz]

     O      0   25.925   57.688   95.624
     H      0   26.555   56.969   95.459
     H      0   26.262   58.477   95.153
     O      0   29.201   58.764   84.822
     H      0   28.670   58.243   85.456
     H      0   30.002   58.190   84.703
     C     -1   35.084   63.215   92.209
     C     -1   33.978   62.170   91.988
     C      0   33.354   62.273   90.611
     C      0   32.581   63.396   90.268
     C      0   33.516   61.268   89.646
     C      0   31.945   63.488   89.030
     C      0   32.888   61.348   88.399
     C      0   32.065   62.445   88.099
     O      0   31.316   62.502   86.945
     H      0   35.893   63.086   91.481
     H      0   34.691   64.231   92.093
     H      0   35.513   63.133   93.215
     H      0   34.391   61.163   92.125
     H      0   33.193   62.292   92.743
     H      0   32.442   64.190   90.996
     H      0   34.120   60.396   89.883
     H      0   31.307   64.330   88.787
     H      0   32.982   60.543   87.678
     H      0   30.862   61.632   86.825
     C     -1   33.743   55.168   86.378
     C     -1   32.849   56.408   86.644
     C      0   31.501   56.427   85.911
     O      0   30.574   55.695   86.406
     O      0   31.396   57.195   84.912
     H      0   33.210   54.249   86.649
     H      0   34.018   55.105   85.319
     H      0   34.664   55.221   86.969
     H      0   32.634   56.448   87.720
     H      0   33.397   57.316   86.372
     C     -1   29.020   52.386   86.662
     C     -1   28.125   53.581   86.307
     C      0   27.717   54.451   87.510
     C      0   26.671   53.818   88.393
     N      0   27.059   53.456   89.638
     O      0   25.495   53.641   87.989
     H      0   29.260   51.799   85.768
     H      0   29.962   52.743   87.095
     H      0   28.540   51.715   87.387
     H      0   28.676   54.234   85.624
     H      0   27.221   53.238   85.786
     H      0   28.599   54.729   88.083
     H      0   27.291   55.392   87.145
     H      0   27.967   53.741   89.976
     H      0   26.372   53.101   90.297
     C     -1   35.842   55.947   91.486
     C     -1   34.455   55.936   90.835
     C      0   33.708   57.277   90.786
     C      0   32.226   57.071   90.526
     O      0   31.696   55.959   90.562
     O      0   31.556   58.207   90.298
     H      0   35.792   56.259   92.538
     H      0   36.285   54.946   91.454
     H      0   36.525   56.635   90.974
     H      0   34.545   55.562   89.806
     H      0   33.818   55.206   91.343
     H      0   33.801   57.833   91.731
     H      0   34.113   57.944   90.016
     C     -1   33.029   60.310   94.961
     C     -1   31.587   59.795   94.883
     C      0   30.764   60.249   93.699
     O      0   30.828   61.345   93.174
     O      0   29.870   59.283   93.359
     H      0   33.491   59.987   95.899
     H      0   33.634   59.931   94.131
     H      0   33.055   61.402   94.920
     H      0   31.568   58.706   94.960
     H      0   31.033   60.144   95.769
     H      0   29.198   59.613   92.703
     C     -1   27.712   64.271   95.065
     C     -1   27.352   62.787   94.955
     C      0   27.459   62.210   93.533
     C      0   27.153   60.703   93.440
     O      0   26.754   60.093   94.458
     O      0   27.376   60.149   92.285
     H      0   27.622   64.623   96.099
     H      0   28.743   64.454   94.735
     H      0   27.053   64.889   94.441
     H      0   28.005   62.199   95.614
     H      0   26.333   62.619   95.327
     H      0   26.779   62.735   92.846
     H      0   28.469   62.361   93.131
     H      0   26.555   58.769   91.410
     C     -1   33.785   52.589   94.738
     C     -1   32.975   53.076   93.536
     C      0   32.177   54.337   93.742
     C      0   32.498   55.668   93.614
     N      0   30.811   54.316   94.017
     C      0   30.303   55.553   94.033
     N      0   31.320   56.389   93.785
     H      0   34.326   51.673   94.479
     H      0   34.518   53.340   95.050
     H      0   33.140   52.372   95.596
     H      0   33.652   53.244   92.691
     H      0   32.281   52.290   93.215
     H      0   33.438   56.143   93.408
     H      0   29.264   55.818   94.162
     H      0   31.175   57.386   93.657
     H      0   30.209   53.514   94.244
     C     -1   23.243   46.410   88.228
     C     -1   22.442   47.275   89.211
     C      0   23.281   48.489   89.698
     C      0   22.426   49.578   90.374
     N      0   23.190   50.683   91.002
     C      0   23.649   51.781   90.368
     N      0   23.587   51.894   89.034
     N      0   24.216   52.802   91.058
     H      0   24.170   46.047   88.688
     H      0   22.666   45.538   87.903
     H      0   23.514   46.986   87.336
     H      0   21.528   47.637   88.719
     H      0   22.121   46.682   90.077
     H      0   24.051   48.148   90.402
     H      0   23.816   48.918   88.839
     H      0   21.713   50.006   89.657
     H      0   21.832   49.134   91.178
     H      0   23.189   50.720   92.011
     H      0   23.313   51.096   88.482
     H      0   24.211   52.591   88.590
     H      0   24.149   52.823   92.071
     H      0   24.132   53.747   90.639
     C     -1   26.828   51.523   94.888
     C      0   28.114   52.077   95.385
     O      0   28.632   53.075   94.816
     H      0   26.967   51.152   93.866
     H      0   26.439   50.710   95.505
     H      0   26.082   52.324   94.832
     N      0   28.683   51.503   96.447
     C     -1   29.907   52.027   97.032
     H      0   29.903   53.116   96.962
     H      0   28.245   50.691   96.859
     H      0   29.960   51.733   98.081
     H      0   30.795   51.645   96.516
     C     -1   23.755   66.620   85.876
     C     -1   24.426   65.268   85.608
     C      0   24.714   64.321   86.755
     C      0   25.841   64.281   87.561
     C      0   23.961   63.124   87.071
     C      0   24.701   62.403   88.064
     C      0   22.766   62.564   86.578
     N      0   25.825   63.144   88.360
     C      0   24.293   61.147   88.539
     C      0   22.351   61.322   87.056
     C      0   23.112   60.617   88.019
     H      0   24.362   67.238   86.548
     H      0   22.771   66.493   86.343
     H      0   23.620   67.169   84.937
     H      0   23.810   64.721   84.881
     H      0   25.374   65.466   85.088
     H      0   26.672   64.969   87.603
     H      0   26.569   62.794   88.969
     H      0   22.180   63.088   85.828
     H      0   24.892   60.597   89.258
     H      0   21.435   60.878   86.676
     H      0   22.777   59.638   88.348
     C     -1   18.856   57.763   95.661
     C     -1   19.785   56.915   94.771
     C      0   20.260   57.630   93.535
     C      0   19.595   57.732   92.329
     C      0   21.480   58.400   93.395
     C      0   21.488   58.953   92.076
     C      0   22.571   58.666   94.246
     N      0   20.329   58.522   91.452
     C      0   22.532   59.765   91.609
     C      0   23.615   59.466   93.785
     C      0   23.593   60.013   92.480
     H      0   19.361   58.681   95.983
     H      0   17.955   58.054   95.111
     H      0   18.550   57.208   96.555
     H      0   20.655   56.596   95.361
     H      0   19.256   55.995   94.484
     H      0   18.652   57.302   92.028
     H      0   20.051   58.760   90.513
     H      0   22.608   58.249   95.248
     H      0   22.520   60.186   90.610
     H      0   24.471   59.662   94.416
     H      0   24.432   60.612   92.142
     O      0   24.686   53.988   94.081
     H      0   23.825   54.047   94.519
     C      0   25.009   55.276   93.563
     C      0   26.511   55.337   93.310
     O      0   27.231   55.360   94.555
     C      0   26.887   56.611   92.547
     O      0   28.287   56.573   92.239
     C      0   26.024   56.832   91.303
     O      0   26.240   58.127   90.727
     C      0   24.527   56.638   91.619
     O      0   24.307   55.386   92.322
     C      0   23.662   56.539   90.367
     O      0   23.850   55.268   89.687
     H      0   26.797   54.456   92.721
     H      0   27.591   54.467   94.730
     H      0   26.746   57.458   93.225
     H      0   28.443   56.171   91.357
     H      0   26.310   56.090   90.544
     H      0   24.185   57.478   92.233
     H      0   23.884   57.380   89.705
     H      0   22.609   56.578   90.653
     H      0   24.489   55.329   88.963
     H      0   24.716   56.078   94.253
     C      0   30.047   58.259   90.555
     C      0   29.187   57.542   89.523
     O      0   29.205   56.110   89.701
     C      0   29.531   58.053   88.127
     O      0   28.729   57.401   87.136
     C      0   29.258   59.571   88.097
     O      0   29.904   60.188   86.966
     C      0   29.809   60.327   89.326
     O      0   29.728   59.597   90.596
     C      0   29.097   61.649   89.604
     O      0   27.697   61.491   89.887
     H      0   28.159   57.840   89.756
     H      0   30.138   55.842   89.843
     H      0   30.594   57.892   87.914
     H      0   29.288   56.641   86.800
     H      0   28.170   59.709   88.045
     H      0   30.865   60.515   89.143
     H      0   29.181   62.282   88.718
     H      0   29.611   62.141   90.438
     H      0   27.596   61.048   90.767
     H      0   29.900   57.842   91.546
     H      0   29.640   59.729   86.117
