# Supplementary material for: A Case Study of the Glycoside Hydrolase Enzyme Mechanism Using an Automated QM-Cluster Model Building Toolkit
Source: Front Chem. 2022 Mar 24;10:854318. doi: 10.3389/fchem.2022.854318 (PMC8987026; doi:10.3389/fchem.2022.854318)
Supplement: Supplementary file 1 [file DataSheet2.zip › Res16-EA-TS2.xyz]

     O      0   29.026   57.900   95.026
     H      0   28.309   57.244   95.096
     H      0   28.583   58.684   94.638
     O      0   29.267   58.367   84.462
     H      0   28.726   57.913   85.134
     H      0   30.076   57.784   84.385
     C     -1   35.084   63.215   92.209
     C     -1   33.978   62.170   91.988
     C      0   33.714   61.879   90.515
     C      0   33.958   62.809   89.487
     C      0   33.196   60.631   90.147
     C      0   33.664   62.512   88.152
     C      0   32.924   60.310   88.816
     C      0   33.127   61.263   87.807
     O      0   32.797   61.020   86.495
     H      0   36.005   62.921   91.694
     H      0   35.309   63.324   93.276
     H      0   34.255   61.231   92.481
     H      0   33.050   62.508   92.473
     H      0   34.367   63.785   89.722
     H      0   32.978   59.900   90.911
     H      0   33.824   63.246   87.371
     H      0   32.526   59.332   88.573
     H      0   34.788   64.201   91.835
     H      0   32.034   60.401   86.455
     C     -1   33.743   55.168   86.378
     C     -1   32.849   56.408   86.644
     C      0   31.574   56.388   85.805
     O      0   30.609   55.673   86.258
     O      0   31.551   57.068   84.740
     H      0   34.065   55.138   85.331
     H      0   34.637   55.187   87.012
     H      0   32.564   56.409   87.701
     H      0   33.406   57.324   86.422
     H      0   33.186   54.250   86.594
     C     -1   29.020   52.386   86.662
     C     -1   28.125   53.581   86.307
     C      0   27.809   54.461   87.514
     C      0   26.888   53.831   88.534
     N      0   26.957   54.395   89.780
     O      0   26.078   52.929   88.261
     H      0   29.224   51.768   85.780
     H      0   28.549   51.747   87.419
     H      0   28.642   54.206   85.573
     H      0   27.189   53.229   85.856
     H      0   28.739   54.767   87.999
     H      0   27.342   55.399   87.190
     H      0   27.730   55.034   89.967
     H      0   26.537   53.894   90.553
     H      0   29.980   52.742   87.054
     C     -1   35.842   55.947   91.486
     C     -1   34.455   55.936   90.835
     C      0   33.641   57.227   90.805
     C      0   32.158   57.032   90.415
     O      0   31.683   55.911   90.121
     O      0   31.431   58.111   90.439
     H      0   36.294   54.951   91.429
     H      0   35.788   56.235   92.544
     H      0   36.519   56.652   90.987
     H      0   34.553   55.573   89.802
     H      0   33.842   55.170   91.332
     H      0   33.653   57.726   91.783
     H      0   34.072   57.949   90.102
     C     -1   33.029   60.310   94.961
     C     -1   31.587   59.795   94.883
     C      0   31.102   59.623   93.477
     O      0   30.301   60.341   92.894
     O      0   31.685   58.550   92.908
     H      0   33.359   60.348   96.004
     H      0   33.711   59.653   94.411
     H      0   33.112   61.317   94.545
     H      0   31.506   58.828   95.389
     H      0   30.911   60.487   95.393
     H      0   31.491   58.510   91.913
     C     -1   27.713   64.271   95.065
     C     -1   27.351   62.787   94.954
     C      0   27.352   62.181   93.537
     C      0   26.791   60.745   93.515
     O      0   27.179   59.917   94.382
     O      0   25.929   60.481   92.590
     H      0   27.684   64.600   96.110
     H      0   28.721   64.468   94.678
     H      0   27.013   64.895   94.495
     H      0   28.030   62.189   95.575
     H      0   26.350   62.641   95.388
     H      0   26.758   62.797   92.854
     H      0   28.382   62.138   93.154
     H      0   25.511   58.988   92.000
     C     -1   33.783   52.589   94.739
     C     -1   32.977   53.077   93.533
     C      0   31.921   54.105   93.820
     C      0   31.907   55.480   93.707
     N      0   30.641   53.762   94.259
     C      0   29.885   54.866   94.403
     N      0   30.641   55.913   94.071
     H      0   34.522   51.848   94.420
     H      0   34.314   53.418   95.218
     H      0   33.140   52.121   95.494
     H      0   33.663   53.507   92.795
     H      0   32.502   52.221   93.037
     H      0   32.671   56.166   93.393
     H      0   28.856   54.928   94.719
     H      0   30.257   56.880   94.160
     H      0   30.299   52.825   94.465
     C     -1   23.243   46.410   88.228
     C     -1   22.442   47.275   89.211
     C      0   23.296   48.384   89.863
     C      0   22.403   49.459   90.506
     N      0   23.122   50.535   91.218
     C      0   23.710   51.587   90.618
     N      0   23.818   51.660   89.282
     N      0   24.224   52.604   91.345
     H      0   24.094   45.929   88.726
     H      0   22.618   45.622   87.796
     H      0   23.637   47.018   87.405
     H      0   21.601   47.738   88.674
     H      0   22.000   46.648   89.997
     H      0   23.962   47.958   90.623
     H      0   23.946   48.834   89.100
     H      0   21.749   49.910   89.748
     H      0   21.747   48.993   91.247
     H      0   22.961   50.617   92.212
     H      0   23.561   50.859   88.727
     H      0   24.570   52.255   88.902
     H      0   24.024   52.657   92.336
     H      0   24.218   53.530   90.887
     C     -1   26.828   51.523   94.887
     C      0   27.832   52.262   95.735
     O      0   27.614   53.373   96.243
     H      0   26.294   50.797   95.514
     H      0   26.099   52.229   94.490
     H      0   27.308   50.973   94.072
     N      0   29.037   51.629   95.922
     C     -1   29.907   52.026   97.035
     H      0   29.541   51.636   97.991
     H      0   29.071   50.652   95.653
     H      0   30.916   51.649   96.858
     H      0   29.932   53.114   97.093
     C     -1   23.755   66.620   85.876
     C     -1   24.426   65.268   85.608
     C      0   25.262   64.782   86.762
     C      0   26.622   64.953   86.939
     C      0   24.784   64.077   87.934
     C      0   25.916   63.848   88.778
     C      0   23.526   63.593   88.341
     N      0   27.015   64.413   88.159
     C      0   25.815   63.140   89.983
     C      0   23.426   62.890   89.542
     C      0   24.562   62.658   90.354
     H      0   24.508   67.395   86.058
     H      0   23.112   66.567   86.762
     H      0   23.138   66.935   85.026
     H      0   23.655   64.520   85.377
     H      0   25.053   65.348   84.710
     H      0   27.342   65.422   86.285
     H      0   27.966   64.266   88.483
     H      0   22.648   63.757   87.724
     H      0   26.687   62.965   90.602
     H      0   22.462   62.504   89.858
     H      0   24.478   62.081   91.268
     C     -1   18.856   57.763   95.661
     C     -1   19.785   56.915   94.771
     C      0   21.150   57.552   94.625
     C      0   21.522   58.558   93.750
     C      0   22.293   57.327   95.486
     C      0   23.319   58.248   95.093
     C      0   22.561   56.419   96.531
     N      0   22.818   58.982   94.034
     C      0   24.572   58.293   95.722
     C      0   23.812   56.450   97.150
     C      0   24.802   57.381   96.752
     H      0   19.295   57.902   96.656
     H      0   18.705   58.755   95.221
     H      0   17.876   57.287   95.781
     H      0   19.893   55.910   95.200
     H      0   19.324   56.785   93.784
     H      0   20.955   59.018   92.955
     H      0   23.359   59.646   93.495
     H      0   21.802   55.714   96.855
     H      0   25.349   58.981   95.399
     H      0   24.029   55.758   97.958
     H      0   25.770   57.370   97.241
     O      0   24.770   54.021   94.654
     H      0   24.043   54.096   95.290
     C      0   24.876   55.244   93.959
     C      0   26.346   55.562   93.699
     O      0   27.048   55.706   94.943
     C      0   26.480   56.885   92.929
     O      0   27.837   57.119   92.515
     C      0   25.502   56.966   91.741
     O      0   25.276   58.305   91.300
     C      0   24.112   56.351   92.010
     O      0   24.212   55.087   92.699
     C      0   23.354   56.080   90.716
     O      0   23.969   55.027   89.928
     H      0   26.771   54.736   93.105
     H      0   26.913   54.895   95.479
     H      0   26.265   57.695   93.632
     H      0   28.058   56.645   91.692
     H      0   25.963   56.417   90.911
     H      0   23.536   57.061   92.615
     H      0   23.285   57.006   90.137
     H      0   22.350   55.720   90.944
     H      0   24.825   55.326   89.585
     H      0   24.411   56.053   94.523
     C      0   29.166   58.956   90.314
     C      0   28.791   57.860   89.352
     O      0   28.999   56.572   89.955
     C      0   29.459   58.047   87.981
     O      0   28.769   57.265   87.011
     C      0   29.384   59.513   87.520
     O      0   30.301   59.770   86.449
     C      0   29.713   60.571   88.572
     O      0   29.586   60.112   89.991
     C      0   28.829   61.798   88.431
     O      0   29.263   62.896   89.260
     H      0   27.714   57.937   89.195
     H      0   29.975   56.352   89.983
     H      0   30.509   57.750   88.054
     H      0   29.406   56.552   86.687
     H      0   28.352   59.664   87.172
     H      0   30.762   60.845   88.520
     H      0   27.789   61.528   88.636
     H      0   28.919   62.143   87.399
     H      0   29.193   62.621   90.186
     H      0   29.064   58.792   91.382
     H      0   29.949   59.334   85.615
     O      0   26.914   59.945   90.041
     H      0   26.736   60.490   90.834
     H      0   26.235   59.248   90.143
