# Supplementary material for: A Case Study of the Glycoside Hydrolase Enzyme Mechanism Using an Automated QM-Cluster Model Building Toolkit
Source: Front Chem. 2022 Mar 24;10:854318. doi: 10.3389/fchem.2022.854318 (PMC8987026; doi:10.3389/fchem.2022.854318)
Supplement: Supplementary file 1 [file DataSheet2.zip › Res16-EA-TS1.xyz]

     O      0   29.024   57.756   95.363
     H      0   28.282   57.127   95.411
     H      0   28.655   58.559   94.950
     O      0   29.090   58.442   84.671
     H      0   28.624   57.834   85.275
     H      0   29.983   58.002   84.587
     C     -1   35.084   63.215   92.209
     C     -1   33.978   62.170   91.988
     C      0   33.323   62.152   90.619
     C      0   33.202   63.290   89.804
     C      0   32.722   60.965   90.172
     C      0   32.481   63.250   88.606
     C      0   32.008   60.905   88.976
     C      0   31.860   62.061   88.192
     O      0   31.123   62.083   87.036
     H      0   35.889   63.100   91.473
     H      0   35.517   63.109   93.210
     H      0   34.380   61.170   92.195
     H      0   33.189   62.329   92.738
     H      0   33.659   64.227   90.107
     H      0   32.779   60.068   90.775
     H      0   32.374   64.136   87.990
     H      0   31.561   59.967   88.672
     H      0   34.697   64.237   92.124
     H      0   30.599   61.253   86.952
     C     -1   33.743   55.168   86.378
     C     -1   32.849   56.408   86.644
     C      0   31.571   56.440   85.814
     O      0   30.658   55.605   86.155
     O      0   31.483   57.299   84.890
     H      0   34.098   55.153   85.341
     H      0   34.617   55.171   87.040
     H      0   32.555   56.396   87.700
     H      0   33.419   57.322   86.448
     H      0   33.174   54.250   86.560
     C     -1   29.020   52.386   86.662
     C     -1   28.125   53.581   86.307
     C      0   27.727   54.410   87.534
     C      0   26.750   53.719   88.443
     N      0   27.165   53.513   89.714
     O      0   25.620   53.371   88.025
     H      0   29.272   51.802   85.770
     H      0   28.534   51.712   87.379
     H      0   28.674   54.243   85.631
     H      0   27.218   53.241   85.790
     H      0   28.621   54.702   88.083
     H      0   27.260   55.342   87.203
     H      0   27.980   54.028   90.027
     H      0   26.490   53.215   90.409
     H      0   29.957   52.743   87.106
     C     -1   35.842   55.947   91.486
     C     -1   34.455   55.936   90.835
     C      0   33.626   57.220   90.873
     C      0   32.166   57.025   90.415
     O      0   31.754   55.883   90.065
     O      0   31.407   58.062   90.428
     H      0   36.319   54.966   91.386
     H      0   35.782   56.186   92.556
     H      0   36.501   56.690   91.021
     H      0   34.556   55.629   89.785
     H      0   33.852   55.140   91.294
     H      0   33.592   57.650   91.885
     H      0   34.068   58.000   90.238
     C     -1   33.029   60.310   94.961
     C     -1   31.587   59.795   94.883
     C      0   31.116   59.741   93.453
     O      0   30.634   60.677   92.837
     O      0   31.362   58.528   92.915
     H      0   33.391   60.276   95.994
     H      0   33.699   59.698   94.347
     H      0   33.097   61.343   94.611
     H      0   31.512   58.801   95.329
     H      0   30.921   60.462   95.440
     H      0   31.277   58.520   91.901
     C     -1   27.713   64.271   95.065
     C     -1   27.351   62.787   94.954
     C      0   27.628   62.205   93.549
     C      0   27.324   60.714   93.401
     O      0   27.661   59.894   94.273
     O      0   26.692   60.375   92.297
     H      0   27.507   64.653   96.071
     H      0   28.777   64.433   94.853
     H      0   27.137   64.874   94.352
     H      0   27.917   62.202   95.689
     H      0   26.288   62.645   95.197
     H      0   27.066   62.762   92.793
     H      0   28.696   62.315   93.312
     H      0   26.738   59.153   91.815
     C     -1   33.783   52.589   94.739
     C     -1   32.977   53.077   93.533
     C      0   31.949   54.107   93.878
     C      0   31.954   55.483   93.823
     N      0   30.714   53.765   94.429
     C      0   30.003   54.875   94.699
     N      0   30.748   55.917   94.343
     H      0   34.519   51.840   94.429
     H      0   34.318   53.419   95.212
     H      0   33.137   52.131   95.497
     H      0   33.656   53.508   92.790
     H      0   32.487   52.227   93.041
     H      0   32.696   56.167   93.455
     H      0   28.997   54.925   95.076
     H      0   30.353   56.872   94.411
     H      0   30.360   52.826   94.593
     C     -1   23.243   46.410   88.228
     C     -1   22.442   47.275   89.211
     C      0   23.277   48.479   89.737
     C      0   22.402   49.575   90.385
     N      0   23.136   50.690   91.041
     C      0   23.632   51.774   90.408
     N      0   23.646   51.840   89.069
     N      0   24.149   52.818   91.103
     H      0   24.157   46.023   88.695
     H      0   22.654   45.553   87.885
     H      0   23.537   46.992   87.347
     H      0   21.540   47.653   88.709
     H      0   22.099   46.674   90.062
     H      0   24.016   48.128   90.468
     H      0   23.849   48.905   88.900
     H      0   21.715   50.000   89.642
     H      0   21.782   49.132   91.168
     H      0   23.087   50.737   92.049
     H      0   23.431   51.003   88.548
     H      0   24.345   52.481   88.641
     H      0   23.996   52.895   92.102
     H      0   24.253   53.728   90.631
     C     -1   26.828   51.523   94.887
     C      0   27.814   52.247   95.764
     O      0   27.562   53.332   96.312
     H      0   26.339   50.729   95.465
     H      0   26.060   52.222   94.550
     H      0   27.311   51.060   94.021
     N      0   29.031   51.636   95.926
     C     -1   29.907   52.026   97.035
     H      0   29.586   51.570   97.978
     H      0   29.092   50.673   95.619
     H      0   30.930   51.713   96.820
     H      0   29.876   53.109   97.148
     C     -1   23.755   66.620   85.876
     C     -1   24.426   65.268   85.608
     C      0   24.660   64.468   86.859
     C      0   25.782   64.505   87.665
     C      0   23.739   63.545   87.486
     C      0   24.381   63.052   88.667
     C      0   22.457   63.062   87.161
     N      0   25.605   63.681   88.768
     C      0   23.792   62.083   89.492
     C      0   21.863   62.105   87.984
     C      0   22.528   61.617   89.135
     H      0   24.381   67.238   86.530
     H      0   22.788   66.483   86.375
     H      0   23.583   67.173   84.945
     H      0   23.806   64.686   84.912
     H      0   25.383   65.436   85.096
     H      0   26.697   65.062   87.533
     H      0   26.331   63.340   89.402
     H      0   21.940   63.422   86.276
     H      0   24.314   61.710   90.368
     H      0   20.877   61.723   87.740
     H      0   22.040   60.862   89.747
     C     -1   18.856   57.763   95.661
     C     -1   19.785   56.915   94.771
     C      0   20.953   57.696   94.234
     C      0   20.993   58.434   93.069
     C      0   22.230   57.897   94.889
     C      0   22.997   58.782   94.068
     C      0   22.804   57.412   96.082
     N      0   22.223   59.077   92.959
     C      0   24.294   59.188   94.410
     C      0   24.096   57.812   96.424
     C      0   24.835   58.692   95.597
     H      0   19.408   58.180   96.511
     H      0   18.437   58.600   95.091
     H      0   18.026   57.163   96.052
     H      0   20.152   56.054   95.347
     H      0   19.203   56.501   93.937
     H      0   20.238   58.554   92.308
     H      0   22.466   59.738   92.238
     H      0   22.245   56.743   96.729
     H      0   24.865   59.844   93.765
     H      0   24.550   57.439   97.336
     H      0   25.845   58.974   95.868
     O      0   24.453   54.408   94.291
     H      0   23.571   54.595   94.646
     C      0   24.965   55.603   93.730
     C      0   26.485   55.517   93.741
     O      0   26.983   55.658   95.083
     C      0   27.131   56.638   92.922
     O      0   28.516   56.318   92.693
     C      0   26.425   56.943   91.599
     O      0   26.836   58.250   91.108
     C      0   24.887   56.858   91.666
     O      0   24.495   55.659   92.374
     C      0   24.253   56.716   90.289
     O      0   24.635   55.418   89.770
     H      0   26.773   54.548   93.311
     H      0   26.859   54.818   95.572
     H      0   27.114   57.544   93.536
     H      0   28.653   56.006   91.773
     H      0   26.735   56.207   90.852
     H      0   24.484   57.744   92.170
     H      0   24.609   57.521   89.637
     H      0   23.164   56.783   90.384
     H      0   24.571   55.394   88.806
     H      0   24.628   56.481   94.284
     C      0   28.574   58.340   90.552
     C      0   28.547   57.316   89.426
     O      0   29.091   56.075   89.912
     C      0   29.179   57.865   88.132
     O      0   28.755   57.069   87.028
     C      0   28.655   59.281   87.823
     O      0   29.466   59.925   86.834
     C      0   28.559   60.242   89.014
     O      0   28.799   59.617   90.331
     C      0   27.211   60.946   89.079
     O      0   27.173   61.911   90.133
     H      0   27.507   57.105   89.166
     H      0   30.103   56.075   89.895
     H      0   30.268   57.890   88.234
     H      0   29.477   56.428   86.738
     H      0   27.643   59.126   87.415
     H      0   29.359   60.978   88.960
     H      0   26.407   60.206   89.191
     H      0   27.053   61.477   88.135
     H      0   27.011   61.428   90.978
     H      0   29.024   58.018   91.482
     H      0   29.365   59.444   85.956
