# Supplementary material for: A Case Study of the Glycoside Hydrolase Enzyme Mechanism Using an Automated QM-Cluster Model Building Toolkit
Source: Front Chem. 2022 Mar 24;10:854318. doi: 10.3389/fchem.2022.854318 (PMC8987026; doi:10.3389/fchem.2022.854318)
Supplement: Supplementary file 1 [file DataSheet2.zip › Res16-EA-R2.xyz]

     O      0   28.907   57.842   95.043
     H      0   28.198   57.196   95.204
     H      0   28.447   58.640   94.696
     O      0   29.008   58.718   85.087
     H      0   28.492   58.144   85.685
     H      0   29.828   58.175   84.942
     C     -1   35.084   63.215   92.209
     C     -1   33.978   62.170   91.988
     C      0   33.128   62.390   90.747
     C      0   32.263   63.495   90.647
     C      0   33.125   61.465   89.691
     C      0   31.381   63.639   89.574
     C      0   32.257   61.604   88.601
     C      0   31.344   62.669   88.566
     O      0   30.358   62.747   87.595
     H      0   35.798   63.213   91.377
     H      0   35.635   63.010   93.134
     H      0   34.421   61.168   91.942
     H      0   33.318   62.170   92.863
     H      0   32.239   64.228   91.448
     H      0   33.790   60.607   89.732
     H      0   30.666   64.453   89.548
     H      0   32.233   60.854   87.818
     H      0   34.663   64.224   92.284
     H      0   30.092   61.830   87.335
     C     -1   33.743   55.168   86.378
     C     -1   32.849   56.408   86.644
     C      0   31.441   56.409   86.035
     O      0   30.569   55.667   86.609
     O      0   31.234   57.189   85.062
     H      0   33.945   55.053   85.307
     H      0   34.702   55.269   86.899
     H      0   32.723   56.508   87.732
     H      0   33.365   57.305   86.286
     H      0   33.250   54.256   86.732
     C     -1   29.020   52.386   86.662
     C     -1   28.125   53.581   86.307
     C      0   27.671   54.406   87.519
     C      0   26.665   53.722   88.411
     N      0   27.037   53.559   89.705
     O      0   25.548   53.353   87.983
     H      0   29.303   51.827   85.763
     H      0   28.518   51.689   87.346
     H      0   28.688   54.257   85.657
     H      0   27.242   53.239   85.751
     H      0   28.541   54.714   88.095
     H      0   27.201   55.331   87.170
     H      0   27.862   54.048   90.031
     H      0   26.371   53.198   90.379
     H      0   29.939   52.739   87.144
     C     -1   35.842   55.947   91.486
     C     -1   34.455   55.936   90.835
     C      0   33.611   57.220   90.939
     C      0   32.137   56.936   90.706
     O      0   31.635   55.820   90.834
     O      0   31.409   58.025   90.391
     H      0   36.334   54.979   91.341
     H      0   35.775   56.136   92.565
     H      0   36.489   56.720   91.054
     H      0   34.555   55.681   89.771
     H      0   33.866   55.121   91.273
     H      0   33.679   57.674   91.941
     H      0   33.940   57.997   90.242
     C     -1   33.029   60.310   94.961
     C     -1   31.587   59.795   94.883
     C      0   30.958   60.235   93.591
     O      0   29.990   60.972   93.483
     O      0   31.638   59.737   92.534
     H      0   33.502   59.982   95.893
     H      0   33.623   59.938   94.123
     H      0   33.056   61.404   94.942
     H      0   31.572   58.702   94.930
     H      0   30.979   60.171   95.708
     H      0   31.130   59.923   91.716
     C     -1   27.713   64.271   95.065
     C     -1   27.351   62.787   94.954
     C      0   26.761   62.243   93.638
     C      0   26.613   60.694   93.601
     O      0   27.229   59.985   94.442
     O      0   25.849   60.208   92.677
     H      0   28.130   64.486   96.056
     H      0   28.462   64.557   94.315
     H      0   26.839   64.920   94.920
     H      0   28.250   62.191   95.155
     H      0   26.651   62.537   95.767
     H      0   25.775   62.675   93.423
     H      0   27.404   62.509   92.788
     H      0   26.140   58.727   91.816
     C     -1   33.783   52.589   94.739
     C     -1   32.977   53.077   93.533
     C      0   31.907   54.074   93.879
     C      0   31.894   55.451   93.927
     N      0   30.617   53.688   94.252
     C      0   29.856   54.767   94.501
     N      0   30.618   55.845   94.309
     H      0   34.545   51.870   94.422
     H      0   34.287   53.424   95.236
     H      0   33.141   52.096   95.478
     H      0   33.652   53.541   92.806
     H      0   32.514   52.226   93.019
     H      0   32.676   56.154   93.708
     H      0   28.812   54.801   94.778
     H      0   30.189   56.792   94.424
     H      0   30.279   52.738   94.377
     C     -1   23.243   46.410   88.228
     C     -1   22.442   47.275   89.211
     C      0   23.277   48.458   89.761
     C      0   22.393   49.515   90.452
     N      0   23.123   50.626   91.103
     C      0   23.608   51.710   90.468
     N      0   23.587   51.802   89.132
     N      0   24.157   52.737   91.166
     H      0   24.144   46.003   88.703
     H      0   22.645   45.567   87.865
     H      0   23.559   46.999   87.359
     H      0   21.550   47.668   88.702
     H      0   22.080   46.666   90.050
     H      0   24.026   48.091   90.473
     H      0   23.836   48.917   88.934
     H      0   21.675   49.936   89.737
     H      0   21.805   49.040   91.242
     H      0   23.084   50.673   92.111
     H      0   23.319   50.994   88.591
     H      0   24.254   52.461   88.686
     H      0   24.017   52.782   92.169
     H      0   24.118   53.670   90.723
     C     -1   26.828   51.523   94.887
     C      0   27.791   52.212   95.816
     O      0   27.512   53.250   96.435
     H      0   26.408   50.638   95.381
     H      0   26.008   52.201   94.644
     H      0   27.319   51.189   93.967
     N      0   29.028   51.631   95.931
     C     -1   29.907   52.026   97.035
     H      0   29.553   51.633   97.995
     H      0   29.106   50.674   95.607
     H      0   30.915   51.652   96.845
     H      0   29.932   53.114   97.099
     C     -1   23.755   66.620   85.876
     C     -1   24.426   65.268   85.608
     C      0   25.556   64.929   86.551
     C      0   26.850   64.583   86.206
     C      0   25.496   64.871   87.998
     C      0   26.799   64.497   88.463
     C      0   24.473   65.077   88.945
     N      0   27.602   64.329   87.348
     C      0   27.094   64.357   89.827
     C      0   24.763   64.933   90.301
     C      0   26.061   64.582   90.736
     H      0   24.480   67.438   85.790
     H      0   23.326   66.665   86.881
     H      0   22.948   66.804   85.157
     H      0   23.657   64.481   85.663
     H      0   24.805   65.247   84.578
     H      0   27.292   64.497   85.225
     H      0   28.553   63.969   87.367
     H      0   23.469   65.335   88.627
     H      0   28.074   64.053   90.173
     H      0   23.980   65.087   91.037
     H      0   26.258   64.473   91.796
     C     -1   18.856   57.763   95.661
     C     -1   19.785   56.915   94.771
     C      0   21.153   57.547   94.605
     C      0   21.531   58.526   93.702
     C      0   22.303   57.324   95.458
     C      0   23.337   58.220   95.032
     C      0   22.572   56.434   96.517
     N      0   22.839   58.934   93.959
     C      0   24.598   58.263   95.647
     C      0   23.829   56.463   97.124
     C      0   24.826   57.374   96.697
     H      0   19.298   57.908   96.653
     H      0   18.698   58.752   95.217
     H      0   17.879   57.282   95.787
     H      0   19.897   55.913   95.205
     H      0   19.317   56.777   93.788
     H      0   20.963   58.974   92.901
     H      0   23.387   59.589   93.414
     H      0   21.807   55.745   96.866
     H      0   25.380   58.933   95.302
     H      0   24.047   55.783   97.941
     H      0   25.797   57.363   97.179
     O      0   24.488   54.026   94.496
     H      0   23.707   54.182   95.049
     C      0   24.838   55.252   93.881
     C      0   26.352   55.304   93.726
     O      0   26.987   55.469   95.007
     C      0   26.808   56.491   92.873
     O      0   28.200   56.326   92.547
     C      0   25.950   56.728   91.624
     O      0   26.193   58.035   91.093
     C      0   24.448   56.523   91.892
     O      0   24.226   55.269   92.582
     C      0   23.621   56.446   90.616
     O      0   23.932   55.248   89.855
     H      0   26.673   54.369   93.245
     H      0   26.803   54.694   95.579
     H      0   26.746   57.389   93.497
     H      0   28.308   55.942   91.654
     H      0   26.249   56.014   90.846
     H      0   24.077   57.356   92.504
     H      0   23.782   57.348   90.020
     H      0   22.563   56.377   90.882
     H      0   24.521   55.445   89.115
     H      0   24.488   56.100   94.467
     C      0   29.932   58.043   90.765
     C      0   29.047   57.338   89.749
     O      0   29.120   55.905   89.906
     C      0   29.361   57.904   88.357
     O      0   28.620   57.235   87.340
     C      0   28.966   59.396   88.367
     O      0   29.569   60.119   87.275
     C      0   29.420   60.168   89.622
     O      0   29.594   59.381   90.862
     C      0   28.452   61.269   90.028
     O      0   29.011   62.109   91.045
     H      0   28.020   57.607   90.012
     H      0   30.058   55.666   90.070
     H      0   30.433   57.827   88.153
     H      0   29.240   56.530   86.979
     H      0   27.869   59.429   88.288
     H      0   30.401   60.583   89.408
     H      0   27.499   60.825   90.341
     H      0   28.260   61.907   89.164
     H      0   29.219   61.577   91.835
     H      0   29.851   57.603   91.757
     H      0   29.366   59.670   86.401
     O      0   24.970   60.367   90.042
     H      0   25.198   60.627   90.956
     H      0   25.315   59.463   89.993
