# Supplementary material for: A Case Study of the Glycoside Hydrolase Enzyme Mechanism Using an Automated QM-Cluster Model Building Toolkit
Source: Front Chem. 2022 Mar 24;10:854318. doi: 10.3389/fchem.2022.854318 (PMC8987026; doi:10.3389/fchem.2022.854318)
Supplement: Supplementary file 1 [file DataSheet2.zip › Res16-EA-R1.xyz]

     O      0   28.977   57.786   95.123
     H      0   28.233   57.166   95.234
     H      0   28.591   58.612   94.788
     O      0   29.289   58.550   84.552
     H      0   28.753   57.974   85.130
     H      0   30.137   58.030   84.459
     C     -1   35.084   63.215   92.209
     C     -1   33.978   62.170   91.988
     C      0   33.353   62.160   90.606
     C      0   33.182   63.323   89.837
     C      0   32.852   60.956   90.091
     C      0   32.507   63.289   88.614
     C      0   32.189   60.900   88.865
     C      0   31.991   62.079   88.128
     O      0   31.287   62.099   86.949
     H      0   35.890   63.093   91.476
     H      0   35.515   63.115   93.212
     H      0   34.374   61.169   92.202
     H      0   33.182   62.339   92.729
     H      0   33.561   64.274   90.198
     H      0   32.943   60.043   90.666
     H      0   32.356   64.193   88.034
     H      0   31.817   59.953   88.496
     H      0   34.699   64.236   92.116
     H      0   30.816   61.238   86.839
     C     -1   33.743   55.168   86.378
     C     -1   32.849   56.408   86.644
     C      0   31.611   56.440   85.755
     O      0   30.670   55.626   86.069
     O      0   31.588   57.262   84.794
     H      0   34.125   55.171   85.350
     H      0   34.599   55.150   87.063
     H      0   32.517   56.375   87.686
     H      0   33.427   57.324   86.481
     H      0   33.162   54.251   86.526
     C     -1   29.020   52.386   86.662
     C     -1   28.125   53.581   86.307
     C      0   27.719   54.393   87.543
     C      0   26.757   53.676   88.451
     N      0   27.163   53.466   89.723
     O      0   25.632   53.310   88.029
     H      0   29.286   51.810   85.768
     H      0   28.526   51.703   87.366
     H      0   28.676   54.251   85.640
     H      0   27.222   53.242   85.782
     H      0   28.611   54.695   88.092
     H      0   27.234   55.316   87.213
     H      0   27.973   53.965   90.073
     H      0   26.492   53.129   90.404
     H      0   29.950   52.741   87.122
     C     -1   35.842   55.947   91.486
     C     -1   34.455   55.936   90.835
     C      0   33.649   57.239   90.818
     C      0   32.184   57.068   90.351
     O      0   31.779   55.960   89.907
     O      0   31.419   58.100   90.445
     H      0   36.300   54.953   91.427
     H      0   35.787   56.232   92.545
     H      0   36.515   56.657   90.990
     H      0   34.548   55.583   89.799
     H      0   33.838   55.171   91.327
     H      0   33.624   57.708   91.811
     H      0   34.116   57.980   90.154
     C     -1   33.029   60.310   94.961
     C     -1   31.587   59.795   94.883
     C      0   31.099   59.671   93.460
     O      0   30.443   60.512   92.859
     O      0   31.504   58.513   92.915
     H      0   33.376   60.305   95.999
     H      0   33.704   59.678   94.373
     H      0   33.105   61.333   94.584
     H      0   31.513   58.816   95.365
     H      0   30.917   60.479   95.414
     H      0   31.375   58.485   91.893
     C     -1   27.713   64.271   95.065
     C     -1   27.351   62.787   94.954
     C      0   27.677   62.267   93.537
     C      0   27.327   60.824   93.304
     O      0   27.525   59.905   94.089
     O      0   26.752   60.619   92.093
     H      0   27.497   64.660   96.066
     H      0   28.780   64.430   94.865
     H      0   27.145   64.868   94.342
     H      0   27.904   62.195   95.692
     H      0   26.283   62.640   95.163
     H      0   27.182   62.881   92.779
     H      0   28.760   62.339   93.358
     H      0   26.681   59.656   91.877
     C     -1   33.783   52.589   94.739
     C     -1   32.977   53.077   93.533
     C      0   31.957   54.118   93.858
     C      0   31.969   55.490   93.760
     N      0   30.717   53.797   94.415
     C      0   30.007   54.914   94.640
     N      0   30.759   55.944   94.258
     H      0   34.512   51.834   94.429
     H      0   34.325   53.417   95.207
     H      0   33.136   52.139   95.501
     H      0   33.660   53.494   92.785
     H      0   32.481   52.226   93.048
     H      0   32.717   56.162   93.383
     H      0   28.995   54.979   95.001
     H      0   30.384   56.904   94.302
     H      0   30.353   52.864   94.594
     C     -1   23.243   46.410   88.228
     C     -1   22.442   47.275   89.211
     C      0   23.280   48.451   89.779
     C      0   22.393   49.531   90.432
     N      0   23.117   50.637   91.105
     C      0   23.640   51.711   90.479
     N      0   23.678   51.777   89.141
     N      0   24.165   52.744   91.184
     H      0   24.138   45.993   88.706
     H      0   22.640   45.574   87.856
     H      0   23.569   47.002   87.365
     H      0   21.558   47.679   88.697
     H      0   22.067   46.663   90.042
     H      0   24.000   48.078   90.517
     H      0   23.873   48.891   88.965
     H      0   21.710   49.961   89.688
     H      0   21.768   49.073   91.203
     H      0   23.048   50.687   92.111
     H      0   23.448   50.950   88.612
     H      0   24.377   52.417   88.711
     H      0   23.969   52.819   92.174
     H      0   24.244   53.659   90.711
     C     -1   26.828   51.523   94.887
     C      0   27.813   52.254   95.764
     O      0   27.558   53.336   96.315
     H      0   26.414   50.665   95.430
     H      0   26.008   52.195   94.627
     H      0   27.298   51.149   93.973
     N      0   29.034   51.648   95.918
     C     -1   29.907   52.026   97.035
     H      0   29.577   51.569   97.974
     H      0   29.097   50.686   95.606
     H      0   30.929   51.706   96.824
     H      0   29.884   53.109   97.152
     C     -1   23.755   66.620   85.876
     C     -1   24.426   65.268   85.608
     C      0   24.821   64.544   86.870
     C      0   26.085   64.459   87.424
     C      0   23.939   63.832   87.771
     C      0   24.744   63.335   88.847
     C      0   22.559   63.550   87.772
     N      0   26.040   63.751   88.618
     C      0   24.209   62.566   89.890
     C      0   22.021   62.794   88.813
     C      0   22.839   62.307   89.861
     H      0   24.436   67.288   86.416
     H      0   22.856   66.496   86.491
     H      0   23.462   67.112   84.941
     H      0   23.744   64.637   85.021
     H      0   25.316   65.420   84.984
     H      0   27.019   64.854   87.053
     H      0   26.841   63.441   89.173
     H      0   21.922   63.914   86.972
     H      0   24.840   62.182   90.686
     H      0   20.958   62.573   88.824
     H      0   22.387   61.727   90.661
     C     -1   18.856   57.763   95.661
     C     -1   19.785   56.915   94.771
     C      0   20.925   57.693   94.176
     C      0   20.939   58.365   92.970
     C      0   22.207   57.945   94.799
     C      0   22.949   58.800   93.922
     C      0   22.801   57.529   96.007
     N      0   22.155   59.024   92.812
     C      0   24.233   59.260   94.242
     C      0   24.086   57.976   96.319
     C      0   24.793   58.838   95.449
     H      0   19.415   58.217   96.487
     H      0   18.401   58.573   95.080
     H      0   18.053   57.150   96.086
     H      0   20.184   56.079   95.362
     H      0   19.191   56.462   93.967
     H      0   20.175   58.429   92.212
     H      0   22.400   59.607   92.026
     H      0   22.259   56.887   96.695
     H      0   24.774   59.916   93.572
     H      0   24.555   57.659   97.245
     H      0   25.792   59.166   95.707
     O      0   24.381   54.657   94.496
     H      0   23.555   55.018   94.849
     C      0   25.005   55.666   93.733
     C      0   26.496   55.378   93.704
     O      0   27.060   55.645   95.006
     C      0   27.269   56.219   92.681
     O      0   28.420   55.432   92.324
     C      0   26.480   56.637   91.422
     O      0   26.839   57.990   91.026
     C      0   24.948   56.682   91.582
     O      0   24.483   55.587   92.395
     C      0   24.227   56.540   90.249
     O      0   24.454   55.194   89.768
     H      0   26.630   54.324   93.434
     H      0   26.902   54.871   95.584
     H      0   27.573   57.147   93.180
     H      0   28.800   55.782   91.485
     H      0   26.709   55.932   90.622
     H      0   24.669   57.636   92.047
     H      0   24.616   57.283   89.546
     H      0   23.155   56.707   90.396
     H      0   24.528   55.153   88.805
     H      0   24.813   56.659   94.146
     C      0   28.070   58.265   90.301
     C      0   28.389   57.232   89.212
     O      0   29.079   56.107   89.802
     C      0   29.138   57.792   87.971
     O      0   28.699   57.076   86.807
     C      0   28.890   59.281   87.684
     O      0   29.904   59.791   86.807
     C      0   28.822   60.108   88.962
     O      0   27.738   59.526   89.739
     C      0   28.389   61.542   88.708
     O      0   28.075   62.229   89.941
     H      0   27.434   56.860   88.832
     H      0   30.079   56.176   89.728
     H      0   30.214   57.663   88.129
     H      0   29.418   56.431   86.519
     H      0   27.905   59.358   87.201
     H      0   29.752   60.067   89.538
     H      0   27.510   61.533   88.047
     H      0   29.186   62.100   88.217
     H      0   27.582   61.601   90.502
     H      0   28.911   58.354   91.000
     H      0   29.742   59.412   85.891
