# Supplementary material for: A Case Study of the Glycoside Hydrolase Enzyme Mechanism Using an Automated QM-Cluster Model Building Toolkit
Source: Front Chem. 2022 Mar 24;10:854318. doi: 10.3389/fchem.2022.854318 (PMC8987026; doi:10.3389/fchem.2022.854318)
Supplement: Supplementary file 1 [file DataSheet2.zip › Res16-EA-P2.xyz]

     O      0   28.933   57.868   94.748
     H      0   28.271   57.259   95.120
     H      0   28.535   58.082   93.877
     O      0   29.203   58.261   84.484
     H      0   28.676   57.863   85.201
     H      0   30.010   57.672   84.425
     C     -1   35.084   63.215   92.209
     C     -1   33.978   62.170   91.988
     C      0   33.758   61.693   90.559
     C      0   34.365   62.272   89.433
     C      0   32.887   60.611   90.342
     C      0   34.088   61.809   88.140
     C      0   32.618   60.128   89.063
     C      0   33.197   60.745   87.942
     O      0   32.923   60.336   86.659
     H      0   36.054   62.844   91.858
     H      0   35.176   63.452   93.274
     H      0   34.203   61.291   92.604
     H      0   33.029   62.567   92.378
     H      0   35.053   63.102   89.555
     H      0   32.406   60.131   91.185
     H      0   34.541   62.278   87.273
     H      0   31.953   59.282   88.950
     H      0   34.869   64.148   91.676
     H      0   32.011   59.963   86.611
     C     -1   33.743   55.168   86.378
     C     -1   32.849   56.408   86.644
     C      0   31.530   56.389   85.873
     O      0   30.541   55.802   86.440
     O      0   31.495   56.957   84.743
     H      0   34.016   55.103   85.318
     H      0   34.664   55.221   86.969
     H      0   32.612   56.438   87.713
     H      0   33.391   57.322   86.378
     H      0   33.210   54.250   86.654
     C     -1   29.020   52.386   86.662
     C     -1   28.125   53.581   86.307
     C      0   27.892   54.504   87.499
     C      0   26.995   53.936   88.571
     N      0   26.996   54.647   89.744
     O      0   26.256   52.951   88.405
     H      0   29.179   51.734   85.795
     H      0   28.574   51.782   87.461
     H      0   28.612   54.174   85.526
     H      0   27.162   53.229   85.916
     H      0   28.856   54.784   87.937
     H      0   27.452   55.456   87.176
     H      0   27.715   55.365   89.882
     H      0   26.623   54.178   90.560
     H      0   30.000   52.742   87.001
     C     -1   35.842   55.947   91.486
     C     -1   34.455   55.936   90.835
     C      0   33.487   57.101   90.985
     C      0   32.064   56.663   90.563
     O      0   31.840   55.522   90.141
     O      0   31.124   57.576   90.693
     H      0   36.367   55.012   91.261
     H      0   35.777   56.044   92.578
     H      0   36.463   56.776   91.122
     H      0   34.583   55.751   89.759
     H      0   33.927   55.039   91.188
     H      0   33.451   57.486   92.011
     H      0   33.774   57.958   90.364
     C     -1   33.029   60.310   94.961
     C     -1   31.587   59.795   94.883
     C      0   31.038   59.559   93.504
     O      0   30.182   60.243   92.955
     O      0   31.588   58.465   92.964
     H      0   33.356   60.345   96.005
     H      0   33.713   59.655   94.411
     H      0   33.113   61.318   94.548
     H      0   31.513   58.844   95.422
     H      0   30.918   60.501   95.386
     H      0   31.302   58.262   91.987
     C     -1   27.713   64.271   95.065
     C     -1   27.351   62.787   94.954
     C      0   26.938   62.315   93.549
     C      0   25.882   61.221   93.584
     O      0   25.064   61.062   94.479
     O      0   25.831   60.413   92.502
     H      0   28.002   64.521   96.091
     H      0   28.551   64.534   94.408
     H      0   26.861   64.904   94.789
     H      0   28.193   62.171   95.294
     H      0   26.519   62.577   95.637
     H      0   26.493   63.147   92.981
     H      0   27.809   61.971   92.979
     H      0   24.991   59.025   91.602
     C     -1   33.783   52.589   94.739
     C     -1   32.977   53.077   93.533
     C      0   31.912   54.077   93.842
     C      0   31.903   55.453   93.795
     N      0   30.629   53.713   94.248
     C      0   29.872   54.810   94.433
     N      0   30.635   55.868   94.163
     H      0   34.541   51.868   94.418
     H      0   34.291   53.423   95.234
     H      0   33.143   52.097   95.481
     H      0   33.658   53.531   92.805
     H      0   32.520   52.220   93.021
     H      0   32.671   56.149   93.517
     H      0   28.841   54.842   94.733
     H      0   30.240   56.831   94.264
     H      0   30.290   52.767   94.406
     C     -1   23.243   46.410   88.228
     C     -1   22.442   47.275   89.211
     C      0   23.298   48.394   89.845
     C      0   22.410   49.501   90.436
     N      0   23.131   50.577   91.146
     C      0   23.748   51.610   90.541
     N      0   23.908   51.652   89.209
     N      0   24.237   52.642   91.261
     H      0   24.104   45.943   88.722
     H      0   22.623   45.611   87.808
     H      0   23.622   47.016   87.397
     H      0   21.594   47.729   88.677
     H      0   22.011   46.652   90.005
     H      0   23.945   47.984   90.630
     H      0   23.968   48.810   89.080
     H      0   21.790   49.948   89.648
     H      0   21.723   49.065   91.167
     H      0   22.934   50.689   92.130
     H      0   23.685   50.835   88.662
     H      0   24.672   52.245   88.857
     H      0   24.015   52.720   92.246
     H      0   24.264   53.550   90.778
     C     -1   26.828   51.523   94.887
     C      0   27.842   52.293   95.690
     O      0   27.655   53.457   96.082
     H      0   26.201   50.936   95.570
     H      0   26.181   52.219   94.352
     H      0   27.298   50.831   94.183
     N      0   29.005   51.616   95.955
     C     -1   29.907   52.026   97.035
     H      0   29.617   51.574   97.990
     H      0   29.001   50.629   95.730
     H      0   30.931   51.728   96.798
     H      0   29.860   53.110   97.133
     C     -1   23.755   66.620   85.876
     C     -1   24.426   65.268   85.608
     C      0   25.023   64.667   86.851
     C      0   26.274   64.930   87.372
     C      0   24.378   63.762   87.779
     C      0   25.311   63.514   88.835
     C      0   23.129   63.112   87.812
     N      0   26.439   64.271   88.584
     C      0   25.035   62.621   89.880
     C      0   22.851   62.229   88.855
     C      0   23.798   61.980   89.877
     H      0   24.484   67.342   86.261
     H      0   22.961   66.518   86.625
     H      0   23.311   67.036   84.963
     H      0   23.692   64.573   85.179
     H      0   25.207   65.397   84.847
     H      0   27.063   65.548   86.970
     H      0   27.344   64.077   89.019
     H      0   22.397   63.286   87.029
     H      0   25.772   62.424   90.648
     H      0   21.893   61.718   88.884
     H      0   23.561   61.277   90.670
     C     -1   18.856   57.763   95.661
     C     -1   19.785   56.915   94.771
     C      0   21.195   57.468   94.805
     C      0   21.649   58.643   94.227
     C      0   22.287   56.976   95.617
     C      0   23.362   57.920   95.507
     C      0   22.474   55.823   96.407
     N      0   22.953   58.908   94.636
     C      0   24.578   57.750   96.186
     C      0   23.693   55.643   97.066
     C      0   24.730   56.603   96.962
     H      0   19.225   57.782   96.693
     H      0   18.818   58.796   95.300
     H      0   17.834   57.365   95.668
     H      0   19.788   55.874   95.116
     H      0   19.400   56.904   93.743
     H      0   21.132   59.324   93.568
     H      0   23.510   59.733   94.417
     H      0   21.678   55.092   96.512
     H      0   25.377   58.477   96.091
     H      0   23.844   54.767   97.689
     H      0   25.665   56.434   97.485
     O      0   24.744   54.039   94.289
     H      0   24.108   54.077   95.020
     C      0   24.771   55.309   93.671
     C      0   26.219   55.744   93.437
     O      0   26.919   55.828   94.687
     C      0   26.207   57.127   92.761
     O      0   27.515   57.631   92.487
     C      0   25.356   57.083   91.477
     O      0   25.164   58.382   90.889
     C      0   23.978   56.427   91.696
     O      0   24.110   55.177   92.407
     C      0   23.299   56.077   90.374
     O      0   23.987   55.007   89.682
     H      0   26.702   55.007   92.779
     H      0   26.786   54.990   95.178
     H      0   25.760   57.834   93.470
     H      0   27.901   57.260   91.651
     H      0   25.906   56.504   90.732
     H      0   23.340   57.119   92.267
     H      0   23.238   56.973   89.749
     H      0   22.293   55.700   90.565
     H      0   24.858   55.311   89.379
     H      0   24.255   56.048   94.284
     C      0   28.535   59.501   90.247
     C      0   28.372   58.245   89.349
     O      0   28.671   57.050   90.120
     C      0   29.209   58.311   88.063
     O      0   28.648   57.400   87.110
     C      0   29.217   59.711   87.428
     O      0   30.224   59.797   86.404
     C      0   29.496   60.843   88.421
     O      0   29.506   60.418   89.815
     C      0   28.545   62.023   88.261
     O      0   28.814   63.002   89.293
     H      0   27.327   58.138   89.040
     H      0   29.671   57.090   90.329
     H      0   30.240   58.030   88.298
     H      0   29.352   56.728   86.854
     H      0   28.227   59.851   86.967
     H      0   30.519   61.186   88.270
     H      0   27.503   61.691   88.313
     H      0   28.716   62.511   87.299
     H      0   28.934   62.484   90.107
     H      0   28.868   59.230   91.245
     H      0   29.900   59.299   85.599
     O      0   27.251   60.193   90.360
     H      0   26.577   60.516   91.840
     H      0   26.532   59.556   90.171
