# Supplementary material for: A Case Study of the Glycoside Hydrolase Enzyme Mechanism Using an Automated QM-Cluster Model Building Toolkit
Source: Front Chem. 2022 Mar 24;10:854318. doi: 10.3389/fchem.2022.854318 (PMC8987026; doi:10.3389/fchem.2022.854318)
Supplement: Supplementary file 1 [file DataSheet2.zip › Res16-EA-P1.xyz]

     O      0   29.006   57.805   95.017
     H      0   28.278   57.162   95.088
     H      0   28.583   58.612   94.642
     O      0   29.255   58.475   84.585
     H      0   28.723   57.939   85.204
     H      0   30.082   57.925   84.477
     C     -1   35.084   63.215   92.209
     C     -1   33.978   62.170   91.988
     C      0   33.332   62.210   90.616
     C      0   33.012   63.417   89.969
     C      0   32.967   61.015   89.981
     C      0   32.332   63.427   88.750
     C      0   32.292   61.005   88.760
     C      0   31.952   62.220   88.144
     O      0   31.233   62.283   86.977
     H      0   35.879   63.106   91.462
     H      0   35.531   63.103   93.203
     H      0   34.381   61.165   92.162
     H      0   33.196   62.317   92.748
     H      0   33.278   64.365   90.428
     H      0   33.184   60.070   90.463
     H      0   32.067   64.360   88.266
     H      0   32.010   60.065   88.303
     H      0   34.694   64.236   92.137
     H      0   30.845   61.399   86.778
     C     -1   33.743   55.168   86.378
     C     -1   32.849   56.408   86.644
     C      0   31.575   56.393   85.803
     O      0   30.643   55.609   86.207
     O      0   31.526   57.146   84.789
     H      0   34.074   55.143   85.333
     H      0   34.632   55.181   87.019
     H      0   32.561   56.406   87.700
     H      0   33.407   57.324   86.429
     H      0   33.181   54.250   86.583
     C     -1   29.020   52.386   86.662
     C     -1   28.125   53.581   86.307
     C      0   27.711   54.407   87.540
     C      0   26.690   53.738   88.421
     N      0   27.077   53.432   89.680
     O      0   25.527   53.502   88.007
     H      0   29.280   51.808   85.768
     H      0   28.530   51.706   87.371
     H      0   28.679   54.249   85.641
     H      0   27.224   53.244   85.777
     H      0   28.596   54.680   88.114
     H      0   27.273   55.353   87.209
     H      0   27.966   53.773   90.019
     H      0   26.400   53.075   90.347
     H      0   29.952   52.742   87.115
     C     -1   35.842   55.947   91.486
     C     -1   34.455   55.936   90.835
     C      0   33.691   57.261   90.734
     C      0   32.215   57.070   90.331
     O      0   31.755   55.931   90.111
     O      0   31.510   58.171   90.266
     H      0   36.263   54.936   91.494
     H      0   35.797   56.303   92.523
     H      0   36.539   56.598   90.944
     H      0   34.538   55.514   89.824
     H      0   33.815   55.227   91.377
     H      0   33.703   57.802   91.690
     H      0   34.153   57.935   90.000
     C     -1   33.029   60.310   94.961
     C     -1   31.587   59.795   94.883
     C      0   31.160   59.743   93.445
     O      0   30.491   60.573   92.858
     O      0   31.700   58.656   92.828
     H      0   33.389   60.285   95.995
     H      0   33.698   59.693   94.353
     H      0   33.098   61.342   94.608
     H      0   31.509   58.797   95.321
     H      0   30.905   60.456   95.424
     H      0   31.582   58.711   91.842
     C     -1   27.713   64.271   95.065
     C     -1   27.351   62.787   94.954
     C      0   27.584   62.237   93.529
     C      0   27.315   60.735   93.348
     O      0   27.554   59.955   94.305
     O      0   26.863   60.362   92.196
     H      0   27.545   64.649   96.080
     H      0   28.768   64.436   94.814
     H      0   27.111   64.878   94.377
     H      0   27.946   62.192   95.657
     H      0   26.299   62.635   95.234
     H      0   26.977   62.793   92.805
     H      0   28.637   62.389   93.250
     H      0   26.444   58.817   91.466
     C     -1   33.783   52.589   94.739
     C     -1   32.977   53.077   93.533
     C      0   31.925   54.100   93.830
     C      0   31.905   55.476   93.729
     N      0   30.655   53.748   94.287
     C      0   29.899   54.848   94.453
     N      0   30.645   55.899   94.119
     H      0   34.524   51.849   94.422
     H      0   34.311   53.419   95.219
     H      0   33.140   52.120   95.493
     H      0   33.663   53.508   92.796
     H      0   32.503   52.221   93.035
     H      0   32.661   56.167   93.407
     H      0   28.871   54.899   94.767
     H      0   30.228   56.856   94.200
     H      0   30.319   52.808   94.485
     C     -1   23.243   46.410   88.228
     C     -1   22.442   47.275   89.211
     C      0   23.287   48.458   89.750
     C      0   22.422   49.531   90.439
     N      0   23.176   50.630   91.086
     C      0   23.660   51.717   90.454
     N      0   23.620   51.821   89.119
     N      0   24.228   52.735   91.150
     H      0   24.148   46.009   88.701
     H      0   22.649   45.563   87.870
     H      0   23.553   46.998   87.356
     H      0   21.548   47.667   88.705
     H      0   22.085   46.669   90.054
     H      0   24.038   48.089   90.459
     H      0   23.844   48.907   88.916
     H      0   21.711   49.965   89.725
     H      0   21.827   49.070   91.232
     H      0   23.166   50.663   92.095
     H      0   23.349   51.019   88.571
     H      0   24.258   52.504   88.672
     H      0   24.110   52.771   92.157
     H      0   24.183   53.673   90.713
     C     -1   26.828   51.523   94.887
     C      0   27.829   52.264   95.734
     O      0   27.606   53.383   96.222
     H      0   26.312   50.777   95.504
     H      0   26.084   52.225   94.506
     H      0   27.305   50.997   94.054
     N      0   29.027   51.625   95.932
     C     -1   29.907   52.026   97.035
     H      0   29.573   51.602   97.989
     H      0   29.059   50.649   95.665
     H      0   30.925   51.688   96.832
     H      0   29.896   53.113   97.116
     C     -1   23.755   66.620   85.876
     C     -1   24.426   65.268   85.608
     C      0   24.759   64.498   86.860
     C      0   26.005   64.352   87.443
     C      0   23.831   63.775   87.705
     C      0   24.594   63.208   88.777
     C      0   22.445   63.531   87.660
     N      0   25.907   63.593   88.601
     C      0   24.014   62.408   89.773
     C      0   21.862   62.744   88.653
     C      0   22.640   62.188   89.697
     H      0   24.414   67.269   86.464
     H      0   22.826   66.491   86.443
     H      0   23.513   67.136   84.939
     H      0   23.766   64.661   84.971
     H      0   25.345   65.429   85.029
     H      0   26.959   64.734   87.111
     H      0   26.663   63.223   89.179
     H      0   21.838   63.947   86.861
     H      0   24.621   61.974   90.560
     H      0   20.794   62.552   88.628
     H      0   22.151   61.583   90.456
     C     -1   18.856   57.763   95.661
     C     -1   19.785   56.915   94.771
     C      0   20.937   57.693   94.199
     C      0   20.962   58.397   93.011
     C      0   22.226   57.901   94.825
     C      0   22.989   58.751   93.964
     C      0   22.816   57.434   96.016
     N      0   22.192   59.032   92.868
     C      0   24.307   59.126   94.259
     C      0   24.126   57.811   96.315
     C      0   24.865   58.646   95.444
     H      0   19.413   58.202   96.497
     H      0   18.416   58.584   95.084
     H      0   18.041   57.156   96.073
     H      0   20.172   56.070   95.356
     H      0   19.194   56.477   93.955
     H      0   20.196   58.499   92.258
     H      0   22.455   59.619   92.091
     H      0   22.258   56.792   96.692
     H      0   24.887   59.742   93.581
     H      0   24.593   57.452   97.226
     H      0   25.888   58.915   95.675
     O      0   24.586   54.166   94.274
     H      0   23.720   54.248   94.699
     C      0   24.905   55.405   93.659
     C      0   26.423   55.488   93.541
     O      0   26.999   55.660   94.850
     C      0   26.873   56.679   92.686
     O      0   28.281   56.576   92.408
     C      0   26.055   56.827   91.394
     O      0   26.261   58.111   90.789
     C      0   24.548   56.605   91.615
     O      0   24.308   55.387   92.360
     C      0   23.762   56.450   90.317
     O      0   23.985   55.147   89.722
     H      0   26.777   54.557   93.075
     H      0   26.856   54.850   95.382
     H      0   26.746   57.586   93.287
     H      0   28.439   56.205   91.514
     H      0   26.401   56.073   90.674
     H      0   24.151   57.462   92.168
     H      0   24.037   57.254   89.629
     H      0   22.694   56.517   90.538
     H      0   24.547   55.182   88.936
     H      0   24.523   56.247   94.244
     C      0   29.465   58.510   90.365
     C      0   28.906   57.538   89.373
     O      0   29.147   56.193   89.792
     C      0   29.382   57.898   87.958
     O      0   28.722   57.111   86.972
     C      0   29.063   59.373   87.632
     O      0   30.003   59.892   86.681
     C      0   28.977   60.335   88.828
     O      0   29.437   59.778   90.141
     C      0   27.544   60.821   89.055
     O      0   27.470   61.817   90.069
     H      0   27.817   57.677   89.425
     H      0   30.136   56.036   89.832
     H      0   30.466   57.762   87.909
     H      0   29.382   56.418   86.651
     H      0   28.065   59.348   87.170
     H      0   29.640   61.183   88.688
     H      0   26.889   59.971   89.283
     H      0   27.204   61.266   88.113
     H      0   27.257   61.361   90.931
     H      0   29.501   58.234   91.411
     H      0   29.804   59.455   85.797
